# Supplementary material for: Genes Encoding Multiple Modulators of the Immune Response Are Methylated in the Prostate Tumor Microenvironment of African Americans
Source: Cancers (Basel). 2025 Jul 19;17(14):2399. doi: 10.3390/cancers17142399 (PMC12293404; doi:10.3390/cancers17142399)
Supplement: Supplementary file 1 [file cancers-17-02399-s001.zip]

Archive with 4 entries (4 files):
- cancers-3685623-supplementary.pdf
- Supplementary Dataset S1.xlsx
- Supplementary Dataset S2.xlsx
- Supplementary Dataset S3.xlsx
