# Supplementary material for: Genes Encoding Multiple Modulators of the Immune Response Are Methylated in the Prostate Tumor Microenvironment of African Americans
Source: Cancers (Basel). 2025 Jul 19;17(14):2399. doi: 10.3390/cancers17142399 (PMC12293404; doi:10.3390/cancers17142399)
Supplement: Supplementary file 1 [file cancers-17-02399-s001.zip › Supplementary Dataset S1.xlsx]

## Sheet: ST1A
Supplementary Dataset 1: Clinical data for AA and EA TAS samples that underwent Methyl Binding Domain sequencing (MBD-seq) and Long Interspersed Nuclear Element-1 (LINE-1) analysis.
Name	Tumor Stage	Gleason Primary	Gleason Secondary	Treatment	Age	Time to Relapse Since Last F/U (months)	Total # of Reads	Aligned Reads/%	Deduplicated Reads	Institution	Assay Type	Tissue Type
AA1	pT2	3	4	surgery only	57	1*	66105870	28,902,204/43.7%	15763291	BCM	MBD-sequencing	FFPE
AA2	pT2R1	3	4	surgery, radiation	64	128	70281392	50,493,626/71.8%	32121968	BCM	MBD-sequencing	FFPE
AA4	pT2R1	4	3	surgery only	61	127	66577542	44,205,636/66.4%	24924864	BCM	MBD-sequencing	FFPE
AA5	pT3a	4	3	surgery only	69	127	59534646	27,719,017/46.6%	14800617	BCM	MBD-sequencing	FFPE
AA6	pT3a	4	3	surgery only	67	127	75067214	44,326,382/59%	25690948	BCM	MBD-sequencing	FFPE
AA7	pT2R1	3	4	surgery only	60	130	52979442	23,105,449/43.6%	12191729	BCM	MBD-sequencing	FFPE
AA8	pT2R1	4	3	surgery only	56	111	77621766	28,303,729/36.5%	9791863	BCM	MBD-sequencing	FFPE
AA9	pT3a	3	4	surgery, radiation	66	53	54268348	48,680,380/89.7%	31844816	BCM	MBD-sequencing	FFPE
AA12	pT3bR1	4	3	ADT, surgery	64	50	38906836	33,454,722/86%	22849896	BCM	MBD-sequencing	FFPE
AA13	pT2	4	5	surgery only	64	49	39983646	35,797,333/98.5%	24614810	BCM	MBD-sequencing	FFPE
AA14	pT3a	4	3	surgery only	67	49	43618524	39,823,985/91.3%	29512680	BCM	MBD-sequencing	FFPE
AA15	pT2	3	4	surgery only	56	49	39468822	35,990,782/91.2%	24844888	BCM	MBD-sequencing	FFPE
AA16	pT3aR1	4	3	surgery only	62	1**	44235210	39,841,730/90.1%	30240512	BCM	MBD-sequencing	FFPE
AA17	pT2	3	4	surgery only	64	134	120211874	106,376,099/88.5%	75077832	BCM	MBD-sequencing	FFPE
AA18	pT3aR1	3	4	surgery, ADT	55	134	70928220	37,193,278/52.4%	20343068	BCM	MBD-sequencing	FFPE
AA19	pT2	3	4	surgery only	57	96	45403540	33,216,035/73.2%	20351652	BCM	MBD-sequencing	FFPE
AA20	pT3aR1	4	3	N/A	46	50***	43525836	36,258,889/83.3	27173828	BCM	MBD-sequencing	FFPE
EA1	pT2	4	3	surgery, radiation	69	128	57411780	40,369,854/70.3%	21859434	BCM	MBD-sequencing	FFPE
EA2	pT2	3	4	surgery only	72	130	80068194	53,287,081/66.6%	33375556	BCM	MBD-sequencing	FFPE
EA3	pT3aR1	4	3	surgery only	62	1*	73255584	42,707,806/58.3%	23840556	BCM	MBD-sequencing	FFPE
EA4	pT3a	3	4	surgery only	48	123	7000166	4,058,124/58%	1451954	BCM	MBD-sequencing	FFPE
EA5	pT3aR1	4	3	surgery only	64	4*	56775126	42,722,834/75.2%	24849434	BCM	MBD-sequencing	FFPE
EA6	pT3aR1	4	5	surgery only	73	127	53742276	14,016,802/26.1%	5517935	BCM	MBD-sequencing	FFPE
EA7	pT2R1	3	4	surgery only	70	52	76765232	25,341,655/33%	12028753	BCM	MBD-sequencing	FFPE
EA8	pT3bR1	5	4	surgery, radiation, ADT	70	53****	27972730	14,674,259/52.5%	8797876	BCM	MBD-sequencing	FFPE
EA9	pT3bR1	4	3	surgery, radiation, ADT	66	51	34741354	24,265,226/69.8%	16579740	BCM	MBD-sequencing	FFPE
EA10	pT2	4	3	surgery only	76	49	60414862	43,197,960/71.5%	29808770	BCM	MBD-sequencing	FFPE
EA11	pT2	3	4	surgery only	69	49	42988516	35,700,527/83%	25647724	BCM	MBD-sequencing	FFPE
EA12	pT3aR1	4	3	surgery, radiation	68	49	43542694	38,059,839/87.4%	28932624	BCM	MBD-sequencing	FFPE
EA13	pT3aR1	5	4	surgery, radiation, ADT	68	48	29420588	22,858,530/77.7%	15398813	BCM	MBD-sequencing	FFPE
EA14	pT2	3	4	surgery only	57	1*	49508686	16,740,901/33.8%	7256479	BCM	MBD-sequencing	FFPE
EA15	pT2	3	4	surgery only	51	135	74093774	56,617,997/76.4%	32981622	BCM	MBD-sequencing	FFPE
AA21	N/A	4	3	radical retropubic	53	50				MUSC	LINE-1	FFPE
AA22	pT2	4	3	radical retropubic	61	-				MUSC	LINE-1	FFPE
AA23	N/A	3	4	radical retropubic	63	69				MUSC	LINE-1	FFPE
AA24	pT2	3	5	robotic	60	24				MUSC	LINE-1	FFPE
AA25	N/A	3	4	radical retropubic	65	71				MUSC	LINE-1	FFPE
AA26	N/A	3	4	radical retropubic	54	12				MUSC	LINE-1	FFPE
AA27	N/A	3	4	radical retropubic	60	20				MUSC	LINE-1	FFPE
AA28	pT2	3	4	radical retropubic	54	48				MUSC	LINE-1	FFPE
AA29	pT2	3	4	robotic	62	35				MUSC	LINE-1	FFPE
AA30	N/A	4	4	robotic	58	22				MUSC	LINE-1	FFPE
AA31	N/A	3	4	radical retropubic	50	6				MUSC	LINE-1	FFPE
EA16	pT3a	3	4	robotic	53	24				UCI	LINE-1	FFPE
EA17	pT3a	4	4	robotic	68	17				UCI	LINE-1	FFPE
EA18	pT3b	4	3	robotic	74	32				UCI	LINE-1	FFPE
EA19	pT3b	4	3	robotic	74	32				UCI	LINE-1	FFPE
EA20	pT3b	4	4	robotic	43	19				UCI	LINE-1	FFPE
EA21	pT3b	5	4	robotic		16				UCI	LINE-1	FFPE
EA22	pT2	3	4	robotic	71	27				UCI	LINE-1	FFPE
EA23	pT3a	3	4	robotic	64	69				UCI	LINE-1	FFPE

## Sheet: ST1B
Supplementary Dataset 1: Clinical data for AA and EA CAF that underwent MBD-sequencing and treatment with demethylation agent 5-Azacytidine (5-AzaC).
Name	Tumor Stage	Gleason Primary	Gleason Secondary	Age	Total # of Reads (-5AzaC, d0)	Aligned Reads/% (-5AzaC, d0)	Deduplicated Reads (-5AzaC, d0)	Total # of Reads (+5AzaC, d1)	Aligned Reads/% (+5AzaC, d1)	Deduplicated Reads (+5AzaC, d1)	Total # of Reads (Post-AzaC, d10)	Aligned Reads/% (Post-AzaC, d10)	Deduplicated Reads (Post-AzaC, d10)	Institution	Assay Type	Tissue Type
CAF-AA1	pT3bR1	3	4	63	123271166	111,518,420/90.5%	84176536	94965784	88,828,332/93.5%	69545128	104280430	98,124,463/94.1%	75128192	MUSC	MBD-sequencing	FT
CAF-AA2	pT3aR1	3	4	65	201901000	175,274,763/86.8%	134546912	186871468	174,538,329/93.4%	135583104	176682970	165,979,094/93.9%	126576568	MUSC	MBD-sequencing	FT
CAF-AA3	N/A	N/A	N/A	N/A	115261162	75,207,163/65.2%	48521244	108169408	97,828,282/90.4%	75675752	94636084	61,388,303/64.9%	41415320	MUSC	MBD-sequencing	FT
CAF-EA1	pT3b	3	4	67	96173280	91,812,422/95.5%	71739552	93865944	91,488,479/97.5%	72697424	99591926	78,340,771/78.7%	53681044	MUSC	MBD-sequencing	FT
CAF-EA2	N/A	3	4	62	214791104	206,307,062/96.1%	161513248	209054980	197,229,807/94.3%	154554320	226398014	215,636,611/95.2%	165050304	MUSC	MBD-sequencing	FT
CAF-EA3	pT2	3	4	64	60452140	54,621,412/90.4%	41791100	204461972	194,986,720/95.4%	151803312	177916268	170,454,387/95.8%	132913104	MUSC	MBD-sequencing	FT
CAF-EA4	pT3aR1	3	4	60	95891032	90,446,078/94.3%	71277328	48552142	44,893,161/92.5%	34311416	106262156	98,488,479/92.7%	73473800	MUSC	MBD-sequencing	FT
