# Supplementary material for: Genes Encoding Multiple Modulators of the Immune Response Are Methylated in the Prostate Tumor Microenvironment of African Americans
Source: Cancers (Basel). 2025 Jul 19;17(14):2399. doi: 10.3390/cancers17142399 (PMC12293404; doi:10.3390/cancers17142399)
Supplement: Supplementary file 1 [file cancers-17-02399-s001.zip › Supplementary Dataset S2.xlsx]

## Sheet: ST2A
Supplementary Dataset 2: Global DNA methylation of tumor-adjacent stroma (TAS) of AA (n=17) and EA (n=15) PCa patients with methylation enrichment across 131,511 regions.
chrom	start	end	ME (AA+EA)	ME_AA	ME_EA	Log2FC (AA/EA)	Shrunken FC (AA/EA)	p.value	EA1	EA2	EA3	EA4	EA5	EA6	EA7	EA8	EA9	EA10	EA11	EA12	EA13	EA14	EA15	AA1	AA2	AA4	AA5	AA6	AA7	AA8	AA9	AA12	AA13	AA14	AA15	AA16	AA17	AA18	AA19	AA20
chr1	9910	10410	6.72412	6.96175	6.39692	0.12189	0.00106536	0.162844	88.66	60.11	250.05	39.66	78.14	97.46	103.82	58.72	24.36	30.04	75.92	53.02	54.52	120.72	128.82	44.81	104.29	68.66	106.76	50.54	79.35	80.23	83.4	69.3	26.07	47.07	73.69	55.04	337.23	654.03	184.02	54.56
chr1	51489	51989	5.07336	5.47571	4.41923	0.308622	0.00078135	0.106636	91.91	71.29	28.09	0	26.89	0	0	2.26	6.77	2.44	53.82	6.63	7.37	0	23.48	79.38	24.8	80.41	0	35.38	21.16	0	36.36	10.04	51.25	23.98	69.96	147.97	65.17	12.29	71.57	26.79
chr1	98848	99348	1.88825	2.28156	1.25519	0.856974	0.000473215	0.233222	12.98	0	0.91	0	0	0	0	4.52	2.71	4.87	1.92	0	5.89	0	2.01	0	0	2.71	0	12.64	0	22.28	1.43	8.04	8.09	5.33	6.53	0.9	6.02	4.73	0	3.97
chr1	121095	121595	2.03684	2.09662	1.96597	0.0923692	1.48e-05	0.972086	0	0	0	0	15.12	0	0	0	4.06	4.06	9.61	3.79	7.37	2.51	12.08	1.28	0	6.32	0	0	7.05	0	6.42	4.02	6.29	8.88	6.53	7.22	7.69	0.95	1.14	8.93
chr1	134945	135445	4.64645	4.96035	4.18157	0.245855	0.000563968	0.242117	31.36	6.29	0	0	24.37	0	0	0	17.59	29.23	53.82	42.61	54.52	5.03	7.38	0	39.38	27.1	14.62	0	37.03	19.31	16.4	13.06	64.74	45.29	61.56	102.86	26.07	2.84	19.31	39.68
chr1	136564	137064	5.41265	5.46106	5.35574	0.0280446	8.14e-05	0.880433	41.09	23.76	0.91	0	10.92	2.71	28.44	31.62	41.95	83.63	114.36	104.15	101.66	7.54	21.47	1.28	9.48	16.26	4.39	12.64	12.34	2.97	69.15	38.17	86.31	114.57	84.88	175.04	25.4	14.18	11.36	70.44
chr1	137731	138231	4.18628	4.50236	3.71716	0.275805	0.000328225	0.368412	17.3	9.09	0	0	23.53	0	0	4.52	13.53	32.48	22.1	23.67	38.31	0	12.75	1.28	0.73	0	0	0	29.97	0	24.95	24.11	57.54	37.3	41.97	112.78	18.05	0	22.72	13.89
chr1	150735	151235	0	0.298601	0	4.94767	8.15e-05	0.54276	0	0	0	0	0	0	0	0	1.35	0	0	2.84	0	0	0	0	0	0	0	0	0	16.34	3.56	0	0	0	0	0	1	0	0	0
chr1	181074	181574	6.3117	6.29375	6.33178	-0.00867705	-8.27e-05	0.901977	45.41	53.12	68.85	13.22	15.96	2.71	0	38.39	47.37	179.44	238.34	202.62	154.71	72.93	75.15	42.25	24.8	119.26	48.26	40.44	119.9	83.2	62.02	28.12	89.01	99.47	107.27	230.07	39.44	33.08	89.74	77.38
chr1	197289	197789	0.609086	0.877957	0.227926	1.89998	0.000127632	0.644979	0	0.7	0	0	0.84	0	0	0	5.41	3.25	0	0	7.37	0	0	0	0	4.52	0	0	0	0	0	6.03	1.8	7.99	6.53	2.71	1.67	0	0	0
chr1	258662	259162	0.0486981	0	0.562107	-5.83821	-0.000220553	0.361539	0	0	0	0	0	0	0	11.29	8.12	0.81	1.92	0	0	0	0	0	0	0	0	0	0	0	3.56	1	0.9	0	1.87	0	2.67	0.95	0	0
chr1	267293	267793	2.06432	2.24367	1.82981	0.292723	0.000203758	0.643508	2.16	0	0	0	0.84	0	0	9.03	12.18	4.87	3.84	0.95	7.37	0	12.08	1.28	0	11.75	0	0	8.82	8.91	3.56	12.05	1.8	4.44	13.99	3.61	4.34	2.84	1.14	1.98
chr1	297619	298119	0	0	0	0	1.21e-05	0.906367	0	0	0	0	0	0	0	0	0	0	2.88	0	0	0	0	0	0	0	0	0	0	10.4	0	0	0	0	0	0	0.67	0	0	0
chr1	349148	349648	0.667736	1.07454	0.00305162	6.3767	0.000308647	0.332224	0	0	0	0	0.84	0	0	0	2.71	0.81	3.84	2.84	1.47	2.51	0	0	9.48	0	0	0	0	1.49	7.13	1	0	1.78	2.8	2.71	0.33	0	9.09	0
chr1	361764	362264	0.87495	1.31496	0.127932	3.26393	0.000309093	0.328544	0	1.4	0	0	0.84	0	0	0	0	0.81	5.77	7.57	0	0	0	0	0	4.52	0	0	0	0	4.28	3.01	3.6	0	1.87	6.32	2.01	0.95	14.77	0.99
chr1	368963	369463	3.47188	3.75035	3.07347	0.286311	0.000400052	0.365884	2.16	7.69	2.72	0	5.04	0	0	9.03	9.47	19.49	21.14	25.56	14.73	2.51	6.71	0	0	1.81	1.46	1.68	17.63	0	81.98	9.04	19.78	24.87	14.92	34.29	5.01	0	3.41	12.9
chr1	375927	376427	1.72852	1.94052	1.44329	0.424535	0.000273487	0.602815	6.49	2.1	0.91	0	0.84	0	0	0	1.35	4.87	7.69	6.63	5.89	0	4.03	0	0	2.71	8.77	2.53	7.05	2.97	6.42	2.01	6.29	1.78	5.6	6.32	4.34	0.95	4.54	2.98
chr1	377039	377539	0.0455292	0	0.531551	-5.75903	-0.000287024	0.28231	0	4.19	0	0	0	0	0	2.26	1.35	0.81	1.92	0.95	1.47	0	8.72	0	0	0	0	0	0	0	4.99	0	2.7	2.66	0	0	0	0	0	0.99
chr1	381392	381892	3.34372	3.48284	3.16792	0.136317	0.000139076	0.71833	1.08	0	0.91	0	0	21.66	0	0	2.71	25.17	20.18	32.19	25.05	2.51	3.35	0	2.19	0	2.92	0.84	17.63	1.49	62.02	4.02	24.28	24.87	3.73	35.19	1.67	0	2.27	6.94
chr1	432909	433409	0	0.140815	0	3.91471	0.000238616	0.303531	0	0.7	0	0	0	0	0	0	1.35	0	0	0.95	1.47	0	0	0	12.4	0	0	0	0	0	0	2.01	0.9	1.78	0	0	0.67	0	0	0.99
chr1	591322	591822	4.71204	4.97887	4.3345	0.199525	0.000703557	0.200964	21.63	49.63	26.27	66.1	4.2	0	0	13.55	10.83	14.61	31.71	33.14	23.57	0	7.38	1.28	0.73	23.49	68.73	101.09	37.03	25.26	97.66	26.11	20.68	44.41	7.46	8.12	32.42	4.73	24.99	11.9
chr1	598166	598666	3.76732	3.88911	3.61559	0.104928	0.000185601	0.71877	4.33	31.45	0	0	0	0	0	9.03	5.41	29.23	23.06	29.35	41.26	0	10.74	1.28	5.83	5.42	4.39	8.42	21.16	8.91	26.38	23.1	5.39	36.41	15.86	36.99	7.35	8.51	21.58	14.88
chr1	605052	605552	4.74054	4.66915	4.8174	-0.045001	-0.000113924	0.804143	22.71	0	0.91	0	15.12	0	0	56.46	13.53	46.28	47.09	71.96	70.72	35.21	42.94	0	0	11.75	0	33.7	28.21	4.46	54.89	12.05	53.95	67.5	33.58	34.29	34.76	2.84	23.86	36.71
chr1	609153	609653	4.29725	4.01592	4.56123	-0.183262	-0.00036788	0.405065	17.3	0.7	2.72	0	5.04	0	0	51.95	5.41	47.09	66.31	60.6	79.56	0	17.44	0	0	9.03	57.03	0	28.21	14.86	34.93	4.02	26.97	22.2	15.86	28.87	3.01	3.78	11.36	14.88
chr1	610491	610991	5.4499	5.71057	5.08321	0.167584	0.000572781	0.290191	22.71	42.64	52.55	0	8.4	0	1.42	2.26	6.77	39.79	85.53	132.55	95.77	0	18.12	154.91	64.91	28.91	57.03	19.38	7.05	43.08	76.28	57.25	131.27	104.8	41.04	39.7	11.7	2.84	27.26	22.82
chr1	611931	612431	5.13481	5.14047	5.12838	0.00339183	-2.92e-06	0.995355	7.57	48.23	1.81	0	12.6	10.83	1.42	70.01	8.12	82.01	23.06	94.68	76.62	52.81	34.89	10.24	0	0.9	33.64	16.85	26.45	2.97	134.02	15.07	109.69	45.29	21.45	82.1	40.11	0	26.13	34.72
chr1	712031	712531	1.88095	1.55796	2.17647	-0.479713	-0.000381066	0.351797	3.24	18.17	0	0	15.96	0	0	0	6.77	2.44	9.61	9.47	1.47	0	0.67	0	0	2.71	0	5.9	0	0	4.99	4.02	2.7	8.88	1.87	5.41	6.68	0.95	0	5.95
chr1	764753	765253	1.06794	1.22663	0.864091	0.500556	6.93e-05	0.821213	8.65	0	0	0	0	0	0	0	0	0	2.88	9.47	2.95	0	3.35	0	0	0	0	0	0	0	6.42	4.02	0.9	5.33	9.33	0.9	4.01	0.95	0	7.94
chr1	777724	778224	3.58181	3.84032	3.21888	0.253946	0.000364028	0.413509	10.81	12.58	0	0	5.88	0	0	0	6.77	8.12	33.64	22.72	25.05	0	14.09	3.84	0	14.46	0	0	14.11	0	20.67	7.03	16.18	22.2	23.32	41.5	13.03	13.23	34.08	19.84
chr1	791212	791712	6.8144	7.04382	6.50085	0.115557	0.000946005	0.201829	145.97	164.96	82.44	13.22	122.68	16.24	14.22	4.52	143.45	109.61	131.66	127.82	100.19	65.39	116.08	88.34	211.5	144.55	108.22	57.28	75.82	0	130.45	188.83	49.45	161.64	148.31	174.13	211.56	183.35	141.99	167.66
chr1	853459	853959	4.07766	4.49702	3.38261	0.409778	0.00121371	0.0377103	17.3	1.4	7.25	0	5.88	40.61	0	0	6.77	25.17	15.38	10.41	8.84	10.06	7.38	61.45	13.86	5.42	2.92	3.37	51.13	2.97	44.91	13.06	25.18	46.18	10.26	38.8	18.72	8.51	3.41	33.73
chr1	866601	867101	4.02207	4.19748	3.7935	0.14563	0.000194844	0.629432	19.46	9.09	0	0	20.17	0	0	0	27.07	23.55	23.06	40.71	36.84	0	8.05	0	0	9.94	48.26	0	24.69	0	34.93	15.07	8.99	39.08	33.58	52.33	14.71	0	4.54	25.79
chr1	873541	874041	4.33554	4.56301	4.0252	0.180504	0.000332892	0.46282	11.89	8.39	0	0	0.84	0	0	0	17.59	60.9	30.75	53.97	47.15	0	12.75	0	5.83	16.26	4.39	0	42.32	43.08	32.79	20.09	11.69	49.73	16.79	54.13	17.71	15.12	19.31	52.58
chr1	876051	876551	3.35696	2.83731	3.7822	-0.413435	-0.000894452	0.0866915	5.41	3.49	0.91	0	15.96	0	1.42	2.26	16.24	26.79	42.29	34.09	27.99	10.06	19.46	0	8.02	3.61	0	5.9	15.87	0	9.98	5.02	1.8	17.76	6.53	20.75	1.34	15.12	6.82	2.98
chr1	898933	899433	4.71609	5.00274	4.30276	0.216989	0.000798202	0.196819	16.22	41.24	0	0	13.44	2.71	11.38	2.26	17.59	50.34	32.68	45.45	33.89	0	28.85	0	4.38	28.91	29.25	19.38	61.71	34.17	34.93	19.08	37.76	54.17	37.31	46.01	21.06	21.74	38.62	56.55
chr1	902738	903238	4.45403	4.65142	4.19185	0.149744	0.000384586	0.458754	22.71	17.47	5.44	0	1.68	2.71	0	0	2.71	27.61	38.44	48.29	36.84	62.87	7.38	0	21.88	19.88	0	42.12	8.82	2.97	14.97	38.17	37.76	45.29	31.71	64.06	22.06	17.01	7.95	52.58
chr1	909100	909600	4.15332	4.51703	3.58636	0.332028	0.000545379	0.210467	2.16	0.7	4.53	0	0.84	0	0	0	6.77	47.9	31.71	49.23	23.57	0	12.75	0	0	1.81	16.09	16.01	40.55	13.37	37.07	9.04	12.59	28.42	15.86	110.98	13.7	7.56	5.68	60.52
chr1	915224	915724	3.25846	3.3509	3.14599	0.0907571	8.05e-05	0.839422	16.22	0	0	0	8.4	0	0	0	0	14.61	26.91	32.19	25.05	0	9.39	0	0	15.36	2.92	0.84	1.76	0	12.83	5.02	19.78	14.21	14.92	35.19	8.69	6.62	4.54	30.75
chr1	919203	919703	4.05682	4.29176	3.7341	0.200309	0.00019178	0.561206	4.33	0	0	0	0	0	0	36.14	4.06	30.04	24.99	52.07	33.89	0	14.09	1.28	0	0	0	107.83	8.82	0	9.98	10.04	27.87	37.3	30.78	56.84	10.36	0.95	9.09	21.83
chr1	921350	921850	3.25946	3.21304	3.31032	-0.042904	-7.01e-05	0.861101	1.08	0	0	0	0	0	0	36.14	6.77	19.49	11.53	19.88	17.68	0	36.23	0	0	4.52	0	0	5.29	14.86	22.1	7.03	11.69	9.77	18.66	16.24	4.34	10.4	7.95	24.8
chr1	928967	929467	4.94862	5.21494	4.57199	0.18944	0.000439838	0.347646	7.57	0	28.09	0	0	0	54.04	2.26	24.36	59.27	48.05	53.02	70.72	0	9.39	0	8.75	1.81	65.81	10.95	100.5	8.91	29.94	38.17	53.05	88.81	46.64	92.93	19.72	7.56	10.22	47.62
chr1	938905	939405	3.77817	3.94873	3.55684	0.15039	0.000185629	0.646276	0	0	31.71	0	1.68	0	1.42	0	5.41	31.67	34.6	38.82	26.52	0	4.7	0	0	28.01	13.16	0	14.11	0	14.97	5.02	28.77	23.98	31.71	53.23	5.35	12.29	9.09	22.82
chr1	943740	944240	3.27093	3.42868	3.06843	0.159662	8.86e-05	0.75942	2.16	5.59	0	0	0	0	0	0	4.06	32.48	21.14	39.77	20.63	0	0	0	0	0	0	0	28.21	0	9.27	7.03	15.28	30.2	20.52	36.09	4.68	0	15.9	15.87
chr1	950890	951390	4.06291	4.17336	3.92656	0.0877251	0.000131542	0.761683	19.46	11.18	0.91	0	5.88	0	0	0	8.12	30.85	40.36	48.29	35.36	17.6	10.06	0	0	13.55	0	0	7.05	0	22.1	15.07	30.57	43.52	26.12	59.55	11.36	14.18	17.04	46.63
chr1	953605	954105	4.68129	5.03906	4.12706	0.287408	0.000567365	0.202233	19.46	27.96	0	0	0	0	0	2.26	21.65	37.35	44.21	57.76	42.73	0	8.72	48.65	97.73	9.03	2.92	0	51.13	7.43	39.21	32.14	25.18	50.62	36.38	75.79	24.73	0	11.36	46.63
chr1	962933	963433	5.29884	5.49735	5.03491	0.126528	0.000351552	0.478146	54.06	18.87	24.46	0	0	5.41	0	2.26	28.42	76.32	80.73	111.72	57.46	12.57	19.46	0	0	11.75	65.81	99.41	17.63	54.97	56.32	14.06	64.74	95.92	48.5	102.86	32.42	7.56	21.58	74.41
chr1	964254	964754	5.33472	5.45314	5.1876	0.0718839	0.000270669	0.649495	19.46	25.86	42.58	0	15.96	0	21.33	2.26	28.42	80.38	95.14	92.79	81.04	12.57	28.85	0	33.55	5.42	39.49	13.48	67	2.97	59.88	34.15	74.63	93.25	40.11	86.62	40.44	14.18	68.16	71.43
chr1	972150	972650	5.08485	5.2433	4.88134	0.102995	0.000284796	0.575542	20.54	2.1	14.5	0	45.37	0	113.77	0	10.83	45.47	40.36	51.13	44.2	37.72	16.1	135.71	36.47	36.14	0	0	79.35	0	38.49	24.11	42.26	63.06	33.58	64.96	20.72	18.9	12.5	37.7
chr1	976763	977263	2.71147	2.89667	2.46809	0.230137	0.000211747	0.628999	1.08	0	1.81	0	0.84	0	0	0	1.35	17.05	24.99	13.26	14.73	2.51	5.37	0	7.29	9.03	32.17	1.68	3.53	0	6.42	1	10.79	28.42	10.26	1.8	1	5.67	4.54	2.98
chr1	978990	979490	5.6198	5.70886	5.51174	0.0506068	0.000195338	0.737141	22.71	23.07	27.18	0	0.84	29.78	0	13.55	25.71	121.79	101.87	107.94	117.87	57.84	34.22	3.84	4.38	33.43	99.45	26.96	38.79	2.97	50.61	43.19	69.23	113.68	80.22	125.41	28.41	31.19	51.12	86.31
chr1	985987	986487	4.29663	4.52864	3.97879	0.186309	0.000481424	0.372642	38.93	0	0.91	0	17.65	0	2.84	2.26	9.47	32.48	20.18	40.71	22.1	20.12	28.85	1.28	48.86	5.42	0	59.81	29.97	1.49	25.66	24.11	31.47	28.42	17.72	26.17	16.04	12.29	17.04	46.63
chr1	998066	998566	5.14008	5.36228	4.83836	0.148036	0.000404085	0.418588	25.95	4.19	19.03	0	5.04	0	46.93	6.78	1.35	82.82	86.49	59.65	48.62	0	42.27	0	34.28	17.17	0	14.32	54.66	4.46	54.18	34.15	108.79	73.71	51.3	94.74	18.38	34.97	7.95	96.23
chr1	1005660	1006160	3.95215	4.06305	3.81521	0.09057	0.000130224	0.763423	2.16	0	0	0	17.65	0	88.18	0	2.71	24.36	33.64	16.1	19.15	2.51	4.7	0	18.23	5.42	0	0.84	24.69	25.26	20.67	12.05	35.07	31.08	18.66	47.82	8.69	20.79	0	14.88
chr1	1007761	1008261	4.60711	4.93009	4.12441	0.256855	0.000868071	0.141595	21.63	8.39	15.4	0	14.28	0	1.42	0	14.89	17.86	49.97	37.87	38.31	20.12	21.47	0	60.53	16.26	5.85	3.37	24.69	16.34	131.88	9.04	26.07	42.63	22.39	36.99	22.06	44.42	24.99	30.75
chr1	1015707	1016207	4.63664	4.99744	4.07596	0.293396	0.000950341	0.100554	28.11	22.37	0	0	34.45	0	0	20.33	4.06	30.04	43.25	34.09	25.05	2.51	8.72	0	56.89	18.97	62.88	3.37	52.9	8.91	44.2	21.09	38.66	21.31	33.58	45.11	33.09	40.64	30.67	30.75
chr1	1016990	1017490	5.02169	5.30903	4.60708	0.204182	0.000877228	0.167617	58.39	10.48	36.24	0	0.84	16.24	0	18.07	33.83	47.09	44.21	32.19	25.05	30.18	12.75	5.12	0	43.37	100.91	63.18	82.87	26.74	40.63	21.09	23.38	45.29	32.65	41.5	41.11	44.42	17.04	44.64
chr1	1018330	1018830	5.02629	5.17256	4.84033	0.0955805	0.000273443	0.569591	9.73	7.69	0	66.1	0.84	0	0	27.1	13.53	35.73	70.16	76.69	66.3	37.72	18.12	0	7.29	29.81	26.32	1.68	24.69	0	34.22	35.15	61.14	80.82	53.17	118.19	23.06	33.08	9.09	75.4
chr1	1028466	1028966	5.26684	5.56557	4.83102	0.203808	0.000759271	0.188265	18.38	16.78	10.87	0	6.72	0	15.64	0	17.59	67.39	71.12	153.38	23.57	10.06	15.43	19.2	32.82	18.07	16.09	46.33	49.37	0	69.15	32.14	80.92	49.73	65.29	165.11	23.06	29.3	49.98	58.53
chr1	1033867	1034367	4.22723	4.18153	4.27733	-0.0326051	-8.73e-05	0.850379	7.57	16.78	6.34	0	0.84	0	35.55	0	21.65	18.67	63.43	25.56	53.04	12.57	28.85	0	0	3.61	7.31	101.09	10.58	0	32.08	11.05	62.94	19.54	1.87	25.26	5.35	2.84	9.09	15.87
chr1	1034424	1034924	4.78829	5.04395	4.43032	0.186747	0.000287597	0.456462	2.16	0.7	0	0	5.88	0	0	0	6.77	38.16	110.52	48.29	79.56	2.51	28.85	0	20.42	6.32	0	0	56.42	50.51	41.35	39.17	58.44	65.72	32.65	79.4	19.05	21.74	24.99	44.64
chr1	1037344	1037844	3.55856	3.91494	3.00729	0.379417	0.000571499	0.208829	9.73	2.8	0.91	0	0	0	0	4.52	0	12.99	20.18	37.87	30.94	0	0.67	0	30.63	16.26	43.87	0	14.11	13.37	14.26	12.05	14.39	29.31	17.72	9.02	7.69	2.84	9.09	21.83
chr1	1041294	1041794	5.90666	5.89191	5.9232	-0.00762936	-3.17e-05	0.959909	34.6	24.46	26.27	92.54	7.56	13.54	1.42	47.43	20.3	131.53	190.29	103.2	162.07	20.12	34.89	1.28	63.45	22.59	36.56	16.85	63.48	20.8	107.64	28.12	130.37	96.8	79.28	153.38	42.78	17.01	47.71	81.35
chr1	1043253	1043753	5.69012	5.56554	5.81941	-0.0642395	-0.000185268	0.719457	29.19	17.47	40.77	224.74	3.36	0	0	49.69	16.24	80.38	115.32	80.48	100.19	60.36	28.85	1.28	0	18.07	32.17	35.38	29.97	1.49	55.6	51.23	102.5	122.56	65.29	147.97	31.42	9.45	43.17	57.54
chr1	1051148	1051648	4.96955	5.1065	4.79678	0.090087	0.00022775	0.646954	25.95	4.19	1.81	0	8.4	0	1.42	2.26	25.71	73.89	77.84	84.27	82.51	22.63	6.04	0	1.46	33.43	65.81	0.84	45.84	17.83	51.33	31.14	62.94	48.85	47.57	111.88	13.7	10.4	7.95	34.72
chr1	1056284	1056784	5.23314	5.36062	5.07358	0.079242	0.000292781	0.627295	41.09	51.72	38.96	0	21.85	0	0	2.26	10.83	64.14	77.84	84.27	83.98	0	28.18	23.04	32.82	8.13	103.83	34.54	67	25.26	57.03	34.15	52.15	55.95	40.11	65.86	17.05	18.9	9.09	53.57
chr1	1067181	1067681	5.45731	5.69468	5.13052	0.150231	0.000368315	0.418219	30.28	1.4	5.44	0	0	0	0	0	16.24	95	121.09	117.41	92.82	17.6	28.18	0	5.83	16.26	23.4	10.11	72.29	47.54	82.69	28.12	92.61	107.46	75.55	168.72	22.39	11.34	39.76	76.39
chr1	1071878	1072378	5.56369	5.597	5.52499	0.0186475	6.85e-05	0.902293	8.65	30.75	9.06	39.66	5.04	10.83	1.42	11.29	17.59	89.31	171.06	115.51	114.93	42.75	22.81	55.05	2.92	39.75	23.4	5.9	19.4	0	80.55	40.18	96.2	116.34	58.76	139.85	24.4	16.07	22.72	81.35
chr1	1077268	1077768	3.88028	3.47338	4.23475	-0.285191	-0.000436782	0.292311	1.08	2.8	0	13.22	3.36	0	1.42	2.26	6.77	126.66	23.06	30.3	60.41	5.03	6.04	0	0.73	0.9	0	0.84	14.11	1.49	10.69	3.01	44.06	53.29	13.99	30.68	5.01	3.78	2.27	3.97
chr1	1078739	1079239	4.42437	3.86187	4.87425	-0.335107	-0.000593247	0.20484	1.08	12.58	0	264.4	5.04	13.54	0	4.52	18.95	38.97	35.56	15.15	22.1	0	8.05	14.08	6.56	5.42	17.55	0	1.76	2.97	11.41	19.08	40.46	50.62	10.26	38.8	6.02	7.56	5.68	8.93
chr1	1082543	1083043	5.25867	5.39455	5.08741	0.0844114	0.000140175	0.714711	28.11	13.98	0.91	0	25.21	0	0	0	23.01	103.12	88.42	127.82	83.98	0	15.43	0	45.95	13.55	0	0.84	44.08	0	61.31	39.17	68.33	86.15	60.63	132.63	23.4	22.68	18.18	98.22
chr1	1099235	1099735	3.02356	3.43273	2.3532	0.542811	0.000408483	0.242121	19.46	0	0	0	0.84	0	1.42	0	9.47	10.56	5.77	5.68	22.1	0	1.34	0	0	0	0	0	0	0	22.1	19.08	36.86	29.31	23.32	1.8	1	21.74	4.54	23.81
chr1	1106801	1107301	5.03747	4.99638	5.08267	-0.0246534	-7.28e-05	0.875043	15.14	12.58	8.15	13.22	23.53	0	36.98	0	13.53	102.3	92.26	91.84	69.25	0	29.52	1.28	0	10.84	42.41	0	31.74	0	47.76	27.12	32.37	95.03	48.5	118.19	17.05	8.51	26.13	35.71
chr1	1108381	1108881	4.96571	5.12023	4.76791	0.102643	0.000395831	0.524433	21.63	27.26	1.81	0	30.25	0	5.69	4.52	29.77	56.84	53.82	69.12	55.99	25.15	26.84	5.12	40.84	16.26	0	28.64	26.45	60.91	65.58	18.08	40.46	57.73	26.12	92.03	24.06	9.45	17.04	62.5
chr1	1113662	1114162	4.9791	5.07846	4.85755	0.0640318	0.00022745	0.712319	24.87	67.8	0	0	14.28	0	45.51	58.72	14.89	33.29	74.96	60.6	19.15	0	20.8	2.56	18.96	28.91	40.95	8.42	70.53	17.83	32.08	23.1	53.05	29.31	31.71	81.2	46.46	14.18	21.58	53.57
chr1	1131395	1131895	5.70612	6.06057	5.15895	0.231961	0.00114319	0.0732044	37.84	74.09	29.9	0	76.46	0	0	11.29	12.18	56.02	70.16	56.81	50.1	0	61.06	273.98	33.55	28.01	59.96	25.27	130.48	50.51	37.78	34.15	66.53	64.83	41.04	75.79	54.14	38.75	61.34	58.53
chr1	1133690	1134190	5.06506	5.23262	4.84819	0.109868	0.000440431	0.475252	43.25	23.76	4.53	0	33.61	46.02	0	38.39	14.89	22.73	55.74	63.44	48.62	7.54	29.52	0	83.14	0	80.43	29.48	63.48	28.23	10.69	22.1	44.96	48.85	36.38	43.31	29.08	57.65	22.72	38.69
chr1	1151192	1151692	4.98016	5.01833	4.93564	0.0239207	4.01e-05	0.930011	43.25	4.19	8.15	0	20.17	0	19.91	2.26	24.36	66.58	71.12	97.52	92.82	0	8.72	1.28	40.84	1.81	0	0.84	79.35	0	54.89	39.17	35.96	71.94	29.85	98.34	17.38	1.89	15.9	61.51
chr1	1161033	1161533	4.75877	5.09075	4.25806	0.257128	0.000598031	0.213018	18.38	0	33.52	0	5.88	0	0	6.78	2.71	60.9	52.86	72.9	32.41	0	0.67	0	55.43	9.03	40.95	2.53	40.55	37.14	32.79	32.14	47.65	55.95	22.39	96.54	15.71	13.23	22.72	54.56
chr1	1167729	1168229	4.7247	4.81071	4.62059	0.0580496	7.53e-05	0.838427	12.98	24.46	0	0	5.04	0	0	0	9.47	78.76	73.04	89	57.46	0	18.79	0	37.19	0	16.09	0	19.4	34.17	37.07	33.15	53.95	62.17	29.85	72.18	18.38	0	15.9	47.62
chr1	1174422	1174922	4.86852	4.91249	4.817	0.0282608	5.46e-05	0.910768	47.58	56.62	0.91	0	12.6	0	0	42.91	9.47	64.14	48.05	36.93	35.36	42.75	25.5	0	0	9.03	95.06	0	44.08	1.49	44.2	15.07	50.35	48.85	17.72	51.43	38.44	31.19	20.45	44.64
chr1	1178819	1179319	4.94903	5.08377	4.77937	0.0888974	0.000188302	0.674966	14.06	0	13.59	0	4.2	0	0	29.36	35.19	67.39	56.7	72.9	76.62	25.15	16.77	0	0	3.61	7.31	0	14.11	26.74	46.34	32.14	85.42	78.15	42.91	110.07	31.75	11.34	18.18	68.45
chr1	1185002	1185502	4.63923	4.59602	4.68669	-0.0281238	-8.42e-05	0.856668	9.73	53.82	0.91	0	0.84	0	32.71	51.95	8.12	73.89	47.09	48.29	44.2	0	14.76	0	0	20.78	42.41	0	44.08	1.49	39.21	22.1	32.37	47.07	23.32	67.67	13.7	3.78	12.5	40.68
chr1	1189755	1190255	4.31499	4.35209	4.27176	0.0268151	2.36e-05	0.963494	33.52	47.53	13.59	0	22.69	0	22.75	0	13.53	29.23	37.48	27.46	19.15	0	22.81	0	2.19	15.36	0	2.53	89.92	0	17.11	20.09	42.26	27.53	13.99	27.97	30.75	13.23	20.45	23.81
chr1	1197430	1197930	5.6938	5.62506	5.76794	-0.0361237	-0.000166672	0.765592	31.36	17.47	29.9	0	66.38	0	45.51	0	37.89	107.18	160.49	96.58	135.55	32.69	56.36	62.73	0	62.34	11.7	1.68	37.03	8.91	81.98	37.16	76.42	88.81	64.36	120	29.08	26.46	42.03	88.29
chr1	1202050	1202550	2.6284	3.23227	1.34526	1.25843	0.000747097	0.0312971	0	0	0	0	0	0	0	0	0	1.62	4.81	7.57	1.47	22.63	0	0	10.94	1.81	0	0.84	0	0	12.12	21.09	19.78	23.09	16.79	33.38	2.01	1.89	1.14	14.88
chr1	1203789	1204289	5.28268	5.41151	5.12126	0.0793797	0.0001846	0.68702	36.76	0.7	28.99	0	8.4	0	2.84	0	17.59	98.25	101.87	109.83	83.98	20.12	12.75	0	0	32.52	54.11	0	81.11	11.89	64.16	27.12	61.14	85.26	67.16	118.19	37.77	13.23	19.31	50.6
chr1	1210071	1210571	5.26396	5.31369	5.20544	0.0296356	0.000170145	0.764078	15.14	33.55	6.34	118.98	11.76	67.68	14.22	0	17.59	49.53	47.09	60.6	42.73	42.75	25.5	0	0	58.73	0	84.24	79.35	57.94	35.64	19.08	37.76	61.28	36.38	101.95	24.73	13.23	26.13	39.68
chr1	1211198	1211698	4.76291	4.75202	4.77515	-0.00698959	-1.59e-05	0.965779	5.41	0	0.91	0	6.72	70.39	0	0	27.07	61.71	73.04	67.22	82.51	15.09	0.67	0	5.83	8.13	0	0	63.48	0	29.94	38.17	33.27	64.83	50.37	84.81	8.02	4.73	23.86	42.66
chr1	1217231	1217731	6.34471	6.5684	6.04057	0.120666	0.000988219	0.203477	52.98	60.11	26.27	0	13.44	29.78	7.11	33.88	48.72	117.73	208.55	149.6	128.19	45.27	65.75	212.53	29.9	60.53	39.49	23.59	125.19	101.02	111.21	61.27	97.1	134.99	92.34	182.25	68.52	62.38	92.01	119.05
chr1	1227189	1227689	5.29641	5.336	5.2502	0.0233438	5.36e-05	0.913782	6.49	6.29	18.12	0	17.65	83.92	0	6.78	6.77	96.62	106.68	94.68	91.35	0	35.56	1.28	2.19	23.49	14.62	1.68	95.21	14.86	76.28	31.14	53.05	108.35	45.7	148.87	12.37	5.67	18.18	33.73
chr1	1228113	1228613	5.69821	5.91493	5.40538	0.129736	0.000520479	0.363718	33.52	34.25	26.27	0	5.88	0	1.42	15.81	14.89	99.06	144.16	126.87	78.09	22.63	32.88	117.79	91.16	20.78	10.24	58.97	0	65.37	50.61	38.17	87.21	105.68	61.56	135.34	41.44	5.67	37.49	98.22
chr1	1232961	1233461	6.63297	6.70082	6.552	0.032355	0.000156447	0.790378	51.9	73.39	46.2	0	12.6	73.09	1.42	33.88	35.19	224.1	320.99	180.84	219.54	67.9	66.42	0	74.39	77.7	5.85	160.9	70.53	10.4	166.81	79.35	156.45	182.95	159.5	232.78	83.89	63.32	90.88	152.78
chr1	1241730	1242230	5.11707	4.75804	5.43863	-0.192497	-0.000540359	0.268447	16.22	58.01	31.71	0	3.36	105.58	0	72.27	18.95	90.13	67.27	66.28	81.04	27.66	12.08	0	0	20.78	0	0	24.69	28.23	30.65	24.11	71.93	74.6	44.77	64.96	14.71	4.73	10.22	45.64
chr1	1242522	1243022	5.09839	5.08201	5.11673	-0.00980449	-2.27e-05	0.952215	17.3	0	0.91	0	14.28	0	0	70.01	13.53	76.32	102.83	100.36	91.35	0	33.55	0	0	20.78	30.71	0	45.84	10.4	41.35	25.11	48.55	86.15	45.7	111.88	19.72	4.73	4.54	80.36
chr1	1243649	1244149	4.66113	4.83099	4.44084	0.121226	0.000241055	0.592614	14.06	8.39	0.91	0	30.25	0	0	33.88	13.53	33.29	51.9	67.22	58.94	0	13.42	0	0	14.46	49.72	0.84	19.4	0	29.23	21.09	34.17	79.04	33.58	125.41	16.71	6.62	15.9	37.7
chr1	1248996	1249496	4.06315	4.14555	3.96369	0.064561	8.94e-05	0.83564	0	9.09	0	0	7.56	0	0	4.52	13.53	38.97	36.52	60.6	47.15	10.06	6.04	0	0	17.17	0	3.37	7.05	44.57	52.75	15.07	10.79	47.07	13.06	59.55	4.34	5.67	4.54	15.87
chr1	1254015	1254515	5.65191	5.80585	5.45495	0.0897824	0.0002616	0.594703	28.11	32.15	1.81	0	35.29	0	2.84	13.55	32.48	105.55	121.09	133.5	111.98	0	39.59	0	22.61	12.65	80.43	33.7	70.53	0	60.59	36.16	78.22	136.77	77.42	166.01	35.76	4.73	43.17	92.26
chr1	1256469	1256969	4.72584	4.75683	4.6899	0.0204005	2.79e-05	0.959503	63.79	25.16	12.68	0	39.49	0	0	6.78	10.83	34.91	50.94	43.55	58.94	2.51	37.57	1.28	0.73	27.1	20.47	0	12.34	41.6	35.64	21.09	48.55	55.95	31.71	55.94	29.75	21.74	9.09	46.63
chr1	1261655	1262155	4.54316	4.80836	4.16849	0.205561	0.000530441	0.311013	38.93	20.97	22.65	0	10.92	0	0	6.78	8.12	21.92	38.44	38.82	42.73	0	19.46	0	32.82	21.68	65.81	0	56.42	0	52.04	20.09	44.06	28.42	19.59	57.74	23.4	9.45	17.04	27.78
chr1	1267642	1268142	4.91498	4.98657	4.8293	0.04614	9.58e-05	0.837118	45.41	18.87	0.91	0	17.65	0	0	56.46	20.3	49.53	68.23	66.28	70.72	0	12.08	0	0	27.1	92.13	2.53	12.34	1.49	44.2	27.12	35.96	68.38	31.71	98.34	24.73	10.4	7.95	54.56
chr1	1271732	1272232	2.51465	2.95578	1.76474	0.740804	0.000672767	0.130176	6.49	6.99	0	0	13.44	0	0	2.26	5.41	0.81	5.77	0.95	1.47	0	7.38	0	0	7.23	1.46	0.84	31.74	0	2.85	11.05	1.8	0.89	13.06	8.12	10.7	16.07	10.22	15.87
chr1	1279202	1279702	4.74798	4.82706	4.65279	0.0529347	0.000164102	0.767392	45.41	14.68	25.37	26.44	15.12	0	2.84	13.55	16.24	53.59	53.82	40.71	50.1	0	19.46	0	2.19	0.9	62.88	0	42.32	11.89	31.37	31.14	31.47	32.86	27.98	61.35	42.11	31.19	27.26	45.64
chr1	1280055	1280555	5.16611	4.90547	5.41382	-0.141981	-0.000288695	0.527456	71.36	21.67	5.44	304.06	14.28	0	0	0	9.47	32.48	53.82	67.22	29.47	0	30.19	0	26.26	16.26	76.05	0	42.32	0	40.63	31.14	30.57	37.3	34.51	54.13	26.07	15.12	29.53	49.6
chr1	1288315	1288815	6.5312	6.45728	6.61063	-0.0338103	-0.000171113	0.760955	33.52	34.25	57.08	0	14.28	0	2.84	11.29	18.95	125.85	330.6	358.84	319.73	135.81	22.81	188.2	10.94	172.56	111.14	96.88	47.61	136.68	144.71	77.34	21.58	119.89	94.21	77.59	42.78	80.34	14.77	56.55
chr1	1289799	1290299	6.34591	6.3764	6.31056	0.0149517	6.03e-05	0.920066	31.36	39.14	35.33	0	34.45	0	1.42	29.36	4.06	141.28	262.36	245.23	198.91	130.78	36.9	158.75	32.09	110.22	138.93	92.67	26.45	52	156.12	115.51	18.88	133.22	81.15	81.2	32.42	60.49	40.89	81.35
chr1	1294160	1294660	6.28893	6.15748	6.42472	-0.0611947	-0.000397062	0.546794	75.69	37.74	63.42	26.44	26.89	83.92	135.11	6.78	17.59	158.33	209.51	124.98	154.71	113.17	54.35	3.84	24.8	6.32	147.71	0.84	65.24	109.94	95.52	43.19	114.19	87.03	90.48	179.55	43.11	38.75	72.7	90.28
chr1	1296471	1296971	5.55843	5.71353	5.35978	0.0920431	0.000258998	0.593414	16.22	31.45	0	0	16.81	2.71	2.84	4.52	27.07	119.36	125.9	95.63	86.93	60.36	26.17	46.09	56.89	8.13	14.62	0	61.71	0	69.86	46.2	113.29	109.24	93.28	146.16	38.44	0.95	22.72	64.49
chr1	1297483	1297983	5.18639	5.1133	5.26499	-0.0420973	-0.000142767	0.776162	40.01	11.18	13.59	0	13.44	0	1.42	20.33	21.65	86.88	113.4	94.68	142.92	2.51	14.76	2.56	12.4	46.98	1.46	58.13	49.37	0	41.35	18.08	49.45	71.94	55.97	83.91	17.38	0.95	9.09	69.45
chr1	1302911	1303411	4.42689	4.51307	4.32256	0.0620821	7.72e-05	0.835146	7.57	0	0	0	0	0	0	0	28.42	61.71	44.21	41.66	47.15	55.33	14.09	0	0	2.71	43.87	0.84	47.61	7.43	19.96	18.08	37.76	44.41	36.38	64.06	20.72	0.95	13.63	29.76
chr1	1312640	1313140	5.38102	5.54874	5.16389	0.103509	0.000278917	0.565733	12.98	16.08	2.72	0	46.21	0	32.71	4.52	10.83	115.3	94.18	101.31	83.98	7.54	9.39	0	0	14.46	30.71	0	58.19	34.17	68.43	27.12	68.33	113.68	60.63	129.92	30.75	15.12	65.89	78.37
chr1	1327253	1327753	5.98287	6.18415	5.71461	0.113728	0.000449109	0.412184	33.52	6.29	0	26.44	39.49	0	41.24	18.07	23.01	126.66	160.49	133.5	142.92	2.51	33.55	44.81	0	46.98	86.28	126.36	98.74	8.91	100.51	51.23	94.41	95.92	79.28	167.82	36.43	30.24	59.07	109.13
chr1	1331973	1332473	5.16724	5.18333	5.14878	0.00962971	1.63e-05	0.975168	40.01	32.15	25.37	0	1.68	37.9	4.27	9.03	12.18	74.7	82.65	55.86	66.3	67.9	22.14	44.81	17.5	8.13	0	0	1.76	0	68.43	36.16	100.7	85.26	34.51	104.66	21.39	17.96	23.86	52.58
chr1	1338229	1338729	5.58153	5.66255	5.48384	0.0461816	0.000133044	0.792265	37.84	11.88	19.03	0	10.08	0	4.27	40.65	33.83	95.81	124.94	143.92	85.46	32.69	30.86	0	0	39.75	52.65	0	119.9	20.8	74.85	30.13	62.94	78.15	56.9	131.73	50.13	9.45	29.53	104.17
chr1	1339133	1339633	5.0877	5.22067	4.92052	0.0852536	0.000246517	0.628425	7.57	0	0	13.22	9.24	10.83	0	42.91	8.12	78.76	61.51	81.43	61.88	65.39	13.42	71.7	33.55	3.61	8.77	0	65.24	23.77	52.04	29.13	35.07	59.5	30.78	117.29	23.73	10.4	14.77	54.56
chr1	1339703	1340203	5.14632	5.16655	5.12305	0.0121747	2.45e-05	0.962421	6.49	14.68	0	0	2.52	113.7	0	0	21.65	80.38	84.57	74.8	75.14	22.63	26.17	1.28	35.01	24.39	54.11	0.84	37.03	25.26	34.22	22.1	40.46	63.94	56.9	94.74	29.41	19.85	20.45	50.6
chr1	1354665	1355165	5.65395	5.86977	5.36258	0.130145	0.000509251	0.368866	25.95	25.86	16.31	0	0	0	38.4	45.17	10.83	89.31	138.39	106.04	55.99	42.75	22.14	1.28	61.26	23.49	112.61	1.68	86.4	16.34	116.2	45.2	132.17	76.38	57.83	120.9	29.75	22.68	36.35	53.57
chr1	1373796	1374296	4.41344	4.74158	3.92044	0.273715	0.000541598	0.24186	12.98	0	0.91	0	11.76	0	0	0	10.83	49.53	46.13	70.06	16.21	0	8.72	0	6.56	26.2	11.7	0	52.9	28.23	37.07	26.11	27.87	54.17	12.13	51.43	34.76	31.19	22.72	31.75
chr1	1379520	1380020	4.42508	4.46644	4.37673	0.0292069	5.08e-05	0.917749	27.03	34.25	0	0	41.17	0	1.42	38.39	0	28.42	45.17	30.3	25.05	27.66	12.75	0	0	14.46	1.46	7.58	3.53	1.49	27.8	22.1	53.95	32.86	21.45	37.89	34.76	41.59	43.17	31.75
chr1	1385294	1385794	4.80741	5.00763	4.54079	0.140889	0.000295992	0.5158	10.81	39.14	0	0	21.85	0	0	6.78	10.83	45.47	48.05	62.49	72.2	0	31.53	0	0	16.26	4.39	65.71	63.48	0	43.48	16.07	35.96	56.84	19.59	69.47	24.06	51.04	17.04	63.49
chr1	1387065	1387565	5.17866	5.57418	4.54048	0.295325	0.000835513	0.0987457	27.03	6.29	0	0	9.24	0	1.42	0	32.48	43.84	54.78	72.9	57.46	0	43.61	0	7.29	36.14	185.73	65.71	22.92	37.14	48.47	21.09	45.85	66.61	41.97	64.06	54.81	12.29	28.4	71.43
chr1	1396687	1397187	4.39042	4.3195	4.46679	-0.0482627	-0.000112683	0.837612	29.19	30.06	0	52.88	30.25	0	61.15	0	13.53	23.55	28.83	19.88	23.57	0	18.79	0	1.46	4.52	33.64	2.53	19.4	2.97	41.35	20.09	33.27	21.31	24.25	36.99	24.4	26.46	17.04	29.76
chr1	1404042	1404542	4.37143	4.5203	4.18176	0.112051	0.000296371	0.583445	10.81	34.95	28.99	0	16.81	0	0	22.58	20.3	7.31	27.87	25.56	38.31	32.69	6.04	0	13.13	15.36	32.17	0	0	1.49	81.27	17.08	21.58	47.07	19.59	32.48	24.06	41.59	20.45	22.82
chr1	1416656	1417156	4.9604	5.17324	4.67381	0.146172	0.000631452	0.333567	52.98	51.72	25.37	0	24.37	0	0	45.17	16.24	41.41	51.9	27.46	22.1	0	24.15	1.28	65.64	25.3	87.75	53.91	21.16	23.77	13.54	12.05	33.27	45.29	15.86	55.04	42.45	40.64	39.76	36.71
chr1	1419101	1419601	4.43561	4.53556	4.31327	0.0723328	0.000172269	0.741379	15.14	16.08	9.06	0	2.52	32.49	0	2.26	16.24	65.77	43.25	30.3	53.04	10.06	2.01	29.45	0	5.42	0	27.8	10.58	0	32.08	18.08	53.05	43.52	32.65	55.04	15.04	15.12	22.72	33.73
chr1	1439451	1439951	5.84392	5.84116	5.84704	-0.00144772	-2.98e-05	0.959036	64.88	34.25	57.08	0	6.72	5.41	38.4	2.26	18.95	144.53	202.78	119.3	82.51	32.69	53.68	53.77	53.24	37.95	0	0.84	81.11	16.34	87.68	25.11	94.41	103.02	61.56	151.58	36.76	21.74	44.3	105.16
chr1	1454160	1454660	4.30639	4.58344	3.91058	0.228507	0.000397976	0.356101	1.08	8.39	21.74	13.22	0	0	0	0	21.65	39.79	36.52	54.92	23.57	0	4.7	0	0	12.65	43.87	0	24.69	53.48	27.8	17.08	29.67	42.63	52.23	53.23	14.71	6.62	1.14	27.78
chr1	1455013	1455513	4.7324	4.91104	4.49897	0.126163	0.000390081	0.46113	64.88	20.97	0	39.66	1.68	0	1.42	2.26	13.53	25.98	58.62	59.65	39.78	0	10.74	3.84	63.45	18.97	0	12.64	7.05	47.54	37.07	11.05	40.46	54.17	46.64	56.84	32.09	20.79	26.13	32.74
chr1	1457277	1457777	4.26162	4.26105	4.26227	-0.00041193	-4.25e-05	0.936183	28.11	19.57	48.02	0	18.49	0	1.42	0	8.12	38.97	48.05	24.62	27.99	15.09	9.39	0	0	34.33	2.92	4.21	28.21	0	26.38	10.04	38.66	24.87	37.31	27.07	14.71	17.96	21.58	37.7
chr1	1460191	1460691	4.04572	4.034	4.05889	-0.00885391	-2.61e-05	0.948228	4.33	22.37	18.12	0	0	0	0	45.17	21.65	27.61	40.36	32.19	22.1	0	16.1	0	0	0	0	0.84	0	1.49	23.52	22.1	18.88	62.17	17.72	52.33	8.36	5.67	38.62	26.79
chr1	1465243	1465743	3.46354	3.73742	3.07342	0.281365	0.000411232	0.375397	5.41	40.54	0	0	23.53	0	0	4.52	2.71	7.31	13.45	17.04	5.89	2.51	3.35	0	0	9.94	45.34	0	10.58	0	24.95	21.09	15.28	7.99	13.99	12.63	12.37	26.46	18.18	7.94
chr1	1468450	1468950	4.58388	4.57868	4.58975	-0.00347646	8.05e-06	0.986648	24.87	25.16	0	52.88	4.2	0	0	0	25.71	56.84	51.9	55.86	53.04	0	10.74	0	10.94	16.26	11.7	29.48	21.16	0	28.51	17.08	27.87	52.4	30.78	68.57	17.71	7.56	5.68	60.52
chr1	1474197	1474697	5.06162	5.22354	4.85303	0.105931	0.000347152	0.538357	28.11	30.06	20.84	0	57.98	0	0	20.33	28.42	39.79	74	50.18	29.47	0	54.35	6.4	19.69	55.11	112.61	1.68	7.05	10.4	68.43	19.08	53.95	48.85	30.78	41.5	51.14	75.61	1.14	31.75
chr1	1478489	1478989	2.63526	2.79411	2.43116	0.199978	0.000127356	0.722948	3.24	0	0	0	10.08	0	0	0	4.06	5.68	13.45	31.24	11.79	0	1.34	0	0	2.71	0	0	0	0	17.11	5.02	12.59	19.54	13.99	22.56	9.36	0	9.09	5.95
chr1	1481756	1482256	5.85394	5.98363	5.69132	0.0721345	0.000235127	0.64736	70.28	57.31	46.2	0	0.84	0	0	0	23.01	98.25	139.35	143.92	142.92	0	53.01	106.26	3.65	47.88	21.94	35.38	100.5	53.48	83.4	52.23	48.55	115.45	74.62	147.07	36.1	14.18	55.66	79.37
chr1	1494266	1494766	4.72801	4.62406	4.83743	-0.0649432	-8.84e-05	0.839537	20.54	19.57	0	145.42	26.05	0	0	2.26	17.59	50.34	46.13	62.49	32.41	0	6.04	0	0	5.42	46.8	0	22.92	1.49	19.25	22.1	44.96	57.73	52.23	59.55	28.07	5.67	11.36	41.67
chr1	1508924	1509424	4.78727	5.04213	4.4307	0.186102	0.000415751	0.371912	7.57	38.44	0	0	2.52	0	0	2.26	5.41	47.09	41.32	73.85	53.04	45.27	6.71	0	0	27.1	17.55	66.55	21.16	1.49	29.94	36.16	22.48	64.83	66.23	100.15	15.71	18.9	11.36	60.52
chr1	1518683	1519183	5.08601	5.37616	4.66623	0.203909	0.00067301	0.225603	21.63	48.23	5.44	0	37.81	0	25.6	0	5.41	63.33	40.36	70.06	44.2	0	18.79	65.29	14.59	17.17	0	41.28	88.16	37.14	20.67	32.14	35.96	92.36	36.38	93.83	45.45	5.67	4.54	75.4
chr1	1519916	1520416	6.01714	6.11628	5.89588	0.0528599	0.000214752	0.706543	32.44	41.24	82.44	0	6.72	35.19	38.4	2.26	39.25	139.65	172.03	131.61	129.66	0	42.27	0	43.03	45.17	57.03	1.68	59.95	49.03	75.56	42.19	102.5	116.34	111.93	203.91	64.84	31.19	42.03	132.94
chr1	1523185	1523685	5.25917	5.45671	4.99676	0.126795	0.000415181	0.44334	22.71	30.75	7.25	0	2.52	0	1.42	2.26	9.47	76.32	59.58	112.67	95.77	32.69	25.5	39.69	42.3	2.71	51.18	69.92	35.26	0	67.72	41.18	36.86	79.04	43.84	134.43	24.4	4.73	22.72	50.6
chr1	1529109	1529609	4.61573	4.66543	4.55724	0.0337771	5.83e-05	0.902323	31.36	30.75	14.5	0	3.36	0	41.24	2.26	1.35	38.16	41.32	68.17	61.88	0	18.79	0	21.88	12.65	23.4	0	1.76	0	32.08	24.11	35.07	75.49	22.39	93.83	21.39	2.84	23.86	40.68
chr1	1530518	1531018	4.84768	5.27851	4.12411	0.355283	0.00073199	0.099075	3.24	36.35	1.81	13.22	52.1	2.71	0	2.26	8.12	23.55	48.05	33.14	8.84	0	28.18	58.89	45.22	49.69	1.46	36.22	26.45	0	342.88	3.01	10.79	4.44	4.66	26.17	1.67	30.24	17.04	0.99
chr1	1532626	1533126	4.42346	4.59544	4.20002	0.129511	0.000237791	0.594122	11.89	9.79	0	0	8.4	0	0	27.1	12.18	38.16	30.75	76.69	33.89	10.06	16.77	0	13.13	0	8.77	0	54.66	0	37.78	17.08	40.46	75.49	32.65	62.25	21.72	1.89	11.36	33.73
chr1	1535322	1535822	5.78591	5.87065	5.68344	0.0466749	0.000169665	0.753074	14.06	27.96	42.58	39.66	13.44	0	0	0	43.31	133.97	182.6	115.51	104.61	17.6	35.56	6.4	1.46	8.13	39.49	45.49	67	74.28	96.24	36.16	91.71	103.02	70.89	186.76	58.15	13.23	23.86	72.42
chr1	1542648	1543148	4.77622	5.14589	4.19629	0.293675	0.000577732	0.187932	18.38	0	0	0	21.01	0	0	2.26	18.95	38.16	48.05	67.22	58.94	0	2.01	0	0	4.52	20.47	42.12	54.66	11.89	40.63	26.11	45.85	75.49	70.89	96.54	20.39	14.18	29.53	48.61
chr1	1546585	1547085	4.68666	4.90816	4.38608	0.161903	0.000447886	0.4029	48.66	34.95	1.81	0	36.13	0	1.42	18.07	5.41	30.85	47.09	39.77	20.63	0	28.85	5.12	2.19	25.3	0	86.77	63.48	0	18.53	24.11	56.64	52.4	34.51	35.19	24.06	33.08	19.31	29.76
chr1	1553994	1554494	4.8518	4.98262	4.68761	0.0878712	0.000325437	0.600201	11.89	28.66	0.91	0	18.49	0	32.71	15.81	16.24	28.42	48.05	55.86	53.04	40.24	36.23	140.83	5.11	14.46	0	30.33	29.97	11.89	27.8	13.06	26.07	55.06	27.98	61.35	36.43	8.51	15.9	32.74
chr1	1561165	1561665	4.10782	4.25604	3.91909	0.118705	0.000219566	0.650107	4.33	51.72	0.91	0	16.81	0	0	0	9.47	32.48	27.87	26.51	42.73	0	14.09	0	18.96	33.43	43.87	0	7.05	4.46	24.24	14.06	40.46	31.97	13.06	37.89	21.06	2.84	5.68	25.79
chr1	1570742	1571242	5.12045	5.59305	4.28578	0.383293	0.00122743	0.0247492	22.71	35.65	23.56	0	58.82	0	0	0	6.77	29.23	55.74	21.78	23.57	0	14.76	5.12	140.76	49.69	0	72.45	51.13	151.54	44.91	31.14	41.36	47.07	21.45	43.31	28.41	49.15	11.36	31.75
chr1	1587436	1587936	5.08157	5.19345	4.94331	0.0710763	0.000227329	0.681373	44.33	42.64	8.15	0	40.33	29.78	64	18.07	14.89	36.54	39.4	50.18	38.31	0	34.89	0	13.13	17.17	0	42.12	28.21	0	223.12	11.05	44.06	47.07	22.39	57.74	34.43	24.57	19.31	37.7
chr1	1598994	1599494	4.87736	4.99449	4.73199	0.0777308	0.000193641	0.700739	23.79	1.4	19.03	0	0	0	52.62	0	14.89	58.46	38.44	56.81	101.66	10.06	21.47	8.96	1.46	3.61	2.92	60.65	31.74	78.74	23.52	8.04	90.81	31.08	31.71	62.25	9.69	10.4	7.95	78.37
chr1	1606329	1606829	4.64346	4.81952	4.41392	0.126553	0.000280982	0.558905	32.44	25.86	17.21	0	4.2	0	0	0	20.3	44.66	47.09	51.13	45.68	25.15	6.04	97.3	1.46	4.52	7.31	0	54.66	0	49.19	25.11	45.85	49.73	27.05	56.84	18.72	10.4	1.14	30.75
chr1	1609220	1609720	3.90014	4.03275	3.73344	0.110973	0.000269992	0.627314	30.28	7.69	1.81	0	4.2	0	1.42	20.33	20.3	14.61	23.06	17.04	17.68	27.66	13.42	0	10.94	2.71	0	0	1.76	26.74	31.37	17.08	21.58	25.76	23.32	33.38	16.04	16.07	30.67	20.83
chr1	1618969	1619469	4.59945	4.64576	4.5451	0.0315324	6.14e-05	0.911868	31.36	62.21	0	0	10.92	0	7.11	24.84	33.83	22.73	48.05	58.7	16.21	0	34.22	0	16.77	18.97	32.17	14.32	7.05	0	13.54	21.09	29.67	66.61	33.58	63.16	30.41	18.9	29.53	29.76
chr1	1623508	1624008	5.9367	6.07578	5.76096	0.0766315	0.000315474	0.581226	51.9	42.64	0.91	0	16.81	0	24.18	18.07	17.59	120.17	195.09	128.77	113.45	40.24	43.61	0	87.52	26.2	33.64	16.01	118.14	28.23	107.64	36.16	81.82	147.43	80.22	170.52	44.45	17.96	54.53	96.23
chr1	1629032	1629532	5.694	5.73292	5.64859	0.021343	7.03e-05	0.887131	12.98	79.68	0.91	79.32	21.85	0	0	2.26	29.77	112.05	157.61	98.47	126.71	0	30.86	0	85.33	25.3	27.79	24.43	65.24	29.71	98.37	29.13	142.96	111.01	57.83	105.56	20.39	3.78	30.67	46.63
chr1	1634497	1634997	4.39956	4.56859	4.18051	0.127775	0.000311112	0.514515	14.06	12.58	0	39.66	4.2	0	0	0	13.53	48.72	26.91	40.71	54.52	15.09	2.01	44.81	0.73	8.13	23.4	0	12.34	0	27.8	12.05	38.66	40.85	27.05	78.5	14.71	7.56	26.13	40.68
chr1	1636119	1636619	3.7579	3.76619	3.74846	0.00678856	7.46e-06	0.987167	9.73	15.38	0	0	6.72	51.44	0	0	0	25.17	12.49	23.67	7.37	40.24	9.39	0	16.77	13.55	5.85	0	8.82	13.37	27.09	10.04	13.49	18.65	4.66	42.41	14.04	1.89	0	40.68
chr1	1640111	1640611	4.95993	5.27471	4.49333	0.230831	0.00051605	0.260699	17.3	41.24	0.91	0	4.2	0	0	0	10.83	49.53	64.39	75.75	51.57	0	22.14	0	11.67	11.75	0	48.86	7.05	72.8	52.75	37.16	51.25	85.26	46.64	130.83	29.08	5.67	14.77	52.58
chr1	1645105	1645605	4.23895	4.29884	4.16793	0.0445111	7.98e-05	0.871075	27.03	16.78	0	0	12.6	0	19.91	0	13.53	21.92	47.09	38.82	20.63	35.21	16.1	0	0	35.24	0	19.38	28.21	0	38.49	9.04	26.07	28.42	27.05	47.82	35.09	9.45	4.54	25.79
chr1	1649679	1650179	4.72838	4.9716	4.39176	0.178529	0.000794339	0.235428	33.52	35.65	7.25	0	4.2	32.49	15.64	2.26	24.36	34.1	34.6	27.46	22.1	15.09	26.17	1.28	7.29	18.07	17.55	170.17	19.4	2.97	32.79	22.1	40.46	44.41	19.59	36.09	39.1	17.01	27.26	17.86
chr1	1652650	1653150	4.67319	4.90847	4.34991	0.173913	0.000565535	0.335491	22.71	6.99	72.48	0	20.17	0	2.84	0	10.83	24.36	45.17	35.03	25.05	0	40.26	2.56	35.74	27.1	55.57	0	47.61	8.91	34.22	31.14	36.86	42.63	24.25	28.87	34.43	36.86	18.18	45.64
chr1	1660104	1660604	4.46432	4.76131	4.03176	0.239403	0.000537341	0.273072	34.6	28.66	32.61	0	5.04	0	0	0	18.95	34.91	36.52	18.94	25.05	0	10.06	0	0	14.46	33.64	0	14.11	7.43	51.33	21.09	31.47	39.96	27.05	53.23	39.44	32.13	27.26	68.45
chr1	1665859	1666359	4.76971	4.89874	4.608	0.0880831	0.000188451	0.688987	6.49	9.79	28.99	0	12.6	2.71	0	4.52	31.13	74.7	48.05	70.06	70.72	0	6.04	1.28	53.24	13.55	0	0	72.29	0	20.67	31.14	51.25	58.62	37.31	78.5	11.03	9.45	34.08	34.72
chr1	1675182	1675682	4.02366	3.8382	4.20854	-0.132558	-0.000201093	0.614776	10.81	0	0.91	0	0	0	1.42	72.27	12.18	21.11	40.36	53.97	45.68	12.57	6.04	0	0	5.42	0	0	10.58	0	14.26	17.08	41.36	39.08	27.98	58.65	5.35	5.67	6.82	10.91
chr1	1676541	1677041	2.95968	3.21681	2.59917	0.306516	0.000266491	0.493104	0	9.09	0	0	0	0	1.42	0	0	25.98	17.3	26.51	5.89	0	4.7	0	0	0	0	8.42	8.82	22.28	17.82	1	18.88	13.32	12.13	24.36	10.03	8.51	4.54	7.94
chr1	1686930	1687430	5.04865	4.86056	5.23583	-0.107084	-0.000257516	0.611578	28.11	52.42	33.52	171.86	23.53	40.61	0	0	21.65	43.03	50.94	46.39	33.89	2.51	16.77	0	28.44	38.85	0	90.14	1.76	0	27.09	23.1	48.55	31.08	42.91	66.77	21.06	14.18	3.41	56.55
chr1	1694037	1694537	4.22109	4.57644	3.67202	0.316875	0.00097321	0.103263	14.06	16.08	4.53	0	0.84	0	1.42	2.26	14.89	21.11	49.01	27.46	22.1	0	17.44	0	13.13	17.17	38.02	59.81	5.29	8.91	22.1	20.09	17.08	36.41	19.59	26.17	31.42	34.97	14.77	40.68
chr1	1694548	1695048	4.33271	4.52276	4.0819	0.147618	0.000448879	0.446782	21.63	33.55	13.59	0	16.81	0	2.84	58.72	14.89	5.68	25.95	17.04	11.79	0	31.53	0	23.34	5.42	95.06	64.02	8.82	1.49	26.38	13.06	19.78	14.21	19.59	23.46	11.03	16.07	19.31	29.76
chr1	1697976	1698476	3.3329	3.31868	3.34886	-0.0130222	-2.45e-05	0.939854	0	3.49	15.4	0	0	0	0	0	9.47	17.05	17.3	51.13	38.31	0	0.67	33.29	0	6.32	0	0	33.5	0	0	8.04	7.19	8.88	27.98	8.12	8.36	0	9.09	18.85
chr1	1700908	1701408	4.16611	4.38157	3.87532	0.176704	0.000267005	0.523092	11.89	0	13.59	0	0.84	0	1.42	0	1.35	32.48	62.47	46.39	32.41	2.51	14.76	5.12	0	14.46	0	0	33.5	0	39.21	20.09	39.56	48.85	17.72	64.96	7.02	7.56	21.58	34.72
chr1	1707125	1707625	4.68744	4.80659	4.53931	0.0823653	0.000169005	0.713154	12.98	10.48	0.91	0	28.57	0	0	0	1.35	55.21	42.29	67.22	69.25	57.84	2.68	74.26	0.73	24.39	8.77	0	17.63	0	47.05	26.11	45.85	22.2	44.77	64.96	18.38	12.29	14.77	53.57
chr1	1709045	1709545	3.06368	3.53944	2.22011	0.670473	0.000390488	0.208212	3.24	14.68	0	0	0	0	0	0	0	0.81	23.06	23.67	4.42	0	0	0	0	0	48.26	0	12.34	0	29.94	4.02	2.7	20.43	7.46	20.75	7.02	6.62	3.41	34.72
chr1	1712034	1712534	5.31034	5.42943	5.16231	0.0726472	0.000239427	0.66575	14.06	34.95	9.97	0	47.05	0	66.84	13.55	9.47	73.89	96.1	61.54	53.04	15.09	41.6	0	2.19	5.42	61.42	0.84	63.48	4.46	58.45	32.14	65.64	87.92	44.77	110.07	37.77	34.97	23.86	99.21
chr1	1719881	1720381	4.38424	4.57215	4.13672	0.144054	0.00029728	0.528196	31.36	41.94	0	0	21.85	0	0	42.91	1.35	16.24	23.06	28.4	25.05	17.6	14.09	0	0	20.78	0	63.18	15.87	0	74.14	19.08	28.77	36.41	21.45	37.89	16.38	12.29	20.45	37.7
chr1	1725975	1726475	4.43236	4.68314	4.08283	0.197453	0.000587154	0.299624	31.36	31.45	0	0	29.41	16.24	41.24	0	6.77	16.24	36.52	19.88	10.31	10.06	4.7	0	51.05	19.88	11.7	0	15.87	20.8	92.67	12.05	26.97	24.87	19.59	33.38	19.72	14.18	12.5	61.51
chr1	1730846	1731346	4.56342	4.36795	4.75701	-0.122828	-0.000360721	0.485056	28.11	2.8	25.37	0	24.37	0	125.15	0	10.83	32.48	49.01	48.29	20.63	25.15	13.42	0	0	16.26	0	47.18	15.87	1.49	25.66	20.09	32.37	31.08	21.45	55.04	25.74	12.29	14.77	31.75
chr1	1737652	1738152	4.8077	4.85551	4.75152	0.0311688	5.1e-05	0.909513	16.22	31.45	17.21	0	26.05	0	0	0	14.89	85.25	58.62	86.16	57.46	0	10.74	0	0	31.62	16.09	35.38	10.58	0	27.8	22.1	44.96	58.62	32.65	100.15	23.06	2.84	7.95	78.37
chr1	1753954	1754454	6.30152	5.53125	6.85621	-0.309303	-0.00074639	0.0767212	16.22	13.28	46.2	1176.57	5.88	2.71	0	6.78	18.95	69.02	98.03	120.25	138.5	0	25.5	0	8.75	15.36	42.41	5.9	54.66	38.63	51.33	30.13	56.64	117.23	56.9	140.75	35.43	20.79	9.09	102.18
chr1	1760243	1760743	5.0866	5.29128	4.813	0.136409	0.000375984	0.452891	5.41	3.49	0	0	11.76	35.19	1.42	0	20.3	58.46	52.86	62.49	73.67	60.36	36.23	103.7	0	0	16.09	42.12	74.06	14.86	33.5	18.08	35.07	80.82	36.38	81.2	33.09	7.56	22.72	66.47
chr1	1769193	1769693	4.65766	4.81183	4.46036	0.109191	0.000196944	0.650634	44.33	27.26	0	0	15.12	0	0	2.26	33.83	25.17	59.58	29.35	53.04	0	40.26	0	0	16.26	0	0	42.32	126.28	31.37	33.15	40.46	38.19	26.12	31.58	29.41	12.29	19.31	30.75
chr1	1774329	1774829	4.71031	4.68738	4.73585	-0.0148089	-0.00015732	0.817772	6.49	51.72	41.67	0	21.85	0	28.44	2.26	21.65	48.72	44.21	51.13	53.04	15.09	13.42	42.25	0	14.46	45.34	8.42	12.34	19.31	29.23	19.08	35.96	38.19	23.32	46.01	16.38	20.79	19.31	47.62
chr1	1776467	1776967	2.62127	2.65552	2.58144	0.0406615	-1.42e-05	0.975301	2.16	40.54	0	0	0	0	0	0	2.71	7.31	7.69	1.89	14.73	0	12.75	0	5.11	0.9	4.39	4.21	0	7.43	4.99	9.04	10.79	7.1	6.53	9.02	12.03	13.23	3.41	8.93
chr1	1784030	1784530	3.88647	4.17365	3.47216	0.26478	0.000585923	0.270458	45.41	2.8	2.72	0	15.96	0	0	2.26	1.35	10.56	29.79	26.51	10.31	0	18.79	2.56	40.84	9.03	8.77	0.84	17.63	0	35.64	18.08	33.27	10.66	17.72	22.56	17.38	33.08	15.9	22.82
chr1	1791087	1791587	3.92464	4.11936	3.66662	0.167539	0.000338454	0.500146	9.73	25.86	0	0	10.92	0	0	33.88	8.12	13.8	24.99	19.88	26.52	0	16.77	0	17.5	27.1	38.02	0.84	0	0	14.26	20.09	16.18	20.43	21.45	32.48	23.06	15.12	10.22	38.69
chr1	1798816	1799316	5.18932	5.6171	4.47339	0.327802	0.00113958	0.0430418	48.66	34.95	0	0	32.77	0	0	2.26	24.36	47.09	41.32	47.34	29.47	7.54	17.44	197.16	37.92	26.2	52.65	96.04	54.66	0	19.25	21.09	57.54	40.85	24.25	53.23	39.44	20.79	23.86	69.45
chr1	1803764	1804264	4.31908	4.4493	4.15572	0.0982515	0.000273089	0.639528	48.66	0.7	11.78	0	8.4	0	45.51	11.29	16.24	21.11	32.68	24.62	30.94	0	15.43	1.28	0.73	15.36	26.32	17.69	45.84	0	44.2	18.08	35.96	23.98	20.52	19.85	23.4	33.08	11.36	33.73
chr1	1811274	1811774	4.30714	4.64177	3.80106	0.28759	0.000679077	0.186358	19.46	2.8	27.18	0	34.45	0	0	9.03	4.06	25.98	20.18	25.56	8.84	0	31.53	0	40.11	9.94	0	4.21	19.4	1.49	119.05	21.09	16.18	47.96	32.65	30.68	18.05	18.9	23.86	20.83
chr1	1822172	1822672	4.22574	4.33474	4.09136	0.0831688	0.000182309	0.728292	12.98	13.98	0	0	26.05	0	44.09	18.07	24.36	25.98	22.1	17.04	45.68	0	5.37	0	0.73	20.78	45.34	0.84	40.55	0	27.09	18.08	28.77	26.64	21.45	27.07	28.41	11.34	10.22	35.71
chr1	1829929	1830429	4.5891	4.88999	4.14916	0.236489	0.000470663	0.292753	46.49	30.75	0	0	26.05	59.56	0	0	0	21.11	27.87	31.24	10.31	0	12.75	0	0	37.95	11.7	188.7	1.76	17.83	35.64	14.06	18.88	35.52	16.79	36.09	21.06	11.34	24.99	31.75
chr1	1843724	1844224	4.078	4.20253	3.92252	0.0992328	0.000239215	0.680766	24.87	26.56	0.91	0	29.41	0	0	2.26	16.24	39.79	47.09	19.88	7.37	5.03	8.05	1.28	47.41	3.61	24.86	5.05	12.34	1.49	26.38	13.06	15.28	15.1	25.18	26.17	16.71	26.46	15.9	36.71
chr1	1845182	1845682	3.89242	4.21777	3.40501	0.308008	0.000597214	0.227032	9.73	14.68	0	0	7.56	0	0	0	21.65	31.67	22.1	17.99	22.1	0	11.41	1.28	22.61	4.52	0	59.81	49.37	0	12.83	21.09	26.97	6.22	13.06	16.24	16.38	28.35	14.77	22.82
chr1	1851046	1851546	4.2695	4.56058	3.84799	0.244526	0.000565913	0.272264	24.87	16.08	0	0	47.05	0	0	2.26	13.53	29.23	23.06	26.51	5.89	0	27.51	0	10.94	31.62	16.09	0.84	1.76	63.88	48.47	13.06	33.27	25.76	13.06	25.26	21.72	39.7	17.04	38.69
chr1	1852144	1852644	3.30946	3.61826	2.85445	0.341018	0.000561271	0.264148	6.49	13.98	0	0	5.04	0	0	0	9.47	13.8	28.83	18.94	5.89	0	6.04	0	10.94	14.46	0	20.22	3.53	0	17.82	14.06	9.89	15.99	13.06	25.26	11.36	14.18	10.22	27.78
chr1	1855283	1855783	3.83857	3.9346	3.7214	0.0801647	0.000112505	0.80644	24.87	58.01	3.62	0	0.84	0	0	2.26	25.71	13.8	23.06	23.67	5.89	0	16.1	0	0.73	9.94	0	0	12.34	1.49	44.2	23.1	37.76	17.76	14.92	20.75	18.72	34.97	11.36	11.9
chr1	1874161	1874661	3.50127	3.43147	3.57651	-0.0595556	-0.000129459	0.778528	20.54	8.39	0.91	0	29.41	0	0	18.07	13.53	22.73	27.87	25.56	5.89	0	6.04	0	0	9.94	0	0	3.53	0	16.4	11.05	25.18	24.87	11.19	27.07	17.05	14.18	9.09	13.89
chr1	1880174	1880674	4.37703	4.74536	3.80005	0.319742	0.000842687	0.11561	22.71	23.07	27.18	0	18.49	24.36	0	0	8.12	18.67	27.87	15.15	13.26	0	10.06	0	18.96	39.75	0	0	40.55	25.26	96.95	29.13	26.07	27.53	27.98	33.38	39.44	4.73	20.45	25.79
chr1	1896601	1897101	3.66536	3.8815	3.37346	0.201827	0.000311149	0.499762	16.22	0.7	0	0	21.01	0	0	0	16.24	17.86	20.18	13.26	33.89	0	16.1	1.28	0.73	4.52	33.64	0	24.69	0	30.65	18.08	36.86	12.43	23.32	9.92	6.68	15.12	14.77	17.86
chr1	1900337	1900837	4.79376	5.10912	4.32604	0.239516	0.00069588	0.195814	28.11	45.43	34.43	0	31.09	0	0	0	9.47	17.05	27.87	34.09	47.15	0	26.17	60.17	0	35.24	40.95	122.15	21.16	0	26.38	26.11	38.66	39.96	24.25	45.11	20.39	26.46	40.89	18.85
chr1	1902434	1902934	4.15932	4.29622	3.98664	0.107636	0.00020235	0.676662	14.06	22.37	0	0	28.57	0	0	0	23.01	43.84	40.36	33.14	17.68	0	14.76	24.33	5.83	15.36	1.46	0	5.29	0	32.79	27.12	30.57	45.29	25.18	32.48	29.75	9.45	27.26	21.83
chr1	1905493	1905993	3.96668	3.90715	4.0313	-0.0450173	-0.000135991	0.78597	23.79	33.55	0	0	20.17	0	0	0	2.71	21.92	18.26	32.19	36.84	27.66	28.18	1.28	0	16.26	0	8.42	1.76	41.6	28.51	8.04	21.58	10.66	23.32	20.75	20.05	18.9	17.04	16.87
chr1	1907602	1908102	4.59352	4.60164	4.58426	0.00544925	0.000104434	0.832686	17.3	49.63	12.68	132.2	14.28	0	0	0	14.89	24.36	35.56	23.67	19.15	0	16.1	0	0	26.2	67.27	75.82	19.4	0	19.25	9.04	18.88	22.2	13.06	21.65	33.09	32.13	24.99	29.76
chr1	1916709	1917209	4.10849	4.19808	3.99973	0.0696594	0.000179826	0.697683	4.33	0	0.91	52.88	0	0	0	4.52	16.24	39.79	27.87	30.3	38.31	0	24.83	12.8	11.67	0.9	33.64	0	54.66	1.49	17.11	10.04	19.78	22.2	26.12	39.7	15.71	17.01	3.41	25.79
chr1	1924955	1925455	4.64364	5.00191	4.08838	0.290306	0.000638775	0.176184	11.89	0	0.91	0	15.12	0	9.96	2.26	13.53	60.08	26.91	51.13	55.99	0	7.38	0	0.73	5.42	64.35	118.78	5.29	2.97	39.21	19.08	53.95	43.52	25.18	75.79	8.36	25.52	15.9	40.68
chr1	1927577	1928077	4.67406	4.79493	4.52361	0.0838552	0.000123146	0.751512	25.95	0	0	0	22.69	0	0	40.65	5.41	67.39	37.48	62.49	64.83	0	18.12	5.12	1.46	13.55	0	0	111.08	4.46	33.5	25.11	21.58	42.63	45.7	110.07	25.74	2.84	10.22	18.85
chr1	1931082	1931582	5.15156	5.59746	4.38925	0.350091	0.00099087	0.0515148	67.04	36.35	0	0	15.12	0	1.42	0	18.95	35.73	39.4	37.87	25.05	2.51	34.89	21.76	14.59	21.68	2.92	133.1	63.48	2.97	310.09	15.07	35.96	34.64	18.66	41.5	33.42	16.07	36.35	20.83
chr1	1943209	1943709	4.77599	4.36131	5.13565	-0.235286	-0.000550594	0.23277	17.3	43.34	45.3	0	22.69	0	0	99.37	5.41	82.01	49.01	94.68	50.1	0	18.12	0	9.48	3.61	0	20.22	3.53	0	44.91	15.07	41.36	59.5	22.39	77.59	5.68	17.01	2.27	26.79
chr1	1954932	1955432	5.53584	5.57649	5.48833	0.0229479	5.93e-05	0.905689	20.54	11.88	28.99	0	5.04	0	1.42	33.88	43.31	99.87	78.81	130.66	98.72	67.9	52.33	0	9.48	24.39	39.49	0	44.08	0	59.88	38.17	66.53	83.48	51.3	187.67	49.8	25.52	27.26	104.17
chr1	1957283	1957783	4.8917	5.01201	4.74201	0.079726	0.000250826	0.634638	10.81	4.89	21.74	39.66	5.04	16.24	0	0	4.06	67.39	59.58	77.64	72.2	10.06	12.08	51.21	25.53	17.17	0	0	42.32	28.23	23.52	36.16	31.47	63.94	36.38	96.54	10.7	7.56	11.36	66.47
chr1	1963231	1963731	3.59803	3.96405	3.02607	0.388402	0.000493299	0.22959	4.33	0.7	0	0	18.49	0	0	18.07	10.83	18.67	7.69	13.26	14.73	0	15.43	0	0	0	0	112.04	0	10.4	16.4	15.07	13.49	15.1	23.32	9.92	8.36	29.3	7.95	3.97
chr1	1964748	1965248	4.34732	4.45982	4.20822	0.0835847	0.000137928	0.757969	20.54	64.3	0	0	2.52	0	0	0	23.01	47.9	46.13	39.77	32.41	0	0.67	0	0	18.07	42.41	27.8	29.97	19.31	9.98	11.05	25.18	42.63	32.65	61.35	15.37	4.73	6.82	26.79
chr1	1979451	1979951	5.49883	5.46579	5.53538	-0.01822	-8.59e-05	0.872768	35.68	34.95	4.53	0	11.76	0	0	13.55	8.12	144.53	96.1	146.76	104.61	52.81	42.27	6.4	8.75	11.75	49.72	45.49	81.11	0	65.58	39.17	32.37	87.03	47.57	116.39	45.45	10.4	46.57	57.54
chr1	1981622	1982122	6.13102	6.27287	5.95136	0.0757816	0.000367223	0.537807	32.44	13.28	23.56	52.88	14.28	0	0	36.14	35.19	127.48	201.82	153.38	167.97	20.12	49.65	26.89	57.62	49.69	51.18	4.21	91.69	44.57	116.2	57.25	120.48	179.4	87.68	221.05	39.44	14.18	48.85	104.17
chr1	1993614	1994114	4.25604	4.47041	3.967	0.171952	0.000505405	0.381305	4.33	17.47	14.5	0	35.29	8.12	0	0	24.36	22.73	20.18	17.04	29.47	37.72	3.35	0	0.73	5.42	19.01	45.49	1.76	62.4	23.52	20.09	18.88	42.63	22.39	33.38	17.38	9.45	21.58	32.74
chr1	2010129	2010629	3.59287	3.47609	3.71472	-0.095522	-0.000182319	0.678623	18.38	14.68	0	0	22.69	0	0	0	39.25	8.93	25.95	33.14	11.79	0	22.14	5.12	0	5.42	0	0	22.92	0	13.54	13.06	22.48	19.54	15.86	20.75	10.7	20.79	1.14	17.86
chr1	2021394	2021894	4.6617	4.83818	4.43151	0.126394	0.000238839	0.589423	12.98	20.27	12.68	0	0	2.71	0	2.26	14.89	70.64	48.05	53.97	60.41	0	24.83	0	1.46	0	54.11	0	67	13.37	49.19	19.08	55.74	40.85	33.58	77.59	14.71	4.73	10.22	44.64
chr1	2025444	2025944	4.96686	5.15175	4.72394	0.124819	0.000533305	0.382701	9.73	0	43.49	39.66	5.88	2.71	48.35	0	10.83	52.78	44.21	46.39	55.99	17.6	18.79	58.89	23.34	10.84	20.47	52.23	45.84	8.91	37.07	17.08	40.46	77.27	18.66	92.03	21.72	2.84	10.22	66.47
chr1	2028038	2028538	5.10425	5.26435	4.89833	0.103761	0.000271274	0.584513	28.11	4.89	10.87	0	38.65	0	0	0	8.12	64.96	86.49	95.63	85.46	0	24.15	81.94	9.48	34.33	26.32	0	21.16	10.4	41.35	10.04	70.13	97.69	48.5	90.22	28.41	16.07	14.77	52.58
chr1	2029955	2030455	5.29977	5.44892	5.1097	0.0925557	0.000306817	0.574786	34.6	8.39	31.71	0	13.44	43.31	2.84	0	24.36	90.94	62.47	92.79	101.66	0	11.41	0	41.57	6.32	84.82	5.05	59.95	26.74	43.48	35.15	44.96	81.71	41.04	117.29	47.79	4.73	29.53	72.42
chr1	2042359	2042859	4.18069	4.37531	3.92282	0.157115	0.000449685	0.447664	38.93	13.28	5.44	0	9.24	0	14.22	2.26	5.41	27.61	35.56	24.62	29.47	0	21.47	2.56	88.98	18.07	1.46	5.9	38.79	1.49	19.25	19.08	23.38	21.31	25.18	21.65	16.71	20.79	3.41	24.8
chr1	2043127	2043627	3.93722	3.50014	4.31154	-0.300016	-0.000452531	0.278805	18.38	0	22.65	39.66	2.52	0	0	60.98	8.12	41.41	24.99	38.82	38.31	0	2.01	0	0	0	36.56	0	1.76	11.89	14.26	15.07	12.59	25.76	13.06	22.56	7.02	0.95	1.14	29.76
chr1	2054850	2055350	4.6707	4.80858	4.49663	0.0965566	0.000339152	0.597051	45.41	46.13	17.21	0	4.2	0	27.02	2.26	8.12	36.54	30.75	52.07	42.73	0	26.17	1.28	13.13	27.1	2.92	42.12	79.35	14.86	18.53	23.1	25.18	37.3	24.25	31.58	19.05	35.91	49.98	30.75
chr1	2059241	2059741	4.90538	5.1316	4.5971	0.15836	0.000450606	0.391649	27.03	39.14	0.91	0	10.92	0	0	2.26	8.12	57.65	57.66	52.07	78.09	5.03	24.15	0	35.01	55.11	0	34.54	61.71	28.23	39.92	24.11	39.56	63.06	18.66	66.77	38.1	5.67	32.94	52.58
chr1	2060429	2060929	4.83203	4.73128	4.9383	-0.0616572	-8.23e-05	0.82359	9.73	11.18	0	92.54	6.72	0	0	0	10.83	96.62	58.62	86.16	70.72	0	16.77	0	0	23.49	0	0	14.11	7.43	39.92	32.14	44.96	75.49	38.24	84.81	16.71	9.45	18.18	46.63
chr1	2067371	2067871	4.47545	4.37099	4.58535	-0.0689192	-9.75e-05	0.787985	0	13.28	0	0	18.49	0	1.42	108.41	9.47	49.53	52.86	54.92	38.31	0	13.42	0	0	5.42	0	0	0	20.8	24.95	14.06	22.48	57.73	37.31	64.96	19.72	9.45	27.26	47.62
chr1	2068662	2069162	4.19724	4.18177	4.21457	-0.0112463	-3.01e-05	0.941135	18.38	0	0	0	0	37.9	0	2.26	20.3	61.71	29.79	49.23	53.04	2.51	3.35	0	0	10.84	30.71	0	10.58	20.8	24.95	17.08	20.68	50.62	23.32	52.33	11.03	0	6.82	28.77
chr1	2073730	2074230	5.37753	5.62673	5.03072	0.161229	0.000387106	0.39195	27.03	0	0	0	29.41	46.02	0	20.33	18.95	99.87	72.08	75.75	78.09	0	22.81	0	77.31	4.52	74.58	0	38.79	49.03	62.73	37.16	64.74	97.69	55.03	132.63	38.1	1.89	20.45	85.32
chr1	2087634	2088134	4.81789	4.68878	4.95148	-0.0784843	-8.72e-05	0.814565	5.41	32.85	16.31	198.3	0	0	0	0	5.41	56.84	37.48	33.14	58.94	0	19.46	0	0	9.94	0	0	26.45	19.31	27.8	29.13	55.74	49.73	33.58	88.42	22.39	15.12	10.22	50.6
chr1	2094435	2094935	5.55615	5.63531	5.46086	0.0452837	0.000129584	0.799831	22.71	5.59	14.5	0	5.04	0	14.22	0	17.59	133.16	131.66	122.14	144.39	0	49.65	0	24.07	26.2	52.65	38.75	98.74	17.83	42.06	30.13	83.62	44.41	89.54	100.15	38.77	9.45	45.44	103.18
chr1	2106443	2106943	4.12979	4.13883	4.11948	0.00674161	-5.83e-06	0.989726	7.57	4.19	0.91	0	21.01	0	0	45.17	10.83	48.72	9.61	76.69	35.36	0	0.67	5.12	18.23	8.13	23.4	4.21	0	0	34.93	24.11	26.97	43.52	21.45	31.58	7.35	0	6.82	43.65
chr1	2121613	2122113	4.98446	4.97574	4.99428	-0.00535563	-6.88e-05	0.912127	36.76	74.79	8.15	0	41.17	0	1.42	13.55	43.31	58.46	34.6	64.38	60.41	7.54	33.55	29.45	37.19	1.81	13.16	17.69	7.05	2.97	65.58	33.15	29.67	70.16	70.89	20.75	46.46	10.4	17.04	61.51
chr1	2123682	2124182	4.81455	5.02689	4.52875	0.150238	0.000485154	0.393939	17.3	34.95	5.44	0	1.68	0	5.69	0	12.18	45.47	74	31.24	25.05	30.18	63.07	76.82	11.67	9.94	29.25	46.33	8.82	14.86	105.5	8.04	12.59	97.69	25.18	14.44	52.47	3.78	9.09	27.78
chr1	2131760	2132260	4.75196	4.93398	4.51341	0.128261	0.000437037	0.473352	20.54	110.44	18.12	0	10.92	2.71	1.42	0	18.95	32.48	39.4	35.98	22.1	0	29.52	44.81	6.56	1.81	70.2	77.5	37.03	23.77	24.24	20.09	26.07	37.3	23.32	29.77	31.08	24.57	6.82	34.72
chr1	2141833	2142333	3.80528	3.91028	3.67624	0.088806	0.000117032	0.781521	11.89	11.88	0.91	0	0	0	0	27.1	16.24	17.86	30.75	35.98	25.05	0	14.09	0	0	9.94	0	9.27	10.58	0	26.38	6.03	33.27	49.73	26.12	27.07	7.02	0	20.45	29.76
chr1	2142822	2143322	4.80417	5.0034	4.53912	0.140202	0.00051802	0.404	33.52	64.3	2.72	0	8.4	0	0	31.62	20.3	38.16	43.25	38.82	25.05	5.03	37.57	23.04	13.13	11.75	52.65	0	77.58	25.26	22.81	25.11	58.44	36.41	36.38	38.8	33.76	22.68	15.9	51.59
chr1	2144015	2144515	4.50089	4.56923	4.4193	0.0480288	9.56e-05	0.839695	3.24	19.57	0	0	1.68	54.14	0	18.07	20.3	44.66	26.91	56.81	64.83	0	10.74	0	10.94	21.68	0	0	8.82	22.28	27.8	40.18	29.67	50.62	29.85	71.28	13.03	8.51	19.31	49.6
chr1	2149784	2150284	4.65838	4.71632	4.58976	0.0391583	9.92e-05	0.871365	22.71	40.54	43.49	0	20.17	0	1.42	11.29	21.65	39.79	48.05	43.55	29.47	17.6	21.47	0	0	27.1	57.03	64.87	10.58	1.49	24.95	22.1	34.17	38.19	34.51	28.87	22.06	28.35	23.86	28.77
chr1	2153984	2154484	4.32335	4.3721	4.26603	0.0353479	8.53e-05	0.850128	10.81	0	0	39.66	14.28	0	0	20.33	2.71	56.84	45.17	48.29	39.78	0	10.74	11.52	0	2.71	0	20.22	10.58	5.94	32.08	14.06	17.98	45.29	26.12	80.3	11.36	3.78	36.35	33.73
chr1	2169303	2169803	4.76477	4.9991	4.44306	0.169753	0.000451829	0.380609	29.19	0.7	0.91	0	15.12	0	0	11.29	17.59	33.29	50.94	72.9	72.2	0	22.14	0	38.65	17.17	26.32	21.9	51.13	14.86	47.05	14.06	43.16	70.16	38.24	82.1	16.71	4.73	6.82	50.6
chr1	2172700	2173200	5.12148	5.27585	4.92388	0.0994123	0.000238271	0.609272	23.79	0	0	0	32.77	0	0	0	27.07	68.2	60.55	63.44	64.83	90.54	24.15	62.73	4.38	2.71	58.5	64.87	0	7.43	54.89	25.11	43.16	71.05	54.1	98.34	31.75	7.56	28.4	43.65
chr1	2180228	2180728	5.37323	5.44158	5.29164	0.0402348	0.000136022	0.812451	10.81	51.02	43.49	0	0	40.61	0	0	27.07	88.5	64.39	81.43	70.72	77.96	31.53	60.17	0	21.68	55.57	28.64	45.84	44.57	32.08	25.11	49.45	69.27	23.32	83.01	27.41	24.57	72.7	75.4
chr1	2184971	2185471	5.54078	5.53658	5.54553	-0.00232655	-6.98e-06	0.989382	58.39	12.58	0	66.1	8.4	0	105.24	0	20.3	80.38	74	114.56	104.61	15.09	40.93	1.28	14.59	11.75	42.41	0	91.69	54.97	69.15	36.16	77.32	71.94	57.83	119.1	22.06	19.85	45.44	53.57
chr1	2188666	2189166	5.59423	5.64396	5.53572	0.0278863	9.67e-05	0.872263	32.44	69.2	1.81	0	50.42	0	167.82	2.26	28.42	43.03	104.75	93.73	27.99	17.6	56.36	0	43.03	28.01	112.61	36.22	58.19	5.94	67.72	24.11	70.13	82.59	48.5	64.96	54.14	61.43	32.94	59.52
chr1	2200035	2200535	3.54913	3.70909	3.34341	0.149319	0.000212498	0.641366	16.22	26.56	0	0	33.61	0	0	0	16.24	9.74	15.38	9.47	11.79	12.57	0.67	0	2.19	9.03	0	0	19.4	0	24.95	28.12	12.59	10.66	14.92	9.92	11.36	35.91	20.45	22.82
chr1	2205532	2206032	5.07702	4.88805	5.26496	-0.106953	-0.000296244	0.56792	14.06	8.39	58.89	118.98	0.84	40.61	0	0	9.47	43.84	73.04	46.39	85.46	45.27	31.53	108.82	16.04	14.46	1.46	0	5.29	13.37	48.47	10.04	54.85	37.3	40.11	58.65	18.72	3.78	12.5	59.52
chr1	2206500	2207000	4.34391	4.32781	4.36193	-0.0113026	-5.96e-05	0.912394	36.76	0	40.77	0	15.12	78.51	1.42	0	8.12	22.73	32.68	23.67	33.89	0	14.76	7.68	3.65	16.26	0	0.84	44.08	34.17	20.67	14.06	40.46	34.64	20.52	27.97	18.05	13.23	19.31	25.79
chr1	2211676	2212176	4.72403	4.73243	4.71446	0.00547644	-9.42e-06	0.984342	51.9	55.22	42.58	0	5.88	0	0	0	23.01	58.46	38.44	36.93	32.41	0	48.98	0	0	38.85	11.7	33.7	3.53	0	54.18	21.09	34.17	59.5	34.51	36.09	33.76	32.13	17.04	41.67
chr1	2215874	2216374	4.12104	3.87966	4.35321	-0.165748	-0.000355994	0.443155	7.57	19.57	13.59	0	11.76	13.54	0	33.88	12.18	37.35	37.48	57.76	47.15	10.06	4.7	0	0	0	33.64	0	29.97	0	31.37	11.05	13.49	31.08	14.92	44.21	8.02	0	13.63	18.85
chr1	2219956	2220456	4.28182	4.30425	4.25597	0.0162368	7.43e-05	0.871723	19.46	49.63	0	66.1	10.08	0	0	0	27.07	21.92	30.75	35.98	16.21	0	9.39	0	0.73	10.84	33.64	0	8.82	0	47.05	20.09	38.66	27.53	25.18	35.19	30.41	19.85	17.04	20.83
chr1	2222376	2222876	4.48977	4.59627	4.35872	0.0763873	0.000301598	0.60521	7.57	23.07	0.91	39.66	8.4	0	0	31.62	20.3	27.61	30.75	34.09	36.84	40.24	6.71	0	5.11	9.94	70.2	0.84	22.92	62.4	24.24	24.11	26.97	31.08	17.72	32.48	21.39	31.19	6.82	23.81
chr1	2225648	2226148	4.32101	4.66114	3.80371	0.292579	0.000695463	0.172128	18.38	4.19	0	0	32.77	0	0	0	4.06	28.42	33.64	21.78	20.63	40.24	5.37	0	17.5	23.49	42.41	0	33.5	1.49	39.21	17.08	31.47	25.76	27.05	49.62	25.07	30.24	29.53	36.71
chr1	2241305	2241805	4.18028	4.43279	3.82777	0.211198	0.000508834	0.337631	23.79	0.7	2.72	0	3.36	0	0	2.26	28.42	30.85	43.25	20.83	42.73	0	14.09	21.76	0	9.94	46.8	27.8	1.76	7.43	18.53	15.07	34.17	18.65	13.99	27.07	20.72	34.97	23.86	44.64
chr1	2257174	2257674	3.3638	3.5847	3.0642	0.225658	0.000237224	0.547944	16.22	27.26	0	0	0	0	1.42	0	10.83	17.05	7.69	25.56	14.73	0	4.7	14.08	0	0.9	0	0	0	0	12.83	7.03	28.77	14.21	23.32	47.82	3.68	17.01	4.54	29.76
chr1	2269655	2270155	3.90667	4.11047	3.63443	0.177115	0.00030592	0.511822	8.65	42.64	0	0	4.2	0	0	0	5.41	26.79	25.95	21.78	32.41	15.09	3.35	0	28.44	9.94	38.02	51.39	5.29	0	17.82	9.04	32.37	13.32	24.25	32.48	9.02	0	3.41	18.85
chr1	2271294	2271794	4.12134	4.36208	3.78889	0.20274	0.000413487	0.404991	14.06	17.47	15.4	0	4.2	0	0	0	8.12	47.9	24.99	29.35	32.41	0	13.42	37.13	0	0	0	6.74	28.21	43.08	22.1	17.08	26.97	27.53	15.86	46.92	13.7	16.07	12.5	35.71
chr1	2280780	2281280	5.69657	5.88183	5.4531	0.108996	0.000499587	0.417593	24.87	70.6	79.73	0	12.6	0	5.69	36.14	31.13	83.63	58.62	109.83	86.93	35.21	22.14	34.57	5.11	51.5	19.01	4.21	68.77	28.23	31.37	21.09	103.4	76.38	45.7	261.65	28.41	15.12	82.92	125
chr1	2281837	2282337	5.72534	5.8272	5.60048	0.0571515	0.000388836	0.621467	21.63	39.84	30.8	0	15.12	0	52.62	22.58	41.95	72.26	79.77	92.79	131.13	62.87	64.41	111.38	24.8	65.95	121.38	110.36	38.79	41.6	31.37	17.08	61.14	47.07	27.98	94.74	41.44	24.57	49.98	55.56
chr1	2306307	2306807	6.56438	6.75922	6.30616	0.0999417	0.000545731	0.372694	43.25	97.16	1.81	39.66	2.52	40.61	0	4.52	27.07	168.07	236.42	177.05	198.91	95.57	54.35	162.6	26.98	69.57	89.21	52.23	112.85	124.8	139.01	60.26	195.11	172.29	102.6	247.21	69.52	38.75	54.53	124.01
chr1	2307236	2307736	5.42792	5.37808	5.48239	-0.0276626	-8.68e-05	0.854485	21.63	85.97	4.53	0	0	67.68	38.4	0	21.65	77.13	84.57	102.26	100.19	37.72	28.85	0	0	6.32	77.51	0	14.11	11.89	52.75	34.15	56.64	90.59	63.43	124.51	42.45	15.12	19.31	98.22
chr1	2317696	2318196	5.16504	5.13208	5.20151	-0.0193508	-0.000114148	0.848937	35.68	21.67	42.58	0	26.05	2.71	0	24.84	13.53	78.76	68.23	86.16	55.99	62.87	32.88	2.56	0	14.46	54.11	10.11	21.16	11.89	29.94	34.15	48.55	61.28	69.02	116.39	21.06	20.79	26.13	54.56
chr1	2327668	2328168	5.24557	5.31695	5.16015	0.0431053	0.000109098	0.824406	15.14	20.97	8.15	0	32.77	24.36	0	0	9.47	86.88	86.49	100.36	89.88	47.78	14.09	0	38.65	16.26	48.26	0.84	40.55	0	54.89	31.14	57.54	108.35	41.97	118.19	31.75	23.63	1.14	64.49
chr1	2331653	2332153	5.61263	5.75791	5.42808	0.0849527	0.000342204	0.558416	24.87	2.8	25.37	0	10.08	5.41	38.4	4.52	25.71	91.75	132.62	92.79	138.5	30.18	22.81	1.28	82.41	10.84	58.5	0	84.63	37.14	80.55	59.26	60.24	96.8	63.43	107.37	38.1	43.48	44.3	51.59
chr1	2337075	2337575	4.92387	5.25535	4.42418	0.247865	0.000576332	0.220517	15.14	0	9.97	0	6.72	0	0	0	4.06	60.08	56.7	69.12	70.72	0	29.52	6.4	0	20.78	109.68	24.43	19.4	29.71	32.79	21.09	52.15	50.62	45.7	108.27	38.1	5.67	32.94	51.59
chr1	2339698	2340198	4.52865	4.73852	4.2468	0.157707	0.000286243	0.510964	16.22	7.69	1.81	0	17.65	0	0	29.36	5.41	42.22	47.09	81.43	33.89	0	2.01	35.85	0	19.88	0	0	44.08	0	27.09	17.08	46.75	63.94	27.05	89.32	18.05	9.45	5.68	49.6
chr1	2348513	2349013	5.86224	6.00278	5.68443	0.0784813	0.000249598	0.619219	43.25	41.24	1.81	0	16.81	0	0	15.81	12.18	167.26	148	122.14	117.87	42.75	42.27	1.28	76.58	69.57	14.62	0	45.84	8.91	126.89	46.2	110.59	113.68	73.69	146.16	43.78	17.96	93.15	101.19
chr1	2356806	2357306	5.19033	5.00582	5.37438	-0.102294	-0.000197219	0.657593	12.98	0	20.84	237.96	11.76	0	29.87	11.29	10.83	75.51	53.82	63.44	75.14	0	18.79	0	0	11.75	1.46	13.48	59.95	5.94	41.35	31.14	66.53	84.37	43.84	74.89	15.37	0	22.72	73.41
chr1	2370912	2371412	4.59629	4.57642	4.61848	-0.0131681	-6.26e-05	0.909461	34.6	22.37	0.91	0	51.26	56.85	0	13.55	16.24	33.29	36.52	29.35	30.94	35.21	7.38	0	2.19	37.95	11.7	0	1.76	53.48	39.92	15.07	42.26	38.19	11.19	46.01	25.74	5.67	31.81	42.66
chr1	2378348	2378848	4.89592	5.16826	4.50856	0.196603	0.000424233	0.349102	50.82	6.29	0.91	0	2.52	0	0	9.03	13.53	72.26	46.13	63.44	67.78	0	8.72	0	61.26	22.59	46.8	0	31.74	0	42.77	31.14	41.36	70.16	36.38	92.93	24.4	7.56	15.9	86.31
chr1	2384843	2385343	5.16344	5.33299	4.9436	0.109171	0.00028722	0.55859	12.98	0	40.77	0	0.84	0	21.33	0	27.07	86.88	79.77	91.84	75.14	17.6	7.38	1.28	12.4	16.26	0	23.59	56.42	41.6	29.23	26.11	85.42	75.49	53.17	112.78	29.41	8.51	27.26	86.31
chr1	2402251	2402751	5.18172	5.33543	4.98508	0.0977966	0.000428376	0.509283	19.46	6.29	67.95	0	21.01	16.24	11.38	0	13.53	70.64	69.19	103.2	47.15	7.54	21.47	0	48.13	28.01	48.26	41.28	29.97	10.4	53.46	23.1	46.75	55.95	55.97	103.76	25.74	30.24	23.86	61.51
chr1	2408439	2408939	5.44523	5.62682	5.20734	0.111566	0.000300252	0.528503	12.98	25.16	0.91	0	4.2	129.94	0	0	20.3	104.74	74	115.51	60.41	0	6.04	40.97	0	9.94	168.18	121.31	49.37	8.91	39.92	32.14	46.75	71.94	51.3	90.22	19.38	10.4	30.67	48.61
chr1	2411236	2411736	4.41218	4.63422	4.11073	0.172534	0.000352528	0.460791	41.09	46.13	39.86	0	10.08	0	0	0	18.95	20.3	35.56	27.46	2.95	0	16.77	0	0	29.81	55.57	0	61.71	4.46	11.41	18.08	25.18	26.64	27.05	36.09	27.07	49.15	34.08	15.87
chr1	2428348	2428848	4.89337	4.99836	4.76436	0.0690306	0.000133144	0.761668	3.24	3.49	1.81	0	5.88	5.41	0	0	13.53	97.43	47.09	93.73	95.77	0	40.26	0	46.68	9.94	0	27.8	0	22.28	42.06	29.13	62.04	71.94	42.91	93.83	23.06	3.78	27.26	40.68
chr1	2433851	2434351	4.26741	4.53266	3.89269	0.219069	0.000467935	0.341045	10.81	0	38.96	0	0	0	8.53	2.26	12.18	39.79	19.22	38.82	38.31	2.51	11.41	74.26	37.19	15.36	24.86	0	1.76	0	17.82	21.09	9.89	23.09	37.31	50.53	7.35	7.56	30.67	34.72
chr1	2440246	2440746	6.93796	6.93438	6.942	-0.00158095	-3.81e-05	0.960624	72.44	90.87	117.78	52.88	47.05	40.61	51.2	149.06	100.14	300.42	276.78	367.36	55.99	45.27	76.49	72.98	58.34	55.11	84.82	20.22	252.14	26.74	114.06	105.46	58.44	294.85	185.62	320.3	59.83	60.49	96.56	213.3
chr1	2456290	2456790	4.38833	4.46417	4.29726	0.0548508	8.4e-05	0.842006	15.14	3.49	0	0	4.2	21.66	0	0	9.47	55.21	46.13	66.28	53.04	17.6	2.68	0	0	5.42	21.94	0	5.29	0	30.65	15.07	41.36	60.39	23.32	92.03	12.03	3.78	19.31	44.64
chr1	2478166	2478666	4.81713	4.92235	4.68781	0.0702867	0.000198598	0.681003	4.33	0	0	52.88	3.36	37.9	18.49	42.91	16.24	38.97	68.23	54.92	38.31	0	10.06	46.09	0	21.68	80.43	1.68	24.69	0	18.53	22.1	33.27	63.06	39.18	54.13	16.38	0.95	39.76	53.57
chr1	2479608	2480108	4.87022	4.97332	4.74371	0.0680541	0.000147884	0.754244	35.68	27.26	1.81	0	3.36	0	7.11	18.07	9.47	78.76	50.94	78.59	64.83	2.51	23.48	0	0	9.94	0	26.96	44.08	0	37.07	24.11	54.85	94.14	44.77	92.03	22.73	17.01	14.77	51.59
chr1	2483660	2484160	4.59587	4.7564	4.38933	0.115614	0.000246548	0.604977	14.06	11.88	0.91	0	0.84	0	0	2.26	12.18	49.53	64.39	86.16	39.78	17.6	14.76	0	0	3.61	20.47	26.11	67	8.91	33.5	31.14	27.87	65.72	22.39	67.67	27.74	1.89	14.77	40.68
chr1	2496523	2497023	5.48559	5.62214	5.31339	0.0813371	0.000304359	0.593798	47.58	18.17	6.34	0	0	2.71	12.8	36.14	23.01	100.68	72.08	95.63	135.55	27.66	18.12	57.61	0	30.72	10.24	109.51	65.24	37.14	74.14	31.14	39.56	86.15	39.18	123.61	17.38	19.85	20.45	75.4
chr1	2502030	2502530	5.6823	5.89861	5.39014	0.129822	0.000387156	0.431683	22.71	39.84	11.78	0	19.33	2.71	0	0	5.41	93.37	146.08	105.1	106.09	27.66	48.98	122.91	0	35.24	103.83	24.43	24.69	1.49	91.25	24.11	92.61	110.13	61.56	183.16	26.74	4.73	17.04	90.28
chr1	2508714	2509214	5.24316	5.41783	5.01568	0.111057	0.000413651	0.47144	34.6	43.34	1.81	13.22	3.36	48.73	25.6	2.26	8.12	66.58	69.19	84.27	55.99	0	28.18	1.28	7.29	19.88	0	98.56	79.35	44.57	48.47	30.13	51.25	56.84	49.44	110.07	37.1	21.74	26.13	44.64
chr1	2519746	2520246	5.56688	5.63044	5.49128	0.0360398	9.33e-05	0.848123	54.06	4.19	0	0	3.36	0	105.24	0	17.59	108.8	101.87	128.77	120.82	2.51	27.51	28.17	0	49.69	26.32	33.7	96.98	22.28	37.78	28.12	48.55	109.24	45.7	159.7	38.44	13.23	31.81	72.42
chr1	2522569	2523069	5.99768	6.09048	5.88474	0.0494944	0.000377002	0.63543	38.93	55.22	79.73	13.22	46.21	2.71	0	140.03	29.77	103.12	116.29	69.12	85.46	32.69	73.81	52.49	92.62	75.89	29.25	55.6	130.48	53.48	94.81	22.1	55.74	82.59	48.5	86.62	64.51	39.7	73.84	100.2
chr1	2530012	2530512	4.67943	4.63452	4.7287	-0.0289613	-0.00018558	0.775489	17.3	9.09	79.73	0	15.96	32.49	36.98	2.26	6.77	30.04	40.36	5.68	55.99	20.12	44.95	1.28	35.74	10.84	0	24.43	38.79	41.6	17.82	11.05	48.55	45.29	7.46	36.99	8.36	44.42	15.9	33.73
chr1	2535459	2535959	4.14831	4.38456	3.82339	0.197096	0.00046432	0.366043	11.89	15.38	0	13.22	1.68	0	0	4.52	9.47	26.79	32.68	39.77	44.2	0	12.75	0	15.32	34.33	38.02	12.64	51.13	13.37	18.53	15.07	12.59	28.42	17.72	45.11	5.68	9.45	0	37.7
chr1	2552164	2552664	4.89172	5.03287	4.71304	0.09453	0.000275048	0.613739	15.14	0.7	28.09	0	10.08	0	7.11	2.26	36.54	69.02	64.39	68.17	67.78	0	24.15	7.68	21.15	12.65	0	17.69	59.95	4.46	46.34	25.11	43.16	65.72	30.78	70.38	19.72	21.74	22.72	87.3
chr1	2553583	2554083	4.49909	4.36761	4.63491	-0.0855059	-0.000147393	0.756447	14.06	0	1.81	92.54	15.12	35.19	54.04	6.78	17.59	15.43	24.99	56.81	30.94	0	7.38	0	0	6.32	13.16	0	21.16	0	13.54	19.08	27.87	39.96	25.18	72.18	12.37	11.34	19.31	69.45
chr1	2559602	2560102	4.39944	4.58373	4.15746	0.140498	0.000304944	0.537534	14.06	20.97	0	0	10.92	0	46.93	2.26	13.53	48.72	43.25	36.93	23.57	2.51	4.03	1.28	0	6.32	115.53	20.22	17.63	0	12.83	16.07	24.28	57.73	33.58	46.01	11.7	15.12	4.54	24.8
chr1	2567648	2568148	3.25945	3.3116	3.19797	0.0502177	2.63e-05	0.929267	7.57	0	0	0	0	0	0	9.03	8.12	29.23	17.3	23.67	42.73	0	0	0	0	0	0	0	0	0	21.39	8.04	18.88	16.87	14.92	38.8	16.38	7.56	9.09	16.87
chr1	2568972	2569472	3.8987	4.09146	3.64372	0.166773	0.000238955	0.57423	5.41	11.88	0	0	16.81	0	0	9.03	13.53	31.67	24.03	37.87	26.52	0	10.74	0	1.46	17.17	0	0	42.32	0	29.94	13.06	8.09	21.31	22.39	53.23	22.39	21.74	0	36.71
chr1	2577560	2578060	4.69232	4.95012	4.33065	0.192463	0.000401647	0.377457	4.33	9.09	24.46	0	5.04	0	29.87	38.39	0	65.77	32.68	44.5	38.31	0	9.39	1.28	0	5.42	0	208.08	3.53	47.54	34.22	15.07	30.57	39.96	28.92	54.13	9.36	12.29	3.41	31.75
chr1	2590708	2591208	4.96971	5.18439	4.68016	0.147315	0.00035189	0.460573	19.46	55.22	2.72	0	0.84	0	0	9.03	10.83	90.13	50.94	58.7	69.25	0	17.44	26.89	95.54	46.98	58.5	0	38.79	0	37.07	16.07	44.96	53.29	41.97	81.2	9.69	2.84	22.72	41.67
chr1	2595673	2596173	4.19373	4.23188	4.14923	0.028386	2.45e-05	0.94228	7.57	1.4	0	0	0	0	0	20.33	9.47	43.84	46.13	50.18	47.15	12.57	27.51	0	0	18.07	0	0	3.53	0	35.64	23.1	23.38	47.96	35.44	76.69	19.05	2.84	0	33.73
chr1	2596435	2596935	3.97913	3.98527	3.97214	0.00474745	-8.89e-06	0.982365	10.81	6.99	2.72	0	1.68	0	0	4.52	5.41	40.6	27.87	45.45	76.62	0	12.75	0	0	0.9	0	0	12.34	0	21.39	26.11	17.98	46.18	38.24	48.72	12.37	1.89	11.36	31.75
chr1	2606908	2607408	3.98945	3.98206	3.99777	-0.00566346	-2.45e-05	0.950366	8.65	0	3.62	0	0	0	72.53	2.26	8.12	55.21	33.64	28.4	26.52	0	0.67	0	0	7.23	32.17	0	31.74	0	27.09	12.05	2.7	13.32	35.44	54.13	7.69	0.95	27.26	16.87
chr1	2617032	2617532	5.451	5.69515	5.11279	0.155336	0.000927045	0.174297	24.87	57.31	7.25	79.32	39.49	0	19.91	0	24.36	49.53	57.66	40.71	60.41	2.51	55.69	167.72	28.44	75.89	46.8	5.05	42.32	16.34	83.4	24.11	38.66	51.51	36.38	65.86	69.18	27.41	35.21	66.47
chr1	2630456	2630956	5.40492	5.4753	5.32076	0.0412278	0.000137877	0.811855	16.22	69.2	50.73	0	35.29	16.24	17.07	0	40.6	77.95	76.88	89.95	60.41	0	48.98	47.37	32.82	42.46	0	0	17.63	20.8	83.4	43.19	31.47	77.27	53.17	99.25	34.09	18.9	60.21	94.25
chr1	2641435	2641935	4.06167	3.99332	4.1354	-0.050313	-5.56e-05	0.865466	0	5.59	0	0	0	0	12.8	24.84	13.53	43.03	44.21	39.77	75.14	0	4.7	0	0	12.65	0	0	5.29	0	24.95	18.08	10.79	34.64	46.64	67.67	14.71	7.56	0	27.78
chr1	2652109	2652609	4.70251	4.78873	4.59812	0.0584743	0.000202409	0.731322	25.95	6.29	0.91	13.22	48.74	2.71	9.96	72.27	13.53	31.67	28.83	27.46	44.2	0	37.57	8.96	54.7	29.81	0	81.71	24.69	0	12.83	53.23	24.28	27.53	29.85	27.97	12.7	51.98	14.77	14.88
chr1	2653085	2653585	4.15278	3.8627	4.42353	-0.195118	-0.00047011	0.373633	18.38	9.09	7.25	52.88	35.29	2.71	115.2	22.58	4.06	3.25	13.45	10.41	20.63	0	6.71	0	3.65	42.46	16.09	8.42	0	4.46	7.13	24.11	11.69	7.1	24.25	1.8	4.68	62.38	18.18	10.91
chr1	2653861	2654361	5.49849	5.6748	5.26855	0.106969	0.00039562	0.473944	61.63	46.83	0	26.44	14.28	2.71	109.51	9.03	52.78	38.97	48.05	49.23	61.88	32.69	24.15	391.76	13.13	36.14	21.94	64.87	3.53	0	21.39	53.23	13.49	33.75	57.83	27.07	17.38	61.43	30.67	20.83
chr1	2659106	2659606	0.315494	0.916386	0	6.53354	0.000184122	1	0	0	0	0	0	0	0	6.78	0	0	0.96	0	0	0	0	0	0	0	0	0	0	25.26	2.14	1	0	0.89	2.8	0	0	0	0	0
chr1	2665476	2665976	0.697461	0	1.73992	-7.45114	-0.000302673	1	0	0	0	0	3.36	0	0	42.91	0	0	2.88	0.95	0	0	0	0	0	0	0	0	0	0	0	0	0	0.89	0	0.9	0	0	0	0
chr1	2666041	2666541	2.18219	0	3.09949	-8.28054	-0.00041457	1	3.24	0	0	0	5.04	0	0	117.44	0	0	0	2.84	0	0	0	1.28	0	0	0	0	5.29	5.94	1.43	0	0	0.89	0.93	0.9	0	0	0	0
chr1	2671645	2672145	3.79204	3.8547	3.71758	0.0521148	7.14e-05	0.878531	17.3	0	0	0	22.69	0	21.33	0	10.83	15.43	17.3	44.5	20.63	22.63	4.7	0	30.63	4.52	0	1.68	0	38.63	8.55	47.21	15.28	15.99	20.52	33.38	9.69	8.51	3.41	7.94
chr1	2681529	2682029	1.91566	1.81134	2.02543	-0.160335	-7.22e-05	0.83157	0	0	0.91	0	0	2.71	0	38.39	6.77	0.81	0	9.47	0	0	2.01	0	5.11	0	0	1.68	0	1.49	19.96	6.03	3.6	7.99	3.73	5.41	3.68	0	0	0.99
chr1	2686797	2687297	2.46112	2.86402	1.80568	0.662562	0.000481177	0.227097	1.08	0	0	0	3.36	0	0	0	5.41	4.87	4.81	21.78	4.42	0	6.71	10.24	0	18.07	0	3.37	0	38.63	8.55	6.03	3.6	10.66	8.39	12.63	0.67	0.95	0	1.98
chr1	2697319	2697819	2.265	1.63479	2.75156	-0.747579	-0.000487457	0.174217	2.16	0	0.91	0	5.88	0	61.15	4.52	8.12	4.87	2.88	7.57	2.95	0	0	0	0	11.75	0	2.53	0	14.86	1.43	7.03	0	0	5.6	2.71	5.01	1.89	0	0
chr1	2759357	2759857	3.58065	3.73357	3.38516	0.140935	0.000236046	0.628114	10.81	3.49	0	0	7.56	0	0	13.55	5.41	18.67	14.42	21.78	55.99	5.03	0	52.49	6.56	22.59	1.46	8.42	10.58	4.46	13.54	32.14	8.09	23.98	15.86	14.44	3.68	1.89	0	5.95
chr1	2785659	2786159	3.35079	3.3136	3.39182	-0.0335589	-3.43e-05	0.912948	0	2.1	0	0	0	0	27.02	0	4.06	25.17	20.18	43.55	35.36	0	0	0	0.73	10.84	0	0	12.34	0	10.69	16.07	0.9	30.2	16.79	43.31	3.01	13.23	0	10.91
chr1	2789523	2790023	4.35922	4.15419	4.56103	-0.134483	-0.00029512	0.569415	23.79	13.98	8.15	79.32	4.2	32.49	0	0	9.47	16.24	60.55	31.24	26.52	32.69	15.43	0	13.13	0	0	0.84	31.74	7.43	34.22	8.04	63.84	31.97	20.52	40.6	11.03	16.07	11.36	11.9
chr1	2800132	2800632	5.26072	5.46799	4.983	0.133741	0.000361246	0.461169	27.03	32.85	0.91	0	5.88	2.71	0	0	21.65	89.31	86.49	99.42	70.72	12.57	24.83	0	0.73	15.36	40.95	27.8	10.58	52	57.03	39.17	37.76	112.79	55.97	158.79	44.79	2.84	52.25	43.65
chr1	2813080	2813580	4.98093	5.03144	4.92147	0.0318182	6.74e-05	0.88906	24.87	0	0	0	6.72	29.78	76.8	2.26	28.42	60.9	62.47	114.56	41.26	2.51	4.03	79.38	13.86	23.49	0	13.48	31.74	1.49	47.76	35.15	13.49	76.38	40.11	115.49	24.06	2.84	4.54	32.74
chr1	2820041	2820541	4.43598	4.27427	4.59971	-0.105625	-0.000287786	0.567918	36.76	8.39	0	0	30.25	73.09	0	15.81	14.89	21.11	71.12	38.82	22.1	12.57	18.79	0	0	8.13	65.81	41.28	10.58	0	19.25	15.07	12.59	32.86	9.33	39.7	27.74	0.95	23.86	21.83
chr1	2830633	2831133	3.5247	3.8158	3.10313	0.297396	0.000337775	0.393431	2.16	0	0	0	7.56	0	17.07	0	25.71	17.86	10.57	26.51	14.73	0	6.71	0	0	1.81	49.72	0	24.69	0	14.26	8.04	0	28.42	24.25	41.5	5.01	5.67	18.18	17.86
chr1	2852266	2852766	3.41481	3.59825	3.1741	0.180413	0.000168136	0.646083	7.57	0	0	0	0	0	0	0	13.53	37.35	10.57	34.09	30.94	0	1.34	0	0	9.94	0	0	21.16	1.49	32.79	14.06	3.6	29.31	6.53	34.29	22.73	3.78	3.41	22.82
chr1	2859280	2859780	3.45429	3.46952	3.43684	0.0136144	0.000188368	0.72773	16.22	0	23.56	39.66	1.68	24.36	1.42	0	13.53	4.06	1.92	9.47	4.42	20.12	2.01	23.04	0.73	5.42	23.4	19.38	14.11	0	3.56	10.04	9.89	5.33	18.66	1.8	10.7	25.52	6.82	9.92
chr1	2860426	2860926	4.15823	3.92902	4.3804	-0.156517	-0.000298115	0.500288	8.65	55.92	0	13.22	10.08	0	1.42	0	10.83	38.97	24.03	48.29	45.68	55.33	0	0	0	4.52	14.62	0	37.03	10.4	24.24	17.08	11.69	35.52	27.98	46.01	7.69	1.89	3.41	16.87
chr1	2868110	2868610	2.67402	2.69332	2.65183	0.0223153	-1.65e-05	0.965054	0	0	19.93	0	2.52	0	0	2.26	4.06	18.67	5.77	34.09	2.95	0	4.03	0	0	0	0	0	0	23.77	6.42	10.04	1.8	11.55	8.39	17.14	1.34	2.84	14.77	11.9
chr1	2894700	2895200	3.77214	3.628	3.91979	-0.111308	-0.000112365	0.737428	8.65	0	0	0	0	0	0	65.5	9.47	39.79	18.26	57.76	23.57	0	4.03	0	0	11.75	0	0.84	0	0	12.12	17.08	12.59	32.86	15.86	53.23	11.7	13.23	9.09	19.84
chr1	2903134	2903634	4.18162	4.31462	4.01439	0.103804	0.000190902	0.693024	3.24	39.14	9.97	0	1.68	0	0	0	8.12	48.72	23.06	52.07	53.04	0	3.35	47.37	8.02	14.46	54.11	0	12.34	2.97	12.12	23.1	8.99	29.31	12.13	55.94	18.38	1.89	11.36	25.79
chr1	2911122	2911622	4.10838	4.13174	4.08143	0.0176318	1.2e-05	0.972849	6.49	6.99	0	0	0	35.19	1.42	0	10.83	30.04	26.91	66.28	67.78	0	2.01	0	0	0	61.42	0	29.97	0	30.65	4.02	8.09	36.41	17.72	56.84	12.03	5.67	11.36	23.81
chr1	2918334	2918834	3.79365	3.99323	3.52805	0.178209	0.000254533	0.55813	30.28	38.44	0.91	0	1.68	0	0	0	2.71	28.42	14.42	18.94	26.52	0	10.74	65.29	0	9.03	0	31.17	0	0	14.97	5.02	6.29	30.2	15.86	31.58	14.37	8.51	13.63	24.8
chr1	2921500	2922000	4.31024	4.50734	4.04852	0.154521	0.000314903	0.510866	8.65	11.18	0	0	2.52	0	0	0	2.71	44.66	16.34	78.59	32.41	17.6	33.55	0	7.29	7.23	4.39	76.66	1.76	16.34	27.8	43.19	10.79	34.64	41.04	52.33	19.38	3.78	18.18	21.83
chr1	2928485	2928985	4.15534	4.29239	3.98244	0.107866	0.000157692	0.656431	11.89	2.8	0	66.1	1.68	0	0	0	24.36	27.61	21.14	20.83	27.99	32.69	0	66.57	36.47	6.32	0	0	0	0	34.93	26.11	0	31.08	17.72	60.45	18.05	0.95	5.68	28.77
chr1	2934026	2934526	4.57028	4.28992	4.8335	-0.171742	-0.000256735	0.541771	11.89	30.75	0	185.08	7.56	0	0	9.03	14.89	36.54	32.68	50.18	8.84	40.24	0	0	0	17.17	23.4	0	15.87	0	37.07	15.07	6.29	48.85	34.51	59.55	12.37	2.84	23.86	35.71
chr1	2942819	2943319	3.4961	3.77139	3.10344	0.280409	0.000321652	0.42056	0	0	0	0	4.2	0	0	0	12.18	14.61	26.91	29.35	38.31	0	3.35	0	29.9	15.36	0	0	14.11	53.48	14.97	8.04	0.9	11.55	13.99	30.68	7.69	11.34	10.22	9.92
chr1	2949605	2950105	3.8952	3.92027	3.86624	0.0199703	8.71e-06	0.981889	2.16	0	0	0	15.12	0	0	15.81	16.24	37.35	24.99	88.05	17.68	0	1.34	0	0	10.84	39.49	0	19.4	17.83	27.09	8.04	2.7	32.86	21.45	56.84	6.02	0.95	0	13.89
chr1	2959813	2960313	3.26144	3.46784	2.98511	0.215579	0.000157547	0.624807	3.24	0	0	0	0	0	0	0	5.41	20.3	3.84	31.24	4.42	40.24	10.06	0	22.61	0	0	55.6	21.16	0	12.12	7.03	2.7	23.09	14.92	22.56	2.34	0	0	3.97
chr1	2969884	2970384	4.36396	4.69352	3.86813	0.278378	0.000357182	0.334846	45.41	0	0	0	2.52	0	0	0	5.41	34.1	22.1	62.49	39.78	2.51	4.7	0	0	35.24	0	59.81	17.63	40.11	34.93	18.08	4.5	71.05	33.58	69.47	10.03	0.95	6.82	37.7
chr1	2979028	2979528	3.69653	3.65674	3.74034	-0.0325221	-4.11e-05	0.904041	3.24	0.7	0	0	0	2.71	0	0	13.53	30.85	32.68	35.98	57.46	2.51	20.8	0	0	0	0	0	3.53	0	22.1	25.11	9.89	34.64	14.92	45.11	15.37	4.73	18.18	20.83
chr1	2982388	2982888	3.56374	3.82649	3.19339	0.260188	0.000217894	0.515224	1.08	0.7	0	0	0	0	0	0	2.71	33.29	20.18	49.23	20.63	0	9.39	0	0	27.1	0	44.65	8.82	0	24.24	8.04	8.09	21.31	20.52	44.21	7.69	0	5.68	20.83
chr1	2987630	2988130	3.97762	4.08358	3.84731	0.0857676	0.000104732	0.789608	5.41	0	0	0	0.84	0	0	54.2	13.53	47.09	19.22	45.45	22.1	0	8.05	0	0	8.13	105.29	4.21	1.76	0	20.67	12.05	5.39	25.76	41.97	36.99	7.35	1.89	6.82	9.92
chr1	2994980	2995480	3.94092	3.87111	4.01616	-0.0529356	-0.000136011	0.771758	16.22	10.48	0.91	0	1.68	0	1.42	29.36	13.53	32.48	31.71	17.99	11.79	40.24	34.89	83.22	0	12.65	55.57	2.53	26.45	0	9.27	4.02	1.8	11.55	0.93	15.34	3.34	0.95	18.18	2.98
chr1	3001767	3002267	4.44765	4.411	4.48809	-0.0249389	-6.45e-05	0.879492	40.01	13.98	34.43	0	15.12	0	0	9.03	13.53	64.14	29.79	72.9	38.31	0	5.37	0	0	28.91	77.51	0	17.63	0	25.66	29.13	1.8	39.96	33.58	61.35	11.36	0	15.9	18.85
chr1	3010196	3010696	3.89867	3.91683	3.87781	0.0144063	-1.85e-06	0.996711	44.33	77.58	0	0	18.49	0	0	2.26	4.06	9.74	17.3	17.99	10.31	15.09	3.35	17.92	55.43	13.55	0	0	14.11	0	19.25	13.06	20.68	20.43	3.73	12.63	18.72	0	36.35	10.91
chr1	3011501	3012001	3.71702	3.81363	3.59908	0.0833094	8.42e-05	0.824894	2.16	3.49	0	0	0	0	1.42	0	27.07	58.46	19.22	42.61	20.63	0	6.71	2.56	0	23.49	0	0	0	0	23.52	18.08	3.6	36.41	31.71	43.31	8.36	10.4	22.72	14.88
chr1	3022120	3022620	4.40049	4.39084	4.41133	-0.00670123	-2.5e-05	0.9563	4.33	15.38	0.91	0	10.08	56.85	0	31.62	12.18	53.59	38.44	75.75	16.21	2.51	1.34	0	21.15	10.84	0	0	0	5.94	44.2	29.13	12.59	35.52	17.72	101.05	11.7	5.67	20.45	40.68
chr1	3030092	3030592	4.37933	4.56984	4.12782	0.146428	0.000231617	0.567825	37.84	2.8	0	13.22	0	0	0	18.07	13.53	47.9	26.91	60.6	36.84	2.51	2.01	0	0	0.9	36.56	0	14.11	34.17	16.4	18.08	10.79	75.49	23.32	86.62	20.39	0	19.31	47.62
chr1	3037372	3037872	3.72503	4.11673	3.09567	0.410094	0.000640971	0.155605	3.24	0	0	0	3.36	0	0	0	10.83	26.79	11.53	44.5	1.47	15.09	11.41	0	0	21.68	21.94	63.18	37.03	4.46	8.55	19.08	2.7	22.2	12.13	33.38	17.05	7.56	17.04	6.94
chr1	3042393	3042893	3.19854	3.46245	2.82615	0.292022	0.000369338	0.373976	8.65	0	0	13.22	3.36	0	0	0	10.83	20.3	16.34	19.88	11.79	0	2.01	0	0	15.36	0	0.84	12.34	0	7.84	10.04	3.6	31.97	21.45	38.8	4.01	11.34	15.9	13.89
chr1	3063556	3064056	5.00449	4.86708	5.14587	-0.0802006	-0.000306688	0.608468	19.46	13.28	8.15	39.66	17.65	165.14	51.2	0	25.71	38.16	39.4	53.02	19.15	27.66	13.42	10.24	0.73	0	40.95	85.93	22.92	22.28	43.48	14.06	51.25	55.06	22.39	61.35	13.7	31.19	13.63	6.94
chr1	3070916	3071416	5.20836	5.29798	5.09956	0.054966	0.000173688	0.750478	17.3	0	29.9	0	49.58	56.85	49.78	0	2.71	67.39	76.88	66.28	60.41	25.15	12.08	0	42.3	9.94	1.46	52.23	54.66	8.91	81.98	28.12	69.23	53.29	40.11	116.39	14.37	15.12	26.13	54.56
chr1	3075504	3076004	4.34386	4.53773	4.08714	0.150528	0.000377227	0.482206	43.25	41.24	4.53	0	4.2	0	0	0	5.41	21.92	33.64	44.5	38.31	12.57	5.37	0	5.11	5.42	29.25	13.48	8.82	56.45	40.63	20.09	12.59	47.96	19.59	60.45	15.04	2.84	20.45	36.71
chr1	3083009	3083509	4.33128	4.45135	4.1819	0.0898763	0.000139972	0.741607	14.06	27.96	0.91	0	0	2.71	0	0	6.77	41.41	38.44	85.21	50.1	0	4.7	0	7.29	17.17	0	3.37	15.87	0	28.51	18.08	4.5	64.83	27.98	87.52	13.37	24.57	18.18	40.68
chr1	3114037	3114537	5.76449	5.94471	5.52867	0.104492	0.000523199	0.413714	101.64	9.79	42.58	0	20.17	0	1.42	2.26	21.65	94.19	136.47	73.85	50.1	88.02	50.32	8.96	37.19	49.69	27.79	48.86	102.27	52	86.26	26.11	92.61	72.82	74.62	142.55	62.17	15.12	56.8	91.27
chr1	3115383	3115883	4.2313	4.46839	3.90499	0.193973	0.000313639	0.465048	18.38	0	0	0	1.68	0	0	0	12.18	54.4	30.75	68.17	25.05	0	14.09	0	15.32	13.55	5.85	9.27	67	0	40.63	14.06	17.98	33.75	21.45	71.28	12.37	9.45	5.68	38.69
chr1	3121615	3122115	5.08516	5.14383	5.01566	0.0363309	0.000103373	0.854108	34.6	48.23	19.03	0	8.4	0	0	63.24	25.71	93.37	74	78.59	27.99	0	12.08	32.01	16.04	21.68	7.31	65.71	19.4	0	47.76	20.09	17.98	66.61	59.7	115.49	29.75	15.12	30.67	35.71
chr1	3125518	3126018	4.89947	5.08519	4.65529	0.127169	0.000248302	0.564183	19.46	0	0.91	0	2.52	0	0	40.65	32.48	51.15	49.01	96.58	67.78	0	17.44	0	0	4.52	7.31	40.44	12.34	49.03	52.75	31.14	8.09	85.26	55.03	109.17	24.06	5.67	7.95	84.33
chr1	3134701	3135201	4.77976	5.10316	4.29624	0.247786	0.000382527	0.323285	10.81	14.68	0.91	0	19.33	0	0	0	6.77	38.97	68.23	80.48	47.15	0	7.38	0	0	3.61	42.41	0	31.74	44.57	59.88	25.11	7.19	96.8	56.9	103.76	22.06	8.51	3.41	78.37
chr1	3146819	3147319	4.07578	4.26686	3.82339	0.15793	0.000234219	0.576183	14.06	1.4	0	0	2.52	0	0	2.26	6.77	36.54	39.4	50.18	47.15	0	12.08	0	10.94	28.91	0	0	0	34.17	45.62	19.08	22.48	24.87	31.71	37.89	30.08	0.95	14.77	25.79
chr1	3156878	3157378	4.0886	4.07441	4.10452	-0.0105954	-4.72e-05	0.920673	6.49	0	0	0	4.2	0	69.69	2.26	12.18	29.23	18.26	49.23	51.57	7.54	7.38	37.13	1.46	6.32	11.7	0	3.53	23.77	23.52	27.12	11.69	27.53	26.12	45.11	10.03	7.56	0	23.81
chr1	3164484	3164984	4.52627	4.53291	4.51871	0.00451679	-1.74e-05	0.972538	19.46	30.75	0.91	0	1.68	0	54.04	0	23.01	57.65	41.32	69.12	29.47	15.09	1.34	0	19.69	19.88	1.46	0.84	21.16	41.6	26.38	27.12	8.09	47.96	22.39	69.47	7.35	7.56	17.04	55.56
chr1	3171736	3172236	3.9294	4.42046	3.04168	0.537852	0.000728504	0.0763209	3.24	3.49	0	0	1.68	0	0	0	12.18	24.36	18.26	43.55	14.73	0	2.01	83.22	14.59	24.39	32.17	0	15.87	0	14.26	9.04	0	41.74	25.18	48.72	8.69	9.45	0	36.71
chr1	3173241	3173741	4.32642	4.61653	3.9067	0.240294	0.000430801	0.331006	23.79	20.97	3.62	0	2.52	0	0	0	4.06	39.79	28.83	53.97	22.1	12.57	12.75	0	0	23.49	48.26	4.21	0	0	37.78	15.07	8.99	70.16	32.65	81.2	22.73	4.73	10.22	57.54
chr1	3181004	3181504	5.97668	6.08202	5.84719	0.0567135	0.000237724	0.682819	45.41	30.75	102.37	13.22	31.09	0	1.42	0	56.84	107.99	167.22	141.08	79.56	0	86.55	92.18	16.04	33.43	112.61	5.05	67	40.11	129.74	57.25	36.86	103.02	79.28	143.46	60.83	27.41	59.07	88.29
chr1	3192845	3193345	4.46318	4.78293	3.98687	0.262036	0.000637648	0.212851	19.46	4.89	28.09	0	0	0	0	2.26	16.24	44.66	31.71	50.18	30.94	0	9.39	0	2.92	14.46	14.62	53.91	40.55	46.06	28.51	37.16	3.6	39.96	33.58	60.45	17.38	3.78	28.4	42.66
chr1	3194477	3194977	5.45082	5.2768	5.62559	-0.0921732	-0.000335109	0.528569	31.36	54.52	19.93	0	13.44	0	71.11	0	13.53	79.57	84.57	99.42	63.36	183.59	26.17	0	0	28.91	55.57	76.66	12.34	17.83	46.34	30.13	12.59	89.7	43.84	109.17	31.08	9.45	32.94	62.5
chr1	3200285	3201273	4.50587	4.44482	4.57207	-0.0406314	-0.000119926	0.811007	9.73	11.88	0	0	10.08	0	24.18	22.58	20.3	37.35	35.56	47.34	50.1	72.93	14.76	1.28	0	33.43	1.46	0	45.84	0	27.09	13.06	17.08	43.52	28.92	59.55	35.43	21.74	17.04	24.8
chr1	3211537	3212037	5.23767	5.21888	5.25868	-0.0109373	-6.14e-05	0.912008	48.66	16.08	23.56	0	1.68	37.9	49.78	2.26	29.77	84.44	53.82	90.89	85.46	25.15	24.83	0	90.43	17.17	27.79	0.84	51.13	0	45.62	28.12	17.98	89.7	54.1	120.9	28.07	8.51	17.04	35.71
chr1	3212397	3212897	5.11547	5.31005	4.85765	0.128215	0.000448931	0.390163	42.17	16.78	22.65	92.54	0.84	0	0	0	9.47	77.95	22.1	51.13	41.26	35.21	22.81	2.56	0	7.23	7.31	55.6	40.55	31.2	53.46	29.13	21.58	91.48	49.44	138.95	42.78	34.97	13.63	54.56
chr1	3222831	3223331	3.18304	3.21382	3.14735	0.0300611	1e-06	0.998197	27.03	0	1.81	0	10.92	0	0	0	13.53	21.92	22.1	20.83	7.37	0	7.38	0	15.32	18.07	8.77	0	15.87	0	12.12	12.05	2.7	29.31	8.39	11.73	5.68	2.84	0	14.88
chr1	3227240	3227740	4.07793	3.95756	4.20321	-0.0866686	-0.000139153	0.729639	0	31.45	0	0	0	0	0	33.88	10.83	36.54	28.83	45.45	29.47	47.78	12.08	0	0.73	6.32	0	0	7.05	0	17.82	17.08	5.39	33.75	16.79	60.45	13.7	12.29	18.18	54.56
chr1	3231124	3231624	4.68014	4.91258	4.3616	0.171253	0.000442596	0.382752	5.41	16.08	0	0	2.52	37.9	0	0	23.01	48.72	30.75	57.76	39.78	37.72	8.72	0	29.17	16.26	73.12	0	49.37	38.63	44.91	19.08	7.19	35.52	37.31	78.5	28.74	18.9	4.54	30.75
chr1	3239816	3240316	2.80599	1.80337	3.45464	-0.934034	-0.000748232	0.0398647	10.81	11.88	0	0	2.52	0	85.33	22.58	2.71	3.25	5.77	3.79	11.79	0	4.03	0	0	4.52	24.86	0	12.34	1.49	0	1	0	8.88	1.87	2.71	1.67	0	0	0
chr1	3241080	3241580	4.7792	4.89672	4.63331	0.0796041	0.000152238	0.727049	23.79	25.86	3.62	0	3.36	0	0	2.26	9.47	74.7	43.25	68.17	38.31	65.39	14.09	0	0	0.9	0	19.38	10.58	0	45.62	27.12	25.18	62.17	62.49	113.68	24.4	10.4	26.13	78.37
chr1	3246176	3246676	4.12441	4.18034	4.05829	0.0426441	5.38e-05	0.897975	21.63	0.7	0	0	19.33	0	1.42	2.26	4.06	34.1	37.48	47.34	30.94	35.21	15.43	0	0	20.78	17.55	0	0	41.6	15.68	15.07	0	42.63	25.18	66.77	15.71	1.89	5.68	39.68
chr1	3255642	3256142	3.716	3.6081	3.82926	-0.0855962	-0.000166232	0.704674	17.3	9.09	0	0	22.69	24.36	0	0	1.35	25.17	27.87	33.14	30.94	2.51	18.79	0	0	10.84	0	0	38.79	19.31	18.53	4.02	7.19	19.54	17.72	33.38	10.03	0	9.09	18.85
chr1	3256327	3256827	3.68246	3.77537	3.56938	0.080727	9.13e-05	0.825604	17.3	17.47	0	0	1.68	0	0	0	12.18	17.05	31.71	41.66	23.57	0	15.43	0	0	9.03	0	0	10.58	0	24.95	15.07	9.89	14.21	26.12	37.89	26.4	10.4	28.4	19.84
chr1	3262600	3263100	3.82361	3.63925	4.00751	-0.138704	-0.000242645	0.57264	3.24	0	0	0	42.85	0	31.29	0	10.83	24.36	19.22	40.71	20.63	42.75	5.37	0	0	1.81	14.62	0	40.55	0	27.09	12.05	4.5	22.2	16.79	33.38	7.02	10.4	4.54	16.87
chr1	3266172	3266672	4.55317	4.69721	4.3704	0.10381	0.000214746	0.650519	29.19	26.56	1.81	0	1.68	0	0	2.26	13.53	44.66	39.4	73.85	69.25	0	8.05	0	16.04	10.84	30.71	0	7.05	16.34	21.39	31.14	16.18	55.95	30.78	103.76	18.05	3.78	28.4	50.6
chr1	3267877	3268377	4.42644	4.59228	4.21209	0.12439	0.000258731	0.588501	32.44	2.8	0.91	0	6.72	0	0	13.55	21.65	35.73	36.52	71.96	45.68	0	10.06	0	0	3.61	7.31	18.53	7.05	28.23	44.91	19.08	15.28	79.93	25.18	76.69	20.39	4.73	20.45	38.69
chr1	3278923	3279423	5.3236	5.29715	5.35301	-0.0151062	-5.42e-05	0.909409	34.6	45.43	6.34	0	0	0	0	49.69	23.01	132.35	77.84	116.46	58.94	50.3	18.12	0	5.83	37.04	29.25	0	22.92	14.86	52.75	46.2	12.59	86.15	49.44	158.79	20.05	9.45	39.76	83.33
chr1	3287150	3287650	5.57953	5.92888	5.04313	0.233013	0.000601045	0.192869	35.68	13.98	0	0	6.72	2.71	11.38	0	29.77	109.61	76.88	100.36	83.98	0	23.48	7.68	0	55.11	250.08	0	61.71	31.2	59.17	45.2	26.97	142.99	74.62	111.88	33.76	17.01	48.85	69.45
chr1	3312175	3312675	4.03377	4.30283	3.65227	0.235895	0.000258919	0.465769	22.71	0	0	0	0	0	0	0	24.36	37.35	22.1	32.19	10.31	30.18	9.39	0	0	6.32	0	65.71	7.05	0	21.39	20.09	5.39	68.38	29.85	64.96	11.03	4.73	6.82	23.81
chr1	3317228	3317728	4.26659	4.45687	4.01541	0.150129	0.000171489	0.628526	27.03	0.7	0	0	0.84	0	0	2.26	8.12	60.08	39.4	57.76	16.21	30.18	0	1.28	0	11.75	58.5	0	0	49.03	14.97	22.1	5.39	49.73	34.51	69.47	14.37	8.51	0	33.73
chr1	3341447	3341947	3.39581	3.6734	2.99901	0.29175	0.000320441	0.421955	4.33	16.08	0	0	4.2	0	0	4.52	17.59	23.55	6.73	19.88	17.68	0	5.37	0	0	7.23	74.58	0	0	0	14.97	10.04	11.69	4.44	33.58	29.77	11.03	5.67	0	13.89
chr1	3356132	3356632	4.21604	4.37218	4.01588	0.122345	0.000308395	0.515942	16.22	25.16	0.91	52.88	5.88	0	0	2.26	4.06	34.1	35.56	40.71	23.57	0	1.34	0	0	18.97	11.7	34.54	31.74	0	34.22	23.1	7.19	35.52	27.05	53.23	25.4	4.73	7.95	36.71
chr1	3360733	3361233	4.58851	4.88624	4.15454	0.233519	0.000499447	0.283359	5.41	0	0	0	20.17	0	0	20.33	8.12	50.34	19.22	59.65	45.68	30.18	8.05	3.84	0	16.26	0	49.7	14.11	77.25	57.74	19.08	44.06	59.5	17.72	41.5	20.39	1.89	26.13	53.57
chr1	3390327	3390827	4.04754	4.32113	3.65794	0.239773	0.000396123	0.353894	4.33	1.4	0.91	13.22	0	16.24	2.84	0	6.77	35.73	32.68	51.13	1.47	22.63	0	0	0	9.03	0	9.27	58.19	25.26	25.66	27.12	7.19	40.85	26.12	46.92	18.05	9.45	0	36.71
chr1	3404969	3405469	5.45105	5.17663	5.70964	-0.141128	-0.000242586	0.536596	8.65	3.49	0	356.94	10.08	0	17.07	0	13.53	60.9	58.62	112.67	69.25	40.24	33.55	0	0	7.23	0	0.84	31.74	40.11	48.47	24.11	20.68	88.81	48.5	156.99	32.42	9.45	26.13	79.37
chr1	3408684	3409184	5.24821	5.26207	5.23234	0.00815826	8.67e-06	0.986776	34.6	39.14	0.91	0	15.96	0	0	20.33	29.77	79.57	83.61	106.99	45.68	80.48	26.84	39.69	0	4.52	7.31	24.43	40.55	2.97	73.42	33.15	50.35	78.15	41.04	101.95	33.76	3.78	40.89	76.39
chr1	3412180	3412680	5.69524	5.89066	5.43614	0.115642	0.000479476	0.405088	44.33	26.56	8.15	13.22	15.96	86.63	0	0	20.3	137.22	74.96	110.78	63.36	35.21	12.75	56.33	5.83	37.04	0	48.86	51.13	56.45	79.84	59.26	30.57	112.79	92.34	179.55	52.47	8.51	68.16	69.45
chr1	3414365	3414865	3.96971	4.1161	3.7836	0.121211	0.000170642	0.690535	16.22	9.79	9.06	0	2.52	0	0	4.52	8.12	56.84	20.18	57.76	16.21	0	5.37	0	0.73	13.55	23.4	0	45.84	0	22.81	7.03	0.9	59.5	23.32	59.55	7.02	0.95	3.41	26.79
chr1	3427999	3428499	4.65886	4.81072	4.46489	0.107394	0.000199671	0.650796	14.06	27.96	6.34	0	0.84	0	0	2.26	4.06	79.57	36.52	98.47	42.73	5.03	13.42	0	0	0.9	27.79	74.98	52.9	0	43.48	28.12	7.19	62.17	44.77	52.33	20.39	5.67	6.82	49.6
chr1	3433447	3433947	4.89184	5.15412	4.52234	0.188266	0.00038571	0.383445	22.71	27.96	0	0	1.68	0	0	6.78	10.83	73.07	56.7	71.96	58.94	0	14.09	0	19.69	18.07	1.46	0	79.35	10.4	56.32	35.15	50.35	71.94	52.23	122.71	13.37	5.67	17.04	51.59
chr1	3434702	3435202	4.67368	4.7946	4.52314	0.0839053	0.000220679	0.662521	27.03	20.27	1.81	26.44	21.85	0	0	2.26	9.47	56.02	54.78	65.33	44.2	0	15.43	0	24.8	26.2	35.1	0	24.69	4.46	39.21	30.13	13.49	48.85	37.31	96.54	25.74	1.89	38.62	24.8
chr1	3461498	3461998	3.89447	4.08464	3.64347	0.164472	0.000205507	0.595527	5.41	0	0	0	0	0	0	38.39	10.83	26.79	29.79	34.09	25.05	15.09	2.01	0	0	6.32	0	0	33.5	0	31.37	18.08	21.58	24.87	22.39	64.06	5.01	8.51	17.04	35.71
chr1	3462967	3463467	4.97097	5.34714	4.37674	0.288312	0.00101415	0.0804905	21.63	20.97	0	0	10.92	0	0	0	12.18	45.47	57.66	66.28	60.41	0	16.1	40.97	25.53	31.62	62.88	57.28	37.03	17.83	30.65	31.14	46.75	46.18	44.77	98.34	24.06	20.79	21.58	54.56
chr1	3476617	3477117	3.95484	4.20193	3.61163	0.217846	0.000325709	0.444388	5.41	0	0	0	0	0	24.18	0	9.47	29.23	33.64	26.51	51.57	0	3.35	1.28	11.67	14.46	46.8	30.33	31.74	0	22.1	11.05	26.97	24.87	23.32	31.58	5.01	0.95	0	30.75
chr1	3478319	3478819	4.2896	4.39027	4.16631	0.0753629	0.000110846	0.791252	15.14	31.45	0.91	0	2.52	0	17.07	0	9.47	34.1	47.09	54.92	55.99	0	0.67	0	0	2.71	0	0	12.34	13.37	29.23	19.08	45.85	45.29	28.92	88.42	14.04	3.78	14.77	38.69
chr1	3485531	3486031	3.50398	3.81511	3.04446	0.324581	0.000474917	0.297727	9.73	9.09	0	0	1.68	0	0	0	6.77	17.05	25.95	29.35	7.37	0	16.77	0	0	5.42	0	5.05	1.76	26.74	23.52	13.06	28.77	9.77	26.12	30.68	18.38	29.3	6.82	13.89
chr1	3490091	3490591	4.08554	4.36601	3.68351	0.244622	0.000389353	0.36624	10.81	21.67	0	0	5.88	0	0	18.07	5.41	36.54	33.64	43.55	11.79	0	5.37	0	47.41	1.81	0	0	12.34	28.23	27.09	19.08	17.08	41.74	32.65	74.89	13.7	3.78	0	30.75
chr1	3496916	3497416	4.76153	4.81398	4.6997	0.0345869	5.78e-05	0.897329	10.81	11.88	0	0	8.4	0	0	6.78	17.59	60.9	67.27	101.31	60.41	7.54	36.9	0	21.15	0.9	5.85	0	31.74	17.83	34.22	38.17	42.26	70.16	55.03	109.17	24.4	0.95	4.54	21.83
chr1	3501810	3502310	6.19639	6.44572	5.84933	0.139842	0.000477826	0.339711	12.98	68.5	0.91	0	1.68	18.95	38.4	42.91	29.77	181.88	152.81	175.16	103.14	27.66	10.06	3.84	25.53	25.3	67.27	0	40.55	31.2	53.46	122.54	159.14	313.5	89.54	325.71	9.69	23.63	19.31	171.63
chr1	3508870	3509370	4.90115	4.90005	4.90241	-0.000693792	-1.01e-05	0.978651	47.58	0	60.7	0	0	5.41	0	0	18.95	74.7	64.39	88.05	78.09	0	10.74	0	0	13.55	42.41	0	40.55	38.63	34.22	25.11	39.56	55.06	37.31	89.32	15.71	2.84	22.72	50.6
chr1	3509649	3510149	4.91805	5.16267	4.57904	0.172718	0.000616224	0.289356	12.98	19.57	9.97	13.22	12.6	0	0	0	17.59	63.33	56.7	48.29	63.36	20.12	20.8	129.31	0	31.62	16.09	7.58	45.84	32.68	36.36	26.11	48.55	60.39	29.85	57.74	25.74	17.96	11.36	31.75
chr1	3510606	3511106	5.03924	5.09374	4.97489	0.033993	7.8e-05	0.87621	38.93	0	36.24	0	15.12	62.26	0	0	16.24	101.49	66.31	65.33	67.78	0	2.01	0	8.75	20.78	57.03	6.74	40.55	40.11	50.61	34.15	41.36	65.72	22.39	78.5	18.05	10.4	31.81	53.57
chr1	3519284	3519784	4.8682	5.03971	4.64545	0.117279	0.000222007	0.605625	14.06	9.79	19.03	0	2.52	0	0	0	10.83	69.02	71.12	77.64	83.98	0	17.44	48.65	0	7.23	0	0	68.77	1.49	37.07	25.11	39.56	59.5	45.7	107.37	17.05	19.85	35.21	46.63
chr1	3536259	3536759	4.14348	4.12842	4.16038	-0.0110986	-3.44e-05	0.939553	7.57	1.4	22.65	0	0.84	56.85	1.42	0	20.3	24.36	27.87	47.34	44.2	0	13.42	0	0	13.55	16.09	4.21	0	0	22.1	28.12	34.17	49.73	30.78	60.45	7.02	7.56	5.68	17.86
chr1	3567452	3567952	3.92272	3.87453	3.97547	-0.0370106	-4.24e-05	0.896127	15.14	0	31.71	0	2.52	0	0	4.52	5.41	40.6	37.48	53.97	41.26	0	3.35	0	0	0	0	0	0	0	14.97	14.06	20.68	41.74	25.18	72.18	9.02	10.4	3.41	37.7
chr1	3575931	3576431	4.2889	4.58526	3.85753	0.248734	0.000419552	0.314121	8.65	0	0	26.44	9.24	0	0	0	16.24	46.28	34.6	44.5	29.47	0	2.01	0	2.92	0	62.88	0	28.21	20.8	29.23	33.15	28.77	55.95	39.18	53.23	11.7	3.78	12.5	25.79
chr1	3583330	3583830	5.92171	5.88782	5.95917	-0.0173469	-8.76e-05	0.873946	51.9	13.98	0	0	37.81	0	108.09	60.98	24.36	118.54	162.42	155.28	132.61	27.66	39.59	24.33	17.5	31.62	78.97	51.39	63.48	40.11	74.85	30.13	40.46	101.24	37.31	244.51	25.4	0	19.31	125.99
chr1	3595049	3595549	4.42599	4.59196	4.21145	0.124512	0.000160637	0.666206	9.73	0	31.71	0	0	0	0	0	23.01	63.33	24.03	71.96	50.1	0	4.03	16.64	0.73	2.71	33.64	0	24.69	0	31.37	29.13	38.66	43.52	39.18	90.22	15.37	1.89	4.54	37.7
chr1	3602302	3602802	4.00363	3.99677	4.01137	-0.00524608	-2.57e-05	0.952049	8.65	7.69	0	0	0	8.12	0	2.26	14.89	37.35	39.4	57.76	53.04	10.06	2.68	0	13.13	1.81	1.46	0	10.58	0	16.4	20.09	22.48	47.96	27.05	63.16	4.01	10.4	1.14	31.75
chr1	3607624	3608124	4.58588	4.6511	4.50822	0.0449177	6.95e-05	0.870121	30.28	0	49.83	0	0.84	0	0	0	9.47	30.85	49.97	75.75	50.1	40.24	4.03	0	0	14.46	32.17	0	54.66	20.8	32.08	28.12	20.68	47.96	44.77	84.81	11.36	0.95	12.5	21.83
chr1	3616191	3616691	3.64907	3.92038	3.26357	0.2638	0.000343331	0.406175	3.24	0	0	0	0	0	0	24.84	2.71	31.67	24.99	35.03	16.21	0	5.37	14.08	0	7.23	38.02	0	7.05	0	22.1	14.06	9.89	43.52	12.13	33.38	11.36	4.73	9.09	30.75
chr1	3631278	3631778	3.61396	3.67546	3.54094	0.0536451	4.55e-05	0.904576	6.49	0	0.91	0	0.84	0	0	0	4.06	56.02	24.99	38.82	39.78	0	2.68	0	0	3.61	1.46	0	10.58	0	14.26	21.09	19.78	31.97	8.39	55.04	12.03	5.67	4.54	28.77
chr1	3639537	3640037	4.4449	4.65416	4.16403	0.160178	0.000289053	0.512055	4.33	0	0	0	8.4	0	24.18	0	24.36	51.96	33.64	55.86	64.83	0	1.34	12.8	0	6.32	14.62	0	47.61	62.4	26.38	23.1	19.78	36.41	29.85	78.5	14.37	13.23	7.95	34.72
chr1	3643379	3643879	4.88152	4.94365	4.8077	0.040146	8.45e-05	0.862465	8.65	24.46	10.87	0	0.84	0	0	0	18.95	82.01	77.84	71.01	109.03	5.03	11.41	1.28	6.56	5.42	1.46	18.53	31.74	11.89	12.83	29.13	53.05	95.92	55.97	88.42	31.08	10.4	23.86	45.64
chr1	3644146	3644646	4.33052	4.49962	4.11136	0.129883	0.000236898	0.603171	12.98	10.48	15.4	0	0	0	0	0	8.12	47.09	35.56	49.23	66.3	0	14.09	10.24	5.11	26.2	0	5.9	40.55	13.37	3.56	7.03	31.47	60.39	26.12	74.89	17.05	0	24.99	37.7
chr1	3645148	3645648	5.49586	5.67697	5.25868	0.110218	0.000417625	0.466222	7.57	30.75	17.21	0	39.49	2.71	1.42	9.03	14.89	121.79	84.57	72.9	116.4	2.51	53.01	78.1	27.71	15.36	0	64.02	70.53	4.46	42.06	47.21	80.02	100.36	45.7	112.78	39.44	13.23	37.49	91.27
chr1	3655829	3656329	4.27714	4.55656	3.87704	0.232436	0.000626555	0.256216	10.81	29.36	0.91	0	15.12	0	0	29.36	14.89	23.55	25.95	24.62	32.41	0	13.42	0	16.77	46.98	0	44.65	65.24	1.49	21.39	19.08	35.96	19.54	14.92	26.17	17.38	22.68	17.04	30.75
chr1	3663313	3663813	4.34302	4.50923	4.12812	0.1271	0.000321141	0.553075	30.28	42.64	0	0	11.76	0	5.69	45.17	9.47	28.42	36.52	36.93	7.37	0	8.05	1.28	31.36	4.52	100.91	8.42	8.82	0	24.95	19.08	26.97	31.97	18.66	23.46	16.71	6.62	30.67	32.74
chr1	3665782	3666282	2.38021	2.2586	2.50668	-0.14972	-0.000189021	0.64595	12.98	32.15	0	0	0.84	0	0	0	2.71	2.44	10.57	2.84	2.95	5.03	12.75	0	0	0	0	0	14.11	0	2.14	7.03	10.79	5.33	6.53	5.41	9.02	11.34	5.68	3.97
chr1	3682030	3682530	3.67527	3.46255	3.88363	-0.16512	-0.000110381	0.691531	2.16	0	0	0	5.04	0	58.31	0	0	25.98	25.95	56.81	47.15	0	0	0	0	0	0	0	0	0	19.96	25.11	11.69	10.66	26.12	45.11	12.37	6.62	7.95	21.83
chr1	3690604	3691104	5.12346	5.33003	4.84686	0.136826	0.000280554	0.516255	2.16	26.56	0	0	10.92	0	5.69	2.26	17.59	96.62	58.62	91.84	97.24	0	22.14	0	3.65	21.68	62.88	0	86.4	0	42.06	18.08	71.03	74.6	47.57	113.68	36.76	4.73	43.17	57.54
chr1	3694267	3694767	3.33181	3.61565	2.92364	0.305544	0.000425841	0.347925	10.81	6.29	0	0	4.2	0	0	0	2.71	11.37	16.34	21.78	38.31	0	2.01	0	8.02	9.03	26.32	1.68	0	0	22.81	6.03	26.97	18.65	16.79	34.29	6.35	20.79	5.68	4.96
chr1	3696992	3697492	4.54924	4.56123	4.53553	0.0081317	2.66e-06	0.99534	14.06	2.1	19.93	0	0	64.97	0	9.03	12.18	46.28	69.19	54.92	39.78	0	15.43	8.96	0	0.9	0	0	38.79	19.31	29.23	23.1	31.47	47.07	51.3	62.25	9.02	15.12	18.18	46.63
chr1	3706179	3706679	4.53145	4.65933	4.37134	0.0918436	0.000245256	0.656201	5.41	0	16.31	0	11.76	0	59.73	2.26	10.83	38.97	30.75	74.8	44.2	0	15.43	56.33	13.13	4.52	0	11.79	10.58	20.8	39.21	16.07	19.78	40.85	28.92	68.57	24.73	25.52	17.04	31.75
chr1	3727504	3728004	4.13246	4.36502	3.81371	0.194315	0.000274706	0.496135	1.08	14.68	0	0	3.36	0	0	2.26	10.83	41.41	27.87	51.13	29.47	10.06	18.79	0	0	0	1.46	0	37.03	0	36.36	19.08	26.07	46.18	41.04	76.69	18.05	17.01	4.54	26.79
chr1	3732687	3733187	4.6881	4.9784	4.26802	0.221632	0.000547108	0.273456	18.38	6.29	13.59	0	8.4	0	1.42	2.26	5.41	47.9	48.05	52.07	75.14	0	10.06	112.66	15.32	0.9	7.31	0	29.97	1.49	35.64	35.15	56.64	37.3	34.51	88.42	13.37	11.34	18.18	37.7
chr1	3734572	3735072	4.3644	4.45287	4.25709	0.0647171	0.000143986	0.787362	8.65	48.23	16.31	0	0	0	4.27	6.78	14.89	29.23	39.4	47.34	29.47	20.12	22.14	1.28	35.74	16.26	17.55	0	3.53	14.86	27.09	17.08	34.17	52.4	23.32	64.06	7.69	0	21.58	35.71
chr1	3763581	3764081	4.13687	4.26195	3.98063	0.0982779	0.000272604	0.614034	12.98	2.1	0	13.22	5.04	24.36	24.18	0	5.41	21.11	33.64	38.82	16.21	37.72	2.01	0	0.73	18.97	33.64	0	14.11	22.28	21.39	13.06	25.18	23.09	25.18	49.62	9.02	9.45	30.67	29.76
chr1	3767375	3767875	4.39724	4.68069	3.98979	0.229878	0.000501323	0.302005	29.19	19.57	0	0	1.68	0	0	0	6.77	26.79	32.68	32.19	53.04	17.6	18.79	0	16.04	10.84	0	126.36	74.06	16.34	21.39	10.04	17.08	26.64	21.45	33.38	8.36	9.45	22.72	21.83
chr1	3786787	3787287	5.0506	5.39247	4.52974	0.25101	0.000655436	0.183685	24.87	13.28	27.18	0	0.84	0	1.42	6.78	13.53	62.52	63.43	69.12	50.1	0	13.42	71.7	0	15.36	153.55	0	86.4	16.34	29.94	10.04	27.87	69.27	25.18	71.28	33.42	10.4	31.81	61.51
chr1	3798000	3798500	4.16077	4.39413	3.84067	0.193746	0.000495915	0.360629	18.38	1.4	1.81	0	27.73	0	0	2.26	9.47	22.73	28.83	21.78	26.52	45.27	8.72	0	60.53	12.65	65.81	0	12.34	38.63	16.4	10.04	8.99	23.09	14.92	17.14	22.39	21.74	15.9	16.87
chr1	3807363	3807863	2.92336	3.19798	2.53193	0.335737	0.000407937	0.374613	10.81	0.7	0	0	1.68	2.71	0	0	10.83	14.61	19.22	5.68	11.79	0	8.72	1.28	0.73	0	0	2.53	15.87	0	24.24	14.06	16.18	9.77	21.45	4.51	14.71	16.07	5.68	8.93
chr1	3814876	3815376	5.23808	5.2511	5.22319	0.00767473	1.03e-05	0.985293	7.57	38.44	14.5	0	5.88	59.56	12.8	76.79	21.65	75.51	47.09	91.84	82.51	0	26.17	0	53.97	43.37	67.27	10.11	21.16	0	66.3	23.1	33.27	53.29	43.84	77.59	27.74	0.95	27.26	98.22
chr1	3841983	3842483	4.76945	4.77352	4.76481	0.00263081	-2.39e-05	0.962852	45.41	90.87	0	0	25.21	0	0	4.52	12.18	37.35	74	47.34	35.36	0	35.56	0	21.15	62.34	11.7	5.9	51.13	1.49	44.91	23.1	19.78	35.52	25.18	44.21	40.78	13.23	31.81	32.74
chr1	3848097	3848597	3.96046	3.96806	3.95178	0.00591604	-4.2e-05	0.943273	21.63	44.03	27.18	0	11.76	0	0	20.33	5.41	11.37	25.95	19.88	22.1	15.09	7.38	0	0	15.36	8.77	39.59	26.45	0	16.4	13.06	16.18	21.31	15.86	25.26	14.37	15.12	20.45	17.86
chr1	3858403	3858903	3.97376	4.37231	3.32854	0.392476	0.000698209	0.134901	20.54	0	12.68	0	0	0	0	0	5.41	21.11	18.26	48.29	17.68	0	6.71	46.09	5.11	9.03	0	0	42.32	26.74	29.94	22.1	20.68	27.53	12.13	36.09	22.06	12.29	10.22	29.76
chr1	3869390	3869890	4.46108	4.67281	4.17625	0.161718	0.000409788	0.429255	8.65	2.1	0	0	2.52	21.66	0	2.26	20.3	56.84	24.99	43.55	50.1	30.18	8.05	0	14.59	15.36	62.88	0	22.92	29.71	26.38	16.07	33.27	57.73	27.05	57.74	13.7	4.73	22.72	28.77
chr1	3874376	3874876	4.42677	4.52882	4.30165	0.0740771	0.000129777	0.771549	8.65	0	22.65	0	14.28	0	0	0	25.71	28.42	49.97	63.44	54.52	20.12	8.05	0	0	18.07	0	0.84	21.16	28.23	59.17	16.07	39.56	45.29	16.79	48.72	17.05	3.78	18.18	59.52
chr1	3888500	3889000	4.456	4.59528	4.27996	0.102325	0.000238782	0.633957	21.63	16.08	27.18	0	25.21	0	0	9.03	1.35	21.92	32.68	24.62	19.15	80.48	12.08	79.38	0	2.71	0	0	33.5	14.86	48.47	10.04	28.77	28.42	19.59	50.53	24.4	4.73	31.81	33.73
chr1	3892025	3892525	2.01508	2.37413	1.45813	0.699481	0.000320901	0.357365	1.08	0	3.62	0	0	0	0	0	2.71	5.68	8.65	4.73	14.73	0	0	0	0	0.9	0	0	12.34	0	12.12	6.03	4.5	1.78	10.26	26.17	1	0	1.14	11.9
chr1	3894222	3894722	4.63525	4.64973	4.61866	0.00965088	5.32e-05	0.92422	35.68	24.46	32.61	52.88	17.65	0	0	0	18.95	26.79	52.86	35.03	35.36	0	36.23	0	39.38	10.84	1.46	21.9	29.97	41.6	22.1	18.08	44.06	30.2	24.25	56.84	32.75	8.51	1.14	43.65
chr1	3901770	3902270	5.22922	5.38945	5.0231	0.101366	0.000461922	0.475636	58.39	76.19	23.56	0	23.53	0	0	51.95	6.77	46.28	44.21	45.45	44.2	47.78	19.46	89.62	0.73	20.78	16.09	63.18	17.63	25.26	62.73	16.07	55.74	55.95	22.39	80.3	69.18	40.64	22.72	53.57
chr1	3951010	3951510	3.3934	3.61935	3.08556	0.229511	0.000351872	0.466531	21.63	11.88	0	0	8.4	0	0	0	9.47	24.36	17.3	12.31	13.26	0	8.72	0	13.86	18.07	20.47	0	0	0	17.11	15.07	17.08	16.87	8.39	24.36	9.69	17.01	17.04	13.89
chr1	3976815	3977315	4.71893	5.03514	4.24954	0.244197	0.000528758	0.252432	25.95	0	0	0	3.36	0	9.96	0	9.47	35.73	26.91	61.54	53.04	45.27	14.09	62.73	0	45.17	108.22	0	47.61	14.86	39.21	14.06	7.19	65.72	26.12	66.77	11.7	8.51	6.82	32.74
chr1	3999486	3999986	3.9094	4.07277	3.69868	0.138643	0.00012662	0.696436	47.58	0	0	0	0	32.49	0	0	0	13.8	6.73	35.03	8.84	50.3	0	0	4.38	6.32	0	0	12.34	0	12.12	9.04	8.99	54.17	77.42	40.6	4.01	15.12	14.77	26.79
chr1	4005721	4006221	3.50017	3.85281	2.95685	0.380719	0.00048313	0.248372	2.16	4.19	0	0	1.68	0	0	13.55	9.47	29.23	13.45	26.51	16.21	0	0	0	29.9	5.42	0	0	42.32	0	8.55	19.08	1.8	27.53	25.18	32.48	12.03	13.23	10.22	17.86
chr1	4010738	4011238	2.93856	3.06578	2.77936	0.141018	0.000114421	0.77533	20.54	0	0	0	17.65	0	0	0	10.83	16.24	6.73	18.94	7.37	0	4.7	0	9.48	12.65	0	0	26.45	0	22.1	7.03	3.6	10.66	7.46	16.24	7.69	0	1.14	17.86
chr1	4026395	4026895	4.30277	4.51377	4.01913	0.167056	0.000395796	0.446032	29.19	19.57	0.91	0	26.89	0	0	4.52	14.89	29.23	27.87	30.3	14.73	27.66	17.44	122.91	14.59	27.1	45.34	1.68	0	0	16.4	25.11	7.19	25.76	16.79	31.58	23.06	3.78	2.27	24.8
chr1	4051973	4052473	3.09099	2.93192	3.25232	-0.149141	-0.000271297	0.568295	19.46	26.56	0	0	5.88	0	22.75	0	18.95	14.61	15.38	4.73	13.26	0	1.34	3.84	0	4.52	1.46	0.84	0	0	8.55	13.06	19.78	16.87	15.86	10.83	18.05	4.73	3.41	7.94
chr1	4077117	4077617	1.59404	1.8843	1.17403	0.677956	0.000209203	0.52733	3.24	0	0	0	2.52	0	0	0	0	8.12	9.61	3.79	5.89	0	0.67	0	0	0	0	0	1.76	0	8.55	10.04	0	17.76	1.87	10.83	7.69	0	2.27	1.98
chr1	4078118	4078618	3.25655	3.2723	3.23848	0.0149411	-3.3e-06	0.993147	5.41	0	0	0	6.72	0	0	0	16.24	14.61	19.22	34.09	41.26	0	4.03	0	0	9.94	0	0	7.05	0	9.27	17.08	7.19	29.31	18.66	28.87	3.34	9.45	2.27	21.83
chr1	4094877	4095377	3.21628	2.8921	3.51269	-0.279581	-0.00063062	0.23142	6.49	13.98	26.27	0	7.56	0	2.84	6.78	10.83	34.1	16.34	3.79	22.1	0	20.13	8.96	0.73	32.52	0	4.21	1.76	5.94	9.27	0	3.6	3.55	8.39	2.71	3.01	3.78	31.81	5.95
chr1	4128410	4128910	4.31909	4.46437	4.13454	0.11047	0.000227753	0.645579	23.79	32.85	9.97	0	0	0	0	9.03	13.53	53.59	24.03	49.23	35.36	0	12.08	60.17	16.77	6.32	0	3.37	31.74	0	27.8	22.1	6.29	43.52	22.39	49.62	22.06	2.84	29.53	30.75
chr1	4132388	4132888	4.56043	4.75753	4.29869	0.145994	0.000352082	0.486248	11.89	0.7	19.93	0	15.96	18.95	61.15	0	1.35	53.59	21.14	50.18	23.57	0	16.77	0	13.13	42.46	38.02	0	28.21	59.43	47.05	27.12	8.99	56.84	19.59	40.6	20.39	0	27.26	30.75
chr1	4142275	4142775	3.36241	3.32553	3.40309	-0.0331618	-7.72e-05	0.851951	16.22	47.53	0	0	20.17	0	0	0	5.41	19.49	21.14	19.88	8.84	0	0	0	0	3.61	13.16	0	0	25.26	9.27	12.05	8.09	22.2	13.99	28.87	10.7	3.78	12.5	6.94
chr1	4144347	4144847	3.57355	3.49753	3.65512	-0.0634018	-0.000143992	0.773067	9.73	9.79	25.37	0	9.24	0	0	20.33	8.12	5.68	11.53	6.63	11.79	45.27	25.5	5.12	0	29.81	1.46	0	0	0	12.12	23.1	12.59	16.87	13.99	1.8	17.38	30.24	5.68	21.83
chr1	4161051	4161551	4.6643	4.7971	4.49734	0.092893	0.000278335	0.627091	22.71	16.08	22.65	0	15.12	0	1.42	0	12.18	49.53	24.99	81.43	50.1	35.21	7.38	0	39.38	58.73	38.02	2.53	49.37	20.8	27.8	16.07	14.39	39.96	22.39	83.91	15.37	3.78	11.36	28.77
chr1	4211079	4211579	4.42792	4.53393	4.29753	0.0770799	0.000252041	0.622998	22.71	12.58	38.05	66.1	13.44	0	1.42	0	10.83	21.11	29.79	26.51	23.57	0	28.85	2.56	0	13.55	114.07	0.84	17.63	0	32.79	15.07	11.69	35.52	24.25	27.97	23.4	21.74	9.09	43.65
chr1	4302879	4303379	5.90349	6.00121	5.7841	0.0530718	0.000267682	0.677382	62.71	125.11	10.87	0	47.05	51.44	45.51	0	86.61	62.52	64.39	84.27	44.2	65.39	76.49	7.68	61.99	69.57	4.39	180.28	44.08	0	21.39	102.45	26.07	53.29	62.49	94.74	100.94	72.77	72.7	114.09
chr1	4331652	4332152	5.04239	5.25927	4.7493	0.146856	0.000347734	0.460025	28.11	54.52	0	0	14.28	0	2.84	0	50.07	56.02	62.47	61.54	57.46	0	16.1	0	16.77	22.59	136.01	0.84	29.97	1.49	69.15	37.16	11.69	55.06	29.85	84.81	24.4	8.51	37.49	85.32
chr1	4352107	4352607	4.04276	4.13313	3.93298	0.0714364	0.000213514	0.678127	15.14	36.35	0.91	39.66	15.96	0	0	29.36	8.12	16.24	21.14	29.35	16.21	0	0.67	0	26.98	7.23	54.11	0	37.03	1.49	19.96	20.09	8.09	10.66	20.52	18.95	17.71	33.08	4.54	17.86
chr1	4407770	4408270	3.14503	3.13068	3.16112	-0.0139157	-1.71e-05	0.956224	3.24	25.86	0	0	0	37.9	0	0	4.06	11.37	17.3	16.1	17.68	0	0.67	0	0	0	0	0	35.26	0	14.26	11.05	0	11.55	13.06	20.75	6.68	8.51	0	27.78
chr1	4411704	4412204	3.16229	3.5573	2.52531	0.492671	0.000449883	0.235906	11.89	0	0	0	0.84	0	0	0	10.83	25.17	8.65	17.99	10.31	0	0.67	103.7	1.46	9.03	0	1.68	10.58	14.86	12.83	13.06	3.6	7.99	0.93	11.73	6.68	0	0	1.98
chr1	4481213	4481713	3.60394	3.87933	3.21113	0.271952	0.000448914	0.347547	4.33	6.29	10.87	0	19.33	2.71	0	0	2.71	21.92	19.22	37.87	10.31	0	3.35	0	20.42	10.84	19.01	64.02	0	0	20.67	11.05	4.5	12.43	8.39	36.99	1.34	3.78	7.95	28.77
chr1	4482438	4482938	4.46733	4.58902	4.31574	0.0883772	0.000154699	0.727213	45.41	0	46.2	0	15.12	0	0	2.26	5.41	52.78	27.87	53.02	48.62	0	2.01	0	0	32.52	11.7	4.21	14.11	10.4	29.94	27.12	0.9	39.96	35.44	89.32	13.7	14.18	18.18	67.46
chr1	4499968	4500468	4.42501	4.51987	4.30938	0.0686474	0.000261126	0.628081	36.76	49.63	0	66.1	23.53	2.71	0	0	5.41	21.11	32.68	25.56	19.15	0	14.76	0	23.34	35.24	0	23.59	17.63	37.14	39.92	19.08	21.58	24.87	27.05	43.31	20.72	6.62	18.18	31.75
chr1	4511339	4511839	3.84742	4.38333	2.81877	0.635139	0.00109415	0.021238	16.22	7.69	0	0	3.36	0	0	0	12.18	10.56	14.42	29.35	7.37	0	4.7	115.22	0	4.52	5.85	72.45	15.87	1.49	19.96	17.08	7.19	14.21	13.06	21.65	20.39	7.56	3.41	14.88
chr1	4555329	4555829	4.3788	4.54965	4.15703	0.129905	0.00034655	0.536556	28.11	48.23	19.03	0	26.89	0	0	0	14.89	32.48	24.03	22.72	17.68	0	33.55	0	55.43	39.75	13.16	2.53	7.05	7.43	32.79	25.11	12.59	26.64	27.98	38.8	35.43	3.78	40.89	28.77
chr1	4575787	4576287	3.36232	3.33398	3.39378	-0.025574	-9.05e-05	0.848738	17.3	16.78	0	0	13.44	0	0	18.07	6.77	12.99	11.53	22.72	27.99	0	10.06	0	0	3.61	38.02	0	17.63	5.94	9.98	17.08	0.9	11.55	13.06	21.65	10.36	6.62	1.14	13.89
chr1	4582854	4583354	2.14536	1.65941	2.55038	-0.617019	-7.77e-05	1	1.08	0	0	0	7.56	0	0	76.79	0	2.44	0	0	0	0	0	0	31.36	14.46	0	0	0	0	0	2.01	0	0	1.87	0	4.01	0	0	0
chr1	4590087	4590587	3.94291	4.04071	3.82342	0.0795438	0.000195249	0.729525	27.03	19.57	0	0	0.84	0	4.27	45.17	18.95	17.86	10.57	27.46	11.79	10.06	18.79	0	21.15	24.39	2.92	3.37	10.58	0	22.1	12.05	38.66	27.53	19.59	28.87	25.74	8.51	12.5	21.83
chr1	4599123	4599623	4.99813	5.13208	4.82957	0.0874738	0.000295041	0.612143	25.95	76.19	23.56	0	7.56	0	0	0	31.13	70.64	54.78	62.49	16.21	35.21	22.81	0	20.42	42.46	4.39	82.56	31.74	10.4	42.06	25.11	58.44	30.2	45.7	59.55	30.41	34.02	18.18	60.52
chr1	4599872	4600372	3.98619	4.08674	3.86305	0.0810054	0.000113418	0.792016	18.38	6.99	0	0	10.92	0	0	2.26	16.24	32.48	32.68	41.66	55.99	0	0.67	5.12	2.19	0	0	0	8.82	20.8	33.5	14.06	48.55	47.07	21.45	28.87	10.7	6.62	3.41	37.7
chr1	4613703	4614203	3.69078	3.49525	3.88443	-0.151893	-0.000323381	0.499305	19.46	6.99	38.05	0	20.17	0	0	38.39	13.53	21.92	10.57	28.4	11.79	7.54	4.7	0	0	2.71	30.71	0	0	26.74	21.39	4.02	10.79	20.43	8.39	24.36	11.36	0	23.86	6.94
chr1	4628231	4628731	3.15257	3.08233	3.22826	-0.0665237	-9.13e-05	0.812051	3.24	13.98	0	0	4.2	0	0	24.84	27.07	17.05	9.61	24.62	5.89	0	10.06	1.28	0	0	45.34	0	0	0	14.26	12.05	6.29	14.21	10.26	24.36	6.02	0	0	9.92
chr1	4662338	4662838	4.06309	4.35433	3.64129	0.257354	0.000419142	0.339253	15.14	0	0	0	0.84	0	0	0	40.6	25.17	20.18	27.46	30.94	0	26.84	0	42.3	0	35.1	1.68	17.63	49.03	19.96	9.04	9.89	26.64	32.65	33.38	16.04	4.73	23.86	25.79
chr1	4666498	4666998	5.1309	5.13832	5.12245	0.00445272	-7.91e-06	0.988949	21.63	25.86	1.81	0	19.33	43.31	17.07	38.39	24.36	82.01	50.94	69.12	58.94	30.18	39.59	0	16.04	38.85	100.91	0	26.45	0	46.34	39.17	6.29	43.52	29.85	107.37	38.1	7.56	39.76	58.53
chr1	4676790	4677290	3.51611	3.59975	3.41505	0.0757729	7.46e-05	0.854569	10.81	13.28	0	0	4.2	0	0	0	24.36	29.23	18.26	26.51	14.73	12.57	6.04	0	0	0	71.66	0	0	1.49	19.25	9.04	4.5	2.66	17.72	21.65	15.04	17.01	2.27	23.81
chr1	4711854	4712354	5.90817	5.81234	6.00959	-0.0480652	-0.000120385	0.82257	12.98	30.06	25.37	409.82	26.89	2.71	0	0	27.07	82.82	118.21	99.42	78.09	20.12	32.88	0	78.77	9.94	32.17	56.44	95.21	20.8	85.54	39.17	39.56	119.01	59.7	150.67	35.43	14.18	44.3	74.41
chr1	4726804	4727304	4.02067	4.05061	3.98597	0.0231523	1.86e-05	0.964286	7.57	17.47	0	0	5.04	0	0	22.58	13.53	44.66	27.87	51.13	47.15	0	0.67	0	27.71	4.52	0	0	35.26	0	17.82	20.09	12.59	45.29	19.59	47.82	7.69	0.95	5.68	36.71
chr1	4734772	4735272	4.55569	4.75795	4.28589	0.150413	0.000270154	0.524352	25.95	16.08	0	0	0	121.82	0	4.52	4.06	35.73	21.14	33.14	14.73	0	15.43	144.67	0	0.9	83.36	0	22.92	25.26	22.1	8.04	3.6	28.42	20.52	41.5	7.02	4.73	18.18	28.77
chr1	4740387	4740887	3.86851	3.58732	4.13239	-0.203542	-0.000387035	0.396903	42.17	32.15	0	0	14.28	78.51	0	0	4.06	33.29	18.26	13.26	10.31	0	16.77	0	22.61	17.17	0	0	29.97	0	9.98	17.08	3.6	18.65	20.52	21.65	14.04	11.34	6.82	10.91
chr1	4751998	4752498	1.39906	1.19742	1.59797	-0.413309	-0.000156809	1	0	0	30.8	0	1.68	0	0	0	5.41	0.81	4.81	1.89	0	0	0	0	0	13.55	0	0	0	4.46	0	3.01	1.8	1.78	3.73	0.9	0.67	0	9.09	0
chr1	4772112	4772612	4.30973	4.4519	4.12961	0.108165	0.000248621	0.632594	18.38	30.06	16.31	0	2.52	0	0	0	10.83	42.22	26.91	44.5	17.68	37.72	15.43	0	1.46	28.01	4.39	51.39	37.03	26.74	37.78	18.08	2.7	24.87	19.59	40.6	20.72	0	17.04	41.67
chr1	4827709	4828209	3.04481	2.98141	3.11345	-0.0623147	-3.92e-05	0.89485	0	0	0	0	0	56.85	0	0	12.18	18.67	15.38	21.78	2.95	0	2.01	0	0.73	0	8.77	0	0	0	17.82	12.05	0.9	19.54	6.53	28.87	6.02	0	2.27	30.75
chr1	4863906	4864406	3.80111	3.36264	4.17632	-0.311806	-0.000429416	0.380325	4.33	13.98	8.15	145.42	1.68	0	14.22	0	8.12	5.68	20.18	22.72	11.79	7.54	7.38	0	0	19.88	0	1.68	10.58	0	10.69	21.09	5.39	19.54	12.13	26.17	16.71	9.45	5.68	15.87
chr1	4885313	4885813	1.79722	1.62921	1.96662	-0.270039	-0.000168048	0.632183	8.65	6.29	0	0	8.4	0	0	0	13.53	1.62	0	1.89	8.84	0	9.39	0	0	16.26	0	0	0	0	0.71	10.04	7.19	0	3.73	1.8	3.34	8.51	0	0.99
chr1	4939349	4939849	5.2811	5.51921	4.95308	0.155838	0.000459999	0.367648	71.36	34.25	13.59	0	18.49	0	0	29.36	54.13	40.6	40.36	93.73	41.26	0	27.51	0	9.48	11.75	0	187.86	96.98	8.91	57.03	39.17	35.07	45.29	51.3	87.52	26.4	15.12	28.4	79.37
chr1	4974401	4974901	3.50537	3.67237	3.28931	0.158471	0.00022093	0.625403	17.3	1.4	0	0	30.25	0	0	0	24.36	11.37	20.18	16.1	19.15	2.51	4.03	0	0.73	4.52	0	3.37	8.82	0	17.11	10.04	4.5	23.98	24.25	37.89	10.7	7.56	37.49	25.79
chr1	5073374	5073874	3.34821	3.44716	3.2272	0.0948426	9.07e-05	0.830658	24.87	33.55	0	0	15.96	0	0	0	9.47	17.05	10.57	17.99	2.95	0	8.05	0	0	1.81	0	0	10.58	1.49	5.7	17.08	8.99	7.99	26.12	11.73	15.04	14.18	48.85	15.87
chr1	5080633	5081133	4.19355	3.21865	4.83207	-0.584693	-0.000902712	0.03289	22.71	28.66	0	118.98	1.68	0	0	176.16	5.41	9.74	18.26	27.46	10.31	2.51	5.37	0	0	12.65	0	0.84	5.29	0	4.99	17.08	2.7	19.54	21.45	20.75	22.06	11.34	5.68	13.89
chr1	5095711	5096211	3.39098	3.14504	3.62686	-0.205037	-0.00053436	0.331351	30.28	16.08	1.81	0	0	0	27.02	15.81	14.89	6.5	10.57	14.2	5.89	20.12	22.14	0	2.92	8.13	0	0	17.63	26.74	7.84	9.04	4.5	11.55	4.66	16.24	6.68	14.18	3.41	16.87
chr1	5098307	5098807	2.78294	3.11876	2.27445	0.453744	0.000376747	0.330771	15.14	0	1.81	0	0.84	0	0	0	12.18	10.56	10.57	17.99	1.47	0	2.01	0	0	36.14	0	0	0	0	14.97	11.05	5.39	5.33	22.39	16.24	9.69	3.78	6.82	15.87
chr1	5115392	5115892	2.97373	3.04707	2.88584	0.0781702	5.2e-05	0.892752	20.54	9.09	0	0	15.96	0	0	0	5.41	28.42	6.73	6.63	14.73	0	3.35	0	0	21.68	0	0	0	0	16.4	7.03	8.99	7.99	18.66	27.07	8.02	0	6.82	17.86
chr1	5159531	5160031	3.85262	3.8541	3.85095	0.00117666	-4.61e-05	0.925602	19.46	17.47	0	0	16.81	0	0	0	10.83	38.16	36.52	41.66	14.73	0	20.8	0	4.38	16.26	48.26	0.84	0	14.86	9.27	25.11	11.69	15.99	18.66	24.36	15.71	13.23	11.36	15.87
chr1	5279360	5279860	2.72582	2.34735	3.06097	-0.381528	-0.000349792	0.350522	2.16	0	45.3	0	0	0	0	13.55	2.71	4.06	8.65	7.57	10.31	0	30.86	0	0	5.42	0	0	7.05	0	9.27	1	4.5	9.77	23.32	14.44	2.67	0	1.14	7.94
chr1	5295164	5295664	3.32438	3.21233	3.44167	-0.0991871	-0.000209871	0.66016	51.9	1.4	19.93	0	9.24	10.83	0	0	4.06	4.06	20.18	23.67	2.95	0	14.76	0	2.19	18.07	0	0	15.87	0	13.54	8.04	8.99	13.32	7.46	18.04	17.38	16.07	13.63	4.96
chr1	5334215	5334715	3.23008	3.58453	2.68293	0.416628	0.000442087	0.274615	12.98	0	0	0	9.24	0	0	0	1.35	21.92	8.65	23.67	4.42	0	14.09	0	0	18.97	4.39	0	0	14.86	27.09	7.03	5.39	31.97	16.79	23.46	6.02	1.89	11.36	34.72
chr1	5386869	5387369	4.12756	4.10925	4.14803	-0.0135197	-5.87e-05	0.904253	9.73	48.23	1.81	0	11.76	0	95.29	27.1	24.36	4.06	18.26	15.15	8.84	0	1.34	32.01	0.73	0	0	6.74	5.29	60.91	22.81	34.15	26.97	29.31	25.18	10.83	12.03	1.89	13.63	10.91
chr1	5464722	5465222	3.94506	3.95184	3.93734	0.00529119	-5.59e-05	0.930364	12.98	34.95	2.72	0	25.21	0	1.42	2.26	12.18	32.48	33.64	19.88	16.21	25.15	10.74	1.28	8.75	19.88	23.4	2.53	3.53	1.49	22.81	12.05	8.99	18.65	15.86	23.46	29.08	22.68	15.9	32.74
chr1	5500481	5500981	4.24467	4.40738	4.03493	0.127075	0.00023165	0.614633	43.25	11.18	0	0	30.25	0	0	0	14.89	31.67	33.64	35.98	30.94	0	14.09	0	37.19	9.03	0	14.32	1.76	0	27.09	29.13	15.28	34.64	27.05	44.21	30.41	8.51	29.53	52.58
chr1	5557654	5558154	3.2656	3.32223	3.1986	0.0545452	7.28e-05	0.886482	6.49	6.99	3.62	0	9.24	0	0	33.88	8.12	9.74	15.38	16.1	14.73	0	13.42	6.4	26.26	4.52	0	13.48	0	0	3.56	9.04	4.5	23.98	17.72	25.26	4.68	0	14.77	15.87
chr1	5599863	5600363	4.27862	4.38659	4.1456	0.0813288	0.000153371	0.750442	37.84	13.28	23.56	0	42.85	0	1.42	0	6.77	29.23	34.6	23.67	36.84	0	15.43	0	62.72	11.75	1.46	0.84	0	0	9.98	27.12	17.98	38.19	17.72	43.31	20.72	39.7	20.45	43.65
chr1	5601586	5602086	4.27574	4.31851	4.22567	0.0312831	6.15e-05	0.888001	8.65	21.67	0	26.44	0	0	1.42	29.36	10.83	33.29	32.68	41.66	54.52	0	20.13	0	0	37.04	19.01	0	28.21	5.94	28.51	20.09	6.29	35.52	21.45	73.08	18.38	0	7.95	37.7
chr1	5655639	5656139	1.57579	1.61664	1.52804	0.0807962	4.63e-06	0.988943	0	11.18	0	0	0	0	0	18.07	2.71	0	0.96	0.95	0	0	9.39	0	0.73	0	0	0	5.29	0	4.28	1	1.8	0.89	7.46	3.61	2.67	14.18	10.22	0
chr1	5667911	5668411	3.81351	3.40366	4.16995	-0.292166	-0.000587245	0.216013	5.41	17.47	23.56	0	7.56	0	0	70.01	13.53	41.41	23.06	34.09	26.52	0	7.38	0	12.4	13.55	0	0	26.45	0	26.38	12.05	3.6	18.65	16.79	22.56	3.34	1.89	3.41	18.85
chr1	5703866	5704366	4.29128	4.5374	3.9497	0.199649	0.000505294	0.350273	38.93	9.09	0	0	5.04	0	38.4	0	14.89	36.54	25.95	23.67	19.15	0	20.13	0	1.46	10.84	65.81	13.48	31.74	47.54	25.66	19.08	2.7	33.75	22.39	42.41	15.37	25.52	18.18	18.85
chr1	5711934	5712434	5.68319	5.86803	5.44036	0.108982	0.000455539	0.436964	30.28	12.58	0.91	0	16.81	46.02	2.84	36.14	32.48	98.25	105.71	125.93	103.14	0	40.26	90.9	21.15	52.4	16.09	5.05	33.5	62.4	69.86	50.22	53.05	107.46	66.23	183.16	39.44	2.84	64.75	74.41
chr1	5713351	5713851	5.02305	5.07526	4.9615	0.032638	7.22e-05	0.888346	21.63	25.86	19.93	0	12.6	0	0	0	33.83	80.38	57.66	130.66	36.84	15.09	32.88	55.05	22.61	9.94	4.39	42.96	33.5	0	34.93	8.04	22.48	66.61	69.96	51.43	28.41	0	53.39	69.45
chr1	5718912	5719412	3.7531	3.8702	3.60776	0.101035	0.000111372	0.777593	19.46	11.18	0	0	14.28	0	0	0	4.06	38.97	31.71	23.67	36.84	0	2.68	0	0	3.61	23.4	0	24.69	0	31.37	12.05	0.9	40.85	21.45	37.89	7.35	0.95	3.41	40.68
chr1	5733309	5733809	3.68412	4.08951	3.02279	0.434806	0.000835924	0.100391	7.57	0	13.59	0	5.04	0	4.27	0	13.53	15.43	22.1	17.99	10.31	0	12.08	0	37.19	3.61	0	37.91	24.69	23.77	17.82	7.03	6.29	25.76	9.33	54.13	9.02	0.95	9.09	22.82
chr1	5779873	5780373	2.97147	2.64728	3.26788	-0.302814	-0.00033883	0.395841	12.98	19.57	0	0	15.96	0	0	0	8.12	8.93	7.69	24.62	20.63	22.63	3.35	0	0	2.71	0	0	0	0	3.56	7.03	3.6	21.31	13.99	24.36	6.68	0	3.41	19.84
chr1	5833893	5834393	3.40805	3.32959	3.4921	-0.0685475	-8.48e-05	0.82136	9.73	11.18	3.62	0	0	24.36	0	33.88	1.35	33.29	15.38	35.98	0	0	0	0	0.73	0.9	20.47	0	0	0	12.83	6.03	4.5	29.31	29.85	32.48	6.02	0	7.95	19.84
chr1	5837491	5837991	4.03621	4.34859	3.57426	0.282186	0.000457044	0.298618	23.79	31.45	0	0	14.28	0	0	0	12.18	25.17	21.14	26.51	7.37	0	16.77	0	1.46	16.26	0	155	0	11.89	18.53	15.07	18.88	8.88	13.06	34.29	12.37	15.12	13.63	11.9
chr1	5858563	5859063	4.71087	4.59592	4.83094	-0.0717968	-0.000104558	0.81079	23.79	47.53	0	132.2	0.84	0	0	18.07	10.83	37.35	42.29	68.17	30.94	7.54	7.38	0	10.94	21.68	0	0	15.87	0	50.61	21.09	38.66	61.28	31.71	94.74	20.05	3.78	7.95	32.74
chr1	5874722	5875222	5.17132	5.54093	4.59152	0.27062	0.000881283	0.104868	27.03	0.7	0.91	0	0	2.71	15.64	15.81	14.89	70.64	50.94	75.75	44.2	7.54	34.89	2.56	4.38	4.52	114.07	91.82	81.11	43.08	54.18	27.12	46.75	86.15	34.51	94.74	30.75	8.51	29.53	37.7
chr1	5876932	5877432	4.08576	4.3185	3.76671	0.196739	0.000276207	0.493651	18.38	0	0	0	3.36	0	0	4.52	20.3	26.79	20.18	51.13	42.73	0	16.77	0	0	34.33	0	60.65	12.34	0	15.68	20.09	10.79	30.2	33.58	72.18	14.37	0.95	10.22	23.81
chr1	5895678	5896178	4.64302	4.8867	4.3056	0.182249	0.000483322	0.359355	3.24	32.85	73.38	0	12.6	0	1.42	0	16.24	41.41	28.83	37.87	42.73	0	6.04	0	53.97	12.65	118.46	1.68	38.79	11.89	35.64	8.04	35.07	36.41	16.79	47.82	24.73	17.01	18.18	25.79
chr1	5908388	5908888	4.03719	4.00805	4.06951	-0.0219018	-6.34e-05	0.889771	30.28	6.99	0	0	10.92	2.71	0	0	8.12	43.84	31.71	38.82	35.36	37.72	5.37	0	0	9.03	21.94	0	17.63	17.83	25.66	19.08	14.39	34.64	10.26	50.53	18.05	4.73	0	29.76
chr1	5912192	5912692	4.5108	4.67331	4.30136	0.119386	0.000388621	0.519263	20.54	30.06	8.15	0	31.93	0	0	31.62	16.24	15.43	53.82	46.39	14.73	0	26.84	1.28	28.44	21.68	1.46	55.6	7.05	14.86	49.19	29.13	35.07	49.73	25.18	42.41	28.07	12.29	4.54	27.78
chr1	5920255	5920755	3.64363	3.92918	3.23233	0.280865	0.000404938	0.357785	11.89	0	0	0	13.44	0	0	0	4.06	24.36	21.14	29.35	27.99	0	8.72	0	35.01	3.61	36.56	0	7.05	0	17.82	10.04	19.78	24.87	22.39	29.77	6.68	14.18	11.36	19.84
chr1	5937956	5938456	4.01971	4.27584	3.66095	0.223424	0.000369656	0.402405	16.22	0	0.91	0	2.52	0	0	13.55	9.47	31.67	11.53	35.03	38.31	5.03	25.5	1.28	0	13.55	0	58.13	0	0	42.77	21.09	16.18	29.31	16.79	54.13	18.38	6.62	27.26	23.81
chr1	5950975	5951475	4.30534	4.08421	4.52079	-0.146177	-0.000413698	0.433164	12.98	16.78	0	0	24.37	2.71	1.42	2.26	27.07	19.49	26.91	42.61	51.57	108.14	8.05	0	18.96	28.01	23.4	0	21.16	4.46	21.39	5.02	18.88	20.43	17.72	39.7	16.38	0.95	18.18	33.73
chr1	5953072	5953572	4.16623	4.16184	4.17119	-0.00322851	-4.73e-05	0.925875	29.19	22.37	60.7	0	2.52	0	0	0	8.12	14.61	27.87	32.19	39.78	0	32.88	0	3.65	21.68	2.92	0	19.4	10.4	28.51	17.08	26.07	27.53	24.25	36.99	24.4	8.51	18.18	34.72
chr1	5962540	5963040	3.99584	4.15516	3.79106	0.131969	0.000221498	0.638215	3.24	36.35	0	0	35.29	0	0	2.26	4.06	21.92	32.68	28.4	20.63	0	22.81	0	0	8.13	36.56	5.9	35.26	0	24.24	14.06	17.08	32.86	16.79	27.97	19.05	13.23	9.09	42.66
chr1	5989659	5990159	2.9596	2.27387	3.47435	-0.609413	-0.000616517	0.117519	24.87	0	0.91	0	14.28	2.71	0	0	2.71	20.3	17.3	17.99	2.95	55.33	7.38	0	0	0.9	0	0	5.29	0	9.27	6.03	6.29	17.76	8.39	15.34	4.01	0	0	8.93
chr1	5998850	5999350	3.51525	3.77779	3.14527	0.263592	0.000356271	0.40768	2.16	0	0.91	0	0.84	0	0	11.29	13.53	30.04	24.03	35.98	13.26	0	0.67	0	13.13	5.42	0	46.33	3.53	0	19.96	14.06	10.79	23.09	10.26	41.5	20.05	3.78	3.41	17.86
chr1	5999668	6000168	4.45726	4.63121	4.23088	0.130138	0.000315668	0.54728	10.81	37.74	1.81	0	11.76	0	0	0	20.3	56.84	35.56	59.65	32.41	0	14.76	0	0.73	12.65	39.49	28.64	17.63	17.83	41.35	11.05	40.46	30.2	26.12	67.67	19.38	18.9	12.5	36.71
chr1	6002860	6003360	4.42414	4.41362	4.43598	-0.00727492	-2.84e-05	0.946166	29.19	17.47	0	0	10.08	0	0	0	10.83	58.46	33.64	59.65	81.04	7.54	16.77	0	8.75	3.61	0	0	21.16	10.4	22.81	16.07	36.86	65.72	27.05	73.08	10.7	7.56	0	58.53
chr1	6007268	6007768	4.41716	4.47328	4.3508	0.0399625	5.81e-05	0.88714	2.16	7.69	0	0	13.44	62.26	0	0	12.18	41.41	35.56	33.14	78.09	0	20.13	0	0	2.71	36.56	0	17.63	0	43.48	15.07	27.87	42.63	26.12	74.89	23.06	0.95	17.04	49.6
chr1	6012109	6012609	3.46592	3.71942	3.11169	0.256626	0.000298048	0.46116	16.22	0	0	0	26.05	0	0	0	8.12	8.93	15.38	31.24	17.68	0	6.04	0	0	3.61	0	63.18	0	1.49	21.39	18.08	21.58	15.1	9.33	24.36	6.35	7.56	9.09	22.82
chr1	6025682	6026182	3.71523	3.85017	3.54529	0.118697	0.000140211	0.722147	18.38	3.49	0	0	17.65	0	0	27.1	5.41	25.17	17.3	20.83	39.78	0	0	0	0.73	0.9	0	60.65	15.87	0	7.13	14.06	32.37	20.43	6.53	68.57	2.01	1.89	1.14	12.9
chr1	6027158	6027658	3.57494	4.09044	2.61268	0.644737	0.000729203	0.0670539	21.63	0	0	0	5.04	0	0	0	0	12.18	13.45	19.88	16.21	0	3.35	0	0	13.55	67.27	0	14.11	14.86	2.14	18.08	24.28	23.98	22.39	53.23	4.34	10.4	1.14	19.84
chr1	6038916	6039416	3.52743	3.84785	3.04979	0.334363	0.000493094	0.279786	11.89	4.89	0	0	10.08	0	0	0	6.77	25.98	28.83	13.26	19.15	0	3.35	0	0	4.52	43.87	27.8	28.21	0	20.67	5.02	9.89	13.32	22.39	38.8	8.36	6.62	3.41	11.9
chr1	6040969	6041469	3.86797	4.03195	3.65635	0.140709	0.000232489	0.618374	6.49	18.87	0	0	6.72	0	0	0	16.24	33.29	33.64	44.5	19.15	7.54	2.68	0	17.5	0	2.92	0	14.11	22.28	24.95	16.07	14.39	36.41	21.45	37.89	20.39	3.78	10.22	35.71
chr1	6046287	6046787	3.30181	3.72568	2.59565	0.519728	0.000543763	0.171538	0	0	0	0	2.52	0	0	0	6.77	33.29	6.73	23.67	10.31	0	7.38	43.53	0	0.9	0	5.9	0	25.26	22.1	13.06	8.99	18.65	14.92	31.58	1.34	3.78	17.04	17.86
chr1	6051375	6051875	4.99906	5.03043	4.96265	0.019532	4.59e-05	0.926846	23.79	0	33.52	0	0.84	135.36	45.51	0	21.65	57.65	58.62	50.18	26.52	0	14.09	0	73.66	2.71	1.46	46.33	26.45	46.06	32.08	16.07	25.18	76.38	40.11	71.28	32.09	6.62	20.45	38.69
chr1	6065897	6066397	5.23944	5.0528	5.42535	-0.102437	-0.000271403	0.559932	12.98	12.58	0	13.22	25.21	0	167.82	67.75	17.59	66.58	85.53	66.28	73.67	22.63	12.75	0	0	16.26	0	0	35.26	53.48	49.9	40.18	41.36	85.26	39.18	95.64	28.74	4.73	14.77	59.52
chr1	6071519	6072019	5.2553	5.28763	5.21776	0.019154	4.59e-05	0.937453	18.38	17.47	67.95	0	10.08	16.24	0	20.33	12.18	86.07	86.49	105.1	95.77	0	22.14	0	18.96	14.46	55.57	43.81	12.34	19.31	50.61	35.15	56.64	78.15	44.77	100.15	22.06	19.85	30.67	61.51
chr1	6106243	6106743	4.9049	4.86186	4.95217	-0.0264971	-6.62e-05	0.87968	32.44	23.07	0	0	12.6	78.51	0	0	20.3	73.07	74	89	55.99	0	5.37	0	3.65	7.23	27.79	15.16	10.58	0	37.78	44.19	30.57	61.28	47.57	108.27	18.72	16.07	0	65.48
chr1	6106979	6107479	2.40096	2.91087	1.45618	0.994335	0.000709005	0.0756641	3.24	0	0	0	1.68	0	17.07	0	5.41	4.06	0	4.73	2.95	0	2.01	0	0	2.71	0	36.22	12.34	0	4.99	11.05	5.39	14.21	9.33	6.32	5.35	17.96	0	1.98
chr1	6109683	6110183	3.89177	3.98744	3.77509	0.0787476	0.000111425	0.801099	20.54	11.88	0	0	5.04	0	0	0	13.53	20.3	25.95	41.66	60.41	0	6.04	30.73	0.73	4.52	0	19.38	0	0	13.54	21.09	16.18	39.96	32.65	38.8	12.7	15.12	3.41	20.83
chr1	6111031	6111531	3.5606	3.66958	3.42623	0.098712	0.000114548	0.789071	22.71	20.27	0	0	10.08	0	0	0	16.24	17.86	19.22	19.88	23.57	0	11.41	0	0	31.62	0	0	26.45	0	19.25	17.08	27.87	11.55	31.71	8.12	14.04	14.18	4.54	9.92
chr1	6114815	6115315	3.66296	3.88963	3.35392	0.213192	0.000275047	0.50705	22.71	9.09	2.72	0	0	0	0	0	12.18	21.92	19.22	27.46	20.63	0	17.44	0	0	9.94	0	0	0	8.91	50.61	17.08	30.57	20.43	9.33	33.38	23.73	4.73	20.45	22.82
chr1	6120994	6121494	4.04311	4.06959	4.0125	0.0203342	8.1e-06	0.986414	20.54	39.84	0	0	13.44	0	0	2.26	13.53	30.85	28.83	40.71	30.94	15.09	6.04	0	0	13.55	51.18	0	24.69	0	18.53	15.07	21.58	20.43	24.25	35.19	14.71	10.4	9.09	26.79
chr1	6128703	6129203	5.0458	5.40089	4.49727	0.263612	0.000801026	0.132712	20.54	33.55	12.68	0	41.17	2.71	0	6.78	21.65	38.97	46.13	53.97	17.68	20.12	22.81	0	0	10.84	216.44	90.14	7.05	47.54	34.93	29.13	26.07	60.39	24.25	64.96	23.06	1.89	32.94	48.61
chr1	6134237	6134737	4.14936	4.20773	4.08021	0.044294	5.95e-05	0.894754	4.33	10.48	5.44	0	18.49	0	0	0	14.89	46.28	22.1	48.29	30.94	27.66	24.83	85.78	0	2.71	2.92	0	12.34	0	17.82	22.1	34.17	30.2	18.66	41.5	7.35	0	14.77	23.81
chr1	6142010	6142510	4.23032	4.21144	4.25142	-0.0135975	-4.09e-05	0.92395	4.33	16.78	1.81	0	1.68	0	76.8	0	13.53	39.79	36.52	58.7	19.15	2.51	14.09	0	0	28.01	14.62	0	3.53	0	17.82	19.08	23.38	38.19	13.99	81.2	23.06	0	19.31	32.74
chr1	6154509	6155009	4.05417	4.16131	3.92226	0.0851408	0.000138783	0.761192	10.81	12.58	22.65	0	1.68	0	0	0	9.47	30.85	34.6	48.29	22.1	27.66	6.71	0	0	19.88	0	0.84	21.16	1.49	11.41	11.05	21.58	40.85	33.58	64.06	13.7	6.62	3.41	54.56
chr1	6158627	6159127	5.0901	5.33192	4.75583	0.164631	0.000595941	0.299882	51.9	24.46	0.91	0	39.49	67.68	28.44	2.26	24.36	21.11	48.05	38.82	30.94	0	26.84	5.12	2.19	10.84	26.32	0.84	47.61	29.71	230.97	35.15	65.64	26.64	30.78	44.21	30.75	23.63	30.67	43.65
chr1	6170631	6171131	2.97976	3.19341	2.69188	0.245647	0.000175595	0.609125	8.65	0	0	0	0	0	0	0	6.77	25.17	17.3	19.88	19.15	0	0	0	0	9.03	0	0.84	0	0	15.68	10.04	10.79	37.3	20.52	33.38	5.01	2.84	1.14	8.93
chr1	6172926	6173426	4.40657	4.17389	4.6316	-0.14978	-0.000423953	0.410168	21.63	58.01	0	0	18.49	0	119.46	20.33	23.01	19.49	36.52	23.67	19.15	0	12.08	0	45.22	19.88	0	0	22.92	25.26	9.98	13.06	33.27	33.75	21.45	17.14	15.04	6.62	20.45	22.82
chr1	6191243	6191743	4.72944	5.05759	4.23643	0.25505	0.00100892	0.112344	37.84	22.37	2.72	0	23.53	0	1.42	6.78	14.89	19.49	61.51	45.45	22.1	2.51	22.14	0	31.36	18.97	13.16	31.17	35.26	11.89	110.49	17.08	57.54	36.41	37.31	40.6	33.09	21.74	36.35	33.73
chr1	6203643	6204143	4.75562	4.94241	4.50982	0.131866	0.000430585	0.457963	43.25	40.54	14.5	0	26.89	0	0	11.29	28.42	20.3	38.44	25.56	42.73	17.6	32.21	0	0.73	46.08	48.26	0.84	40.55	2.97	81.98	30.13	53.95	33.75	27.98	29.77	29.75	40.64	29.53	25.79
chr1	6208858	6209358	5.7065	5.97148	5.33224	0.16306	0.00075067	0.219241	40.01	0.7	23.56	0	7.56	0	136.53	24.84	13.53	69.83	108.6	56.81	72.2	22.63	27.51	61.45	42.3	15.36	118.46	181.96	38.79	5.94	44.91	43.19	102.5	80.82	27.98	130.83	16.38	22.68	40.89	92.26
chr1	6216471	6216971	4.92194	5.32021	4.27736	0.314105	0.000948733	0.0798116	48.66	46.13	0.91	0	25.21	0	0	0	6.77	25.98	52.86	35.03	26.52	0	22.81	128.03	25.53	24.39	39.49	13.48	109.32	0	32.08	30.13	21.58	49.73	23.32	44.21	41.11	23.63	21.58	51.59
chr1	6223052	6223552	3.71148	3.78183	3.62736	0.0600045	7.06e-05	0.884642	9.73	39.84	0.91	0	9.24	0	0	0	2.71	27.61	44.21	21.78	20.63	0	8.72	0	14.59	4.52	7.31	0.84	24.69	0	12.12	13.06	23.38	18.65	15.86	38.8	15.04	7.56	5.68	31.75
chr1	6228861	6229361	4.24601	4.40368	4.04364	0.122764	0.000246513	0.608872	10.81	6.99	0	0	32.77	0	28.44	38.39	13.53	24.36	33.64	13.26	25.05	0	20.13	92.18	0	5.42	0	0	22.92	0	36.36	22.1	26.97	27.53	15.86	23.46	24.4	29.3	12.5	20.83
chr1	6236553	6237053	5.60809	5.73798	5.44521	0.0754198	0.000257361	0.633756	90.83	97.85	36.24	13.22	47.05	0	0	0	17.59	80.38	74.96	62.49	58.94	7.54	66.42	0	13.13	24.39	111.14	0.84	123.43	31.2	32.79	19.08	67.43	69.27	55.97	111.88	55.15	48.2	59.07	84.33
chr1	6251202	6251702	3.77634	3.91876	3.59585	0.123735	0.000134134	0.723369	25.95	0	0	0	7.56	0	0	0	6.77	17.86	36.52	45.45	41.26	0	0	19.2	0	4.52	0	0	15.87	14.86	14.26	18.08	29.67	26.64	26.12	45.11	10.03	0	7.95	24.8
chr1	6253663	6254163	5.06157	4.98294	5.1458	-0.0463059	-0.000223595	0.708175	9.73	41.24	23.56	0	19.33	8.12	19.91	15.81	12.18	63.33	98.03	81.43	81.04	35.21	22.14	38.41	2.92	37.04	0	0.84	33.5	1.49	40.63	35.15	48.55	65.72	29.85	85.71	26.07	14.18	9.09	68.45
chr1	6268437	6268937	4.61672	4.31132	4.89911	-0.18399	-0.000529728	0.320385	32.44	18.17	34.43	52.88	6.72	0	2.84	79.05	9.47	56.02	36.52	60.6	38.31	0	20.13	0	0	10.84	13.16	9.27	5.29	10.4	27.8	17.08	43.16	54.17	24.25	47.82	18.38	0	26.13	29.76
chr1	6279855	6280355	4.45273	4.54253	4.34371	0.0644209	0.000101142	0.816235	19.46	0	24.46	0	16.81	0	0	2.26	6.77	57.65	55.74	72.9	32.41	0	16.1	1.28	0	9.03	0	0	52.9	20.8	36.36	23.1	33.27	64.83	31.71	57.74	12.03	9.45	7.95	35.71
chr1	6288963	6289463	4.43881	4.51385	4.34877	0.053631	0.000131351	0.826392	30.28	16.08	27.18	0	20.17	0	39.82	2.26	18.95	15.43	38.44	16.1	57.46	0	23.48	0	11.67	3.61	0	36.22	58.19	41.6	14.97	35.15	26.97	25.76	16.79	34.29	25.07	6.62	14.77	36.71
chr1	6292691	6293191	4.52817	4.63002	4.40333	0.0722654	0.00026145	0.685088	35.68	34.95	19.03	0	3.36	0	0	6.78	10.83	21.92	43.25	31.24	11.79	80.48	18.12	0	3.65	28.91	52.65	31.17	17.63	17.83	27.8	30.13	26.97	21.31	29.85	26.17	31.75	29.3	24.99	20.83
chr1	6300419	6300919	4.62076	5.00899	3.99936	0.324024	0.00101492	0.0761902	21.63	7.69	0	0	9.24	0	4.27	0	21.65	38.97	21.14	48.29	44.2	0	22.81	62.73	21.15	9.03	81.9	6.74	56.42	17.83	28.51	12.05	38.66	30.2	17.72	58.65	14.04	2.84	36.35	52.58
chr1	6305022	6305522	5.95246	6.01225	5.88156	0.0316514	0.000130476	0.830092	43.25	24.46	53.45	0	66.38	0	15.64	2.26	23.01	142.09	156.65	161.91	109.03	25.15	61.06	23.04	40.84	73.18	23.4	3.37	104.03	11.89	80.55	44.19	109.69	144.76	68.09	168.72	72.86	8.51	55.66	64.49
chr1	6315400	6315900	4.07727	4.34419	3.69959	0.231142	0.000484543	0.325957	11.89	16.78	0	0	15.96	2.71	24.18	0	12.18	11.37	33.64	30.3	20.63	12.57	2.68	0	84.6	12.65	0	59.81	0	0	35.64	13.06	33.27	17.76	20.52	13.53	20.39	5.67	20.45	7.94
chr1	6321405	6321905	4.43052	4.47091	4.38334	0.0284737	4.86e-05	0.926113	33.52	31.45	0	0	16.81	51.44	0	13.55	28.42	28.42	24.03	34.09	33.89	0	17.44	0	1.46	9.03	106.76	0	12.34	17.83	27.8	17.08	27.87	26.64	26.12	38.8	12.37	11.34	14.77	26.79
chr1	6339647	6340147	4.95865	4.97663	4.938	0.0112171	1.92e-05	0.968323	20.54	19.57	0	0	42.85	102.87	0	2.26	33.83	41.41	59.58	61.54	39.78	0	35.56	0	2.92	4.52	2.92	46.33	0	10.4	94.1	19.08	46.75	59.5	27.05	55.04	50.47	22.68	48.85	44.64
chr1	6341402	6341902	4.52215	4.68468	4.31268	0.119101	0.000362053	0.529065	16.22	10.48	35.33	0	3.36	0	17.07	0	6.77	22.73	27.87	48.29	50.1	37.72	22.14	5.12	24.07	28.01	0	1.68	56.42	0	26.38	28.12	49.45	33.75	29.85	31.58	38.77	10.4	24.99	48.61
chr1	6364536	6365036	4.06812	4.23256	3.85585	0.134147	0.000317499	0.530724	14.06	25.16	0	13.22	21.01	0	0	45.17	9.47	11.37	27.87	14.2	23.57	0	12.08	1.28	6.56	18.97	0	0.84	7.05	0	62.73	29.13	34.17	27.53	15.86	13.53	28.74	31.19	18.18	23.81
chr1	6375523	6376023	4.5718	4.87219	4.13281	0.236919	0.000645815	0.222701	38.93	32.15	16.31	0	11.76	0	0	24.84	13.53	16.24	27.87	35.03	26.52	12.57	7.38	0	11.67	25.3	0	0.84	40.55	26.74	170.37	19.08	39.56	38.19	17.72	29.77	37.77	13.23	2.27	24.8
chr1	6381943	6382443	5.44854	5.27249	5.62511	-0.093224	-0.000241862	0.621234	56.23	44.73	0	211.52	89.07	0	0	6.78	31.13	48.72	49.97	54.92	67.78	45.27	34.22	1.28	46.68	32.52	0	0	95.21	1.49	87.68	37.16	51.25	52.4	53.17	35.19	59.49	16.07	32.94	54.56
chr1	6383079	6383579	4.46761	4.72687	4.10338	0.20361	0.000636618	0.26693	10.81	38.44	0	0	5.04	0	0	24.84	18.95	26.79	18.26	28.4	23.57	55.33	7.38	42.25	16.77	9.03	8.77	0	33.5	71.31	69.86	29.13	41.36	15.1	20.52	19.85	11.7	16.07	10.22	34.72
chr1	6388587	6389087	3.81764	3.92839	3.68089	0.0936349	0.000213232	0.707223	10.81	16.78	0.91	0	11.76	0	0	6.78	17.59	16.24	29.79	30.3	16.21	25.15	10.06	0	9.48	22.59	0	0	10.58	13.37	37.78	22.1	24.28	15.1	13.06	27.97	16.71	8.51	20.45	16.87
chr1	6395775	6396275	5.24041	5.18563	5.30009	-0.0314357	-0.000104436	0.832523	21.63	37.04	0.91	0	15.96	0	1.42	146.8	28.42	61.71	102.83	91.84	58.94	0	23.48	0	2.19	13.55	39.49	5.05	44.08	1.49	78.41	19.08	48.55	66.61	55.03	109.17	24.06	16.07	28.4	67.46
chr1	6400586	6401086	4.44758	4.69013	4.11207	0.189332	0.000467093	0.364273	43.25	0.7	17.21	0	33.61	0	41.24	0	17.59	9.74	33.64	20.83	14.73	10.06	16.77	0	0	22.59	0	5.9	40.55	16.34	136.16	18.08	34.17	30.2	24.25	27.07	22.06	20.79	15.9	24.8
chr1	6404331	6404831	4.31422	4.48533	4.09207	0.132074	0.000478873	0.457832	17.3	5.59	3.62	0	3.36	0	19.91	65.5	16.24	12.18	28.83	17.04	27.99	0	38.24	2.56	7.29	18.07	8.77	29.48	14.11	71.31	12.12	12.05	28.77	46.18	20.52	36.99	18.72	10.4	29.53	13.89
chr1	6409907	6410407	3.83387	4.135	3.39349	0.284357	0.000718597	0.189752	6.49	0.7	10.87	13.22	26.05	0	4.27	0	8.12	12.99	19.22	23.67	20.63	0	11.41	1.28	1.46	12.65	1.46	43.81	0	2.97	18.53	22.1	33.27	29.31	15.86	17.14	17.05	37.81	34.08	9.92
chr1	6412350	6412850	3.96286	4.24552	3.55685	0.254686	0.000373723	0.375331	33.52	0.7	0	0	4.2	2.71	0	0	5.41	33.29	37.48	25.56	16.21	0	17.44	0	0	25.3	0	0	15.87	1.49	21.39	24.11	33.27	30.2	15.86	27.97	20.72	68.99	20.45	16.87
chr1	6418801	6419301	4.20187	4.29751	4.08521	0.072919	9.63e-05	0.808799	1.08	13.98	0.91	0	9.24	0	0	29.36	5.41	39.79	71.12	12.31	63.36	0	8.05	0	0	4.52	0	0	19.4	1.49	19.25	9.04	96.2	37.3	13.06	31.58	1	4.73	43.17	53.57
chr1	6420478	6420978	4.45815	4.52984	4.37236	0.0509316	0.000106909	0.81463	9.73	14.68	41.67	26.44	0.84	0	0	36.14	12.18	43.84	44.21	14.2	48.62	0	18.12	0	21.15	2.71	0	0	77.58	0	31.37	12.05	61.14	52.4	21.45	29.77	12.37	3.78	19.31	47.62
chr1	6432979	6433479	3.46373	3.71326	3.11634	0.252091	0.000311313	0.456947	7.57	7.69	0	0	22.69	0	0	0	6.77	12.18	19.22	24.62	20.63	0	8.72	0	0	8.13	0	0	3.53	0	27.8	9.04	28.77	15.99	27.05	14.44	23.06	40.64	5.68	18.85
chr1	6440793	6441293	4.81851	4.52934	5.08855	-0.167604	-0.000618986	0.278394	2.16	39.14	41.67	0	3.36	173.26	68.26	11.29	5.41	25.98	28.83	31.24	44.2	10.06	25.5	1.28	0	8.13	35.1	35.38	70.53	46.06	21.39	13.06	35.96	24.87	6.53	39.7	5.35	21.74	5.68	21.83
chr1	6442616	6443116	3.85097	4.27354	3.14803	0.439779	0.00101224	0.0623641	15.14	7.69	16.31	0	19.33	0	1.42	2.26	9.47	3.25	21.14	11.36	16.21	0	9.39	0	0	9.94	11.7	69.08	21.16	0	40.63	16.07	37.76	23.09	23.32	21.65	16.71	17.96	6.82	12.9
chr1	6451640	6452140	4.79087	5.13946	4.25604	0.271521	0.000560829	0.212945	16.22	9.79	0.91	0	5.88	0	0	2.26	4.06	47.09	58.62	55.86	53.04	0	32.88	204.84	49.59	8.13	1.46	0.84	49.37	0	19.25	22.1	39.56	41.74	39.18	61.35	8.36	8.51	2.27	42.66
chr1	6455796	6456296	4.66948	4.76522	4.55269	0.0656825	0.000138966	0.772513	14.06	2.1	0	0	10.92	0	24.18	29.36	9.47	80.38	68.23	42.61	50.1	2.51	18.12	0	0	1.81	13.16	37.07	28.21	0	42.77	28.12	65.64	49.73	37.31	59.55	10.03	17.01	19.31	52.58
chr1	6461279	6461779	6.25019	6.3628	6.11096	0.0581694	0.000315387	0.616537	29.19	39.14	40.77	39.66	36.13	21.66	0	83.56	33.83	129.1	170.1	149.6	129.66	47.78	86.55	1.28	67.83	55.11	127.23	1.68	91.69	53.48	122.61	71.31	108.79	143.87	104.47	202.1	46.46	7.56	71.57	122.03
chr1	6465990	6466490	5.01666	5.36676	4.47869	0.260442	0.000756867	0.146816	33.52	11.88	1.81	0	15.12	0	0	0	10.83	51.96	76.88	45.45	57.46	20.12	9.39	0	48.13	0.9	27.79	49.7	91.69	108.45	24.95	23.1	76.42	56.84	25.18	74.89	11.03	19.85	15.9	46.63
chr1	6470794	6471294	5.72769	5.82533	5.60841	0.0546504	0.000274457	0.673298	37.84	23.07	9.06	13.22	6.72	37.9	18.49	0	33.83	129.1	120.13	108.88	109.03	40.24	44.28	10.24	6.56	65.05	73.12	8.42	26.45	53.48	87.68	34.15	79.12	90.59	77.42	157.89	38.44	21.74	36.35	97.22
chr1	6479179	6479679	4.77782	4.84287	4.70037	0.0429988	0.000266383	0.693324	18.38	32.15	16.31	52.88	13.44	43.31	1.42	6.78	20.3	34.91	46.13	52.07	25.05	0	26.84	0	39.38	21.68	52.65	44.65	10.58	0	49.19	28.12	29.67	29.31	27.98	41.5	28.74	17.01	38.62	28.77
chr1	6504446	6504946	4.8477	4.96889	4.69678	0.081083	0.000241351	0.664597	46.49	95.06	15.4	13.22	24.37	0	0	13.55	13.53	49.53	38.44	38.82	33.89	0	6.71	0	0.73	10.84	62.88	16.85	61.71	87.65	41.35	17.08	27.87	55.95	21.45	28.87	25.74	9.45	27.26	36.71
chr1	6505960	6506460	5.34028	5.46251	5.18796	0.0742586	0.000309461	0.618437	30.28	41.24	14.5	0	6.72	24.36	4.27	0	18.95	112.05	74	83.32	57.46	52.81	26.84	0	5.11	37.95	65.81	118.78	44.08	32.68	39.92	18.08	41.36	51.51	49.44	109.17	33.76	17.01	28.4	56.55
chr1	6518776	6519276	4.41508	4.67455	4.05049	0.206254	0.000631872	0.270595	29.19	18.17	19.03	0	3.36	0	0	0	10.83	33.29	31.71	26.51	27.99	37.72	10.74	15.36	15.32	9.94	17.55	16.01	14.11	0	136.16	15.07	19.78	46.18	19.59	32.48	28.41	17.01	3.41	27.78
chr1	6522432	6522932	4.79454	4.78594	4.80423	-0.00549134	1.72e-05	0.974071	45.41	31.45	0	66.1	17.65	0	35.55	79.05	25.71	30.04	23.06	21.78	33.89	0	9.39	30.73	0	24.39	0	15.16	45.84	0	85.54	28.12	30.57	25.76	23.32	34.29	35.09	6.62	40.89	42.66
chr1	6526925	6527425	3.85669	3.84287	3.87218	-0.0109339	-7.07e-05	0.892331	25.95	32.85	19.03	0	15.12	0	0	18.07	9.47	21.11	26.91	27.46	19.15	2.51	2.01	0	0	40.66	0	15.16	24.69	0	22.1	14.06	21.58	15.99	8.39	22.56	14.37	8.51	9.09	26.79
chr1	6530084	6530584	4.21197	4.06013	4.3667	-0.104768	-0.00041308	0.493809	7.57	41.94	26.27	0	30.25	35.19	0	9.03	21.65	33.29	15.38	28.4	23.57	0	36.9	0	50.32	33.43	0	5.05	8.82	23.77	34.22	17.08	10.79	25.76	4.66	13.53	14.37	15.12	6.82	19.84
chr1	6535767	6536267	4.13663	4.4073	3.75226	0.231566	0.000383814	0.381777	22.71	21.67	6.34	0	25.21	0	0	0	17.59	8.12	30.75	20.83	36.84	0	12.08	148.51	28.44	14.46	0	0	0	0	22.81	16.07	29.67	10.66	26.12	21.65	13.37	18.9	1.14	8.93
chr1	6543054	6543554	4.29727	4.77271	3.45461	0.465133	0.000971605	0.0448299	14.06	0.7	0.91	0	1.68	0	0	4.52	14.89	39.79	23.06	22.72	19.15	7.54	15.43	0	0	10.84	0	87.61	35.26	29.71	92.67	21.09	32.37	28.42	24.25	33.38	18.05	11.34	7.95	31.75
chr1	6555785	6556285	4.82461	5.00265	4.59208	0.123288	0.000356368	0.512594	101.64	20.97	0	0	35.29	0	0	11.29	20.3	39.79	42.29	23.67	22.1	7.54	36.9	15.36	2.19	19.88	134.54	1.68	42.32	1.49	32.79	28.12	46.75	32.86	27.98	36.09	43.11	25.52	13.63	40.68
chr1	6560678	6561178	4.1871	4.55804	3.60441	0.337816	0.000816592	0.114181	12.98	4.89	0	0	36.97	32.49	0	33.88	4.06	5.68	17.3	17.04	11.79	0	5.37	0	44.49	26.2	39.49	80.87	26.45	0	70.57	15.07	9.89	17.76	8.39	22.56	14.37	9.45	7.95	6.94
chr1	6567142	6567642	4.14792	4.33666	3.89913	0.153059	0.000252986	0.571411	54.06	48.93	0.91	0	9.24	0	0	0	5.41	13.8	31.71	38.82	16.21	0	4.7	0	0	4.52	24.86	0	47.61	32.68	19.96	23.1	31.47	25.76	14.92	57.74	23.4	10.4	2.27	24.8
chr1	6568050	6568550	3.93544	4.14853	3.64845	0.184842	0.000431475	0.434089	10.81	46.13	10.87	0	5.04	0	5.69	2.26	9.47	27.61	24.03	19.88	14.73	7.54	4.03	0	0.73	18.97	7.31	99.41	29.97	2.97	7.13	25.11	23.38	17.76	12.13	23.46	13.03	2.84	3.41	13.89
chr1	6573509	6574009	4.58321	4.06655	5.00667	-0.299383	-0.000722144	0.155671	30.28	87.37	38.96	171.86	20.17	0	0	0	5.41	18.67	36.52	53.02	13.26	0	6.71	23.04	1.46	5.42	8.77	1.68	1.76	31.2	9.98	15.07	34.17	22.2	12.13	32.48	24.73	1.89	18.18	40.68
chr1	6577294	6577794	4.44297	4.77837	3.93533	0.279391	0.000703638	0.169262	24.87	16.78	23.56	13.22	13.44	0	0	2.26	17.59	38.16	25.95	17.99	16.21	0	19.46	0	0	57.82	0	21.06	33.5	0	67.72	23.1	31.47	32.86	41.97	27.07	24.73	45.37	26.13	33.73
chr1	6588729	6589229	4.71512	4.96197	4.37231	0.182125	0.000514465	0.337293	27.03	13.98	64.32	0	1.68	0	0	2.26	21.65	23.55	32.68	40.71	70.72	0	12.08	119.07	20.42	11.75	13.16	0	28.21	7.43	34.93	20.09	43.16	55.06	33.58	64.06	23.06	14.18	15.9	25.79
chr1	6593149	6593649	4.77599	4.9135	4.60245	0.0941526	0.000229788	0.647672	8.65	0	8.15	0	0.84	0	8.53	0	21.65	93.37	56.7	67.22	76.62	2.51	20.13	8.96	59.07	16.26	2.92	0.84	40.55	22.28	21.39	21.09	42.26	53.29	37.31	94.74	28.41	11.34	15.9	35.71
chr1	6598976	6599476	4.52439	4.86123	4.01382	0.27572	0.000837738	0.139511	9.73	0.7	9.06	0	0	0	24.18	22.58	6.77	38.97	24.03	44.5	38.31	0	23.48	0	8.02	9.94	96.52	51.39	31.74	28.23	32.08	12.05	26.97	33.75	28.92	44.21	16.38	27.41	14.77	31.75
chr1	6615990	6616490	4.15797	4.15185	4.16488	-0.00450816	-3.57e-05	0.93453	32.44	89.47	0	0	27.73	0	0	0	5.41	30.04	26.91	23.67	13.26	0	20.13	0	0	2.71	19.01	0	35.26	1.49	12.83	15.07	36.86	23.98	13.06	19.85	21.06	44.42	23.86	32.74
chr1	6621385	6621885	4.5802	4.47627	4.68958	-0.0670144	-0.000205285	0.717648	23.79	23.07	57.08	52.88	7.56	0	0	24.84	20.3	41.41	28.83	36.93	8.84	12.57	48.98	0	0	9.03	1.46	32.85	42.32	13.37	23.52	19.08	5.39	40.85	25.18	43.31	20.05	8.51	24.99	68.45
chr1	6628300	6628800	4.10446	4.16464	4.03308	0.0461981	7e-05	0.886015	11.89	4.89	27.18	0	3.36	0	59.73	2.26	14.89	43.03	33.64	21.78	16.21	0	6.71	60.17	0	9.94	0	0	5.29	0	17.82	15.07	21.58	25.76	18.66	38.8	19.72	18.9	20.45	32.74
chr1	6634055	6634555	5.21153	5.01124	5.40928	-0.110057	-0.000302882	0.559947	29.19	46.83	16.31	198.3	4.2	0	44.09	22.58	9.47	51.96	58.62	55.86	45.68	0	54.35	92.18	0	7.23	74.58	3.37	82.87	0	42.77	24.11	21.58	42.63	17.72	64.06	10.03	4.73	14.77	45.64
chr1	6643170	6643670	4.20943	4.60035	3.58189	0.360133	0.000574329	0.173363	33.52	0	0	0	0	0	0	33.88	4.06	29.23	25.95	19.88	25.05	0	8.05	0	4.38	28.91	0	0.84	63.48	14.86	94.1	15.07	27.87	44.41	22.39	30.68	24.06	12.29	2.27	26.79
chr1	6649079	6649579	4.25681	4.39965	4.07573	0.110069	0.000209003	0.660926	20.54	32.15	0.91	0	40.33	0	0	2.26	17.59	27.61	29.79	27.46	29.47	0	24.83	0	3.65	0.9	0	65.71	17.63	0	48.47	20.09	13.49	47.07	23.32	26.17	20.72	14.18	14.77	42.66
chr1	6657543	6658043	4.21755	4.24091	4.19061	0.0171706	0.000171857	0.760044	29.19	18.87	0	79.32	10.08	0	27.02	0	10.83	8.93	30.75	23.67	13.26	12.57	9.39	0	2.92	5.42	2.92	1.68	42.32	77.25	17.82	21.09	19.78	15.1	18.66	20.75	22.39	19.85	13.63	19.84
chr1	6687336	6687836	4.36364	4.23704	4.49486	-0.0850254	-0.00042524	0.517598	32.44	23.76	5.44	0	18.49	0	99.55	2.26	18.95	13.8	25.95	40.71	13.26	30.18	13.42	24.33	45.95	12.65	14.62	0.84	31.74	0	18.53	16.07	18.88	17.76	13.99	29.77	17.05	15.12	20.45	22.82
chr1	6694627	6695127	4.61535	4.85554	4.28384	0.180329	0.000520449	0.343882	49.74	36.35	0	0	44.53	0	0	11.29	21.65	32.48	22.1	33.14	14.73	0	26.17	5.12	29.17	18.97	23.4	111.2	3.53	0	59.88	23.1	38.66	31.97	26.12	22.56	26.07	26.46	18.18	27.78
chr1	6703460	6703960	4.72489	5.0757	4.18543	0.277626	0.000750326	0.150752	56.23	32.85	0	0	6.72	0	0	0	28.42	25.17	38.44	39.77	19.15	0	26.17	0	30.63	33.43	48.26	0.84	45.84	38.63	75.56	23.1	22.48	47.07	40.11	35.19	28.74	50.09	21.58	31.75
chr1	6715225	6715725	5.39426	5.52491	5.23032	0.0789048	0.000208996	0.664624	17.3	16.08	0.91	0	0	0	0	56.46	24.36	108.8	98.99	165.69	60.41	0	14.09	1.28	9.48	61.44	32.17	31.17	21.16	19.31	28.51	37.16	42.26	107.46	59.7	144.36	44.79	10.4	71.57	60.52
chr1	6725776	6726276	3.63475	3.58718	3.68683	-0.0394222	-7.54e-05	0.867484	9.73	20.27	6.34	13.22	3.36	0	0	0	13.53	35.73	28.83	41.66	19.15	0	1.34	0	0	9.03	8.77	0	8.82	0	18.53	13.06	13.49	28.42	11.19	36.09	22.06	0.95	17.04	16.87
chr1	6732311	6732811	4.12268	4.3858	3.75171	0.224737	0.000429311	0.364517	6.49	45.43	0.91	0	5.88	0	0	0	18.95	17.05	37.48	34.09	25.05	0	10.74	0	1.46	12.65	0	104.46	5.29	4.46	22.81	22.1	27.87	15.1	24.25	36.99	29.08	9.45	13.63	25.79
chr1	6735353	6735853	4.8412	4.70504	4.98141	-0.0821755	-9.99e-05	0.837257	42.17	59.41	1.81	251.18	3.36	0	0	0	18.95	11.37	25.95	12.31	4.42	20.12	22.81	94.74	0.73	1.81	51.18	42.96	1.76	63.88	20.67	7.03	35.07	10.66	14.92	26.17	16.38	19.85	14.77	20.83
chr1	6738843	6739343	4.27922	4.67058	3.65067	0.35458	0.000623411	0.151214	12.98	0	1.81	13.22	1.68	0	0	2.26	12.18	27.61	46.13	34.09	32.41	0	4.03	0	0	37.95	0	0	28.21	52	26.38	19.08	48.55	28.42	15.86	43.31	31.08	11.34	35.21	55.56
chr1	6758190	6758690	4.21379	4.584	3.6327	0.334742	0.000695969	0.153756	33.52	10.48	0	0	15.96	2.71	4.27	0	10.83	24.36	32.68	34.09	4.42	0	12.75	0	2.19	17.17	78.97	64.87	0	0	30.65	9.04	33.27	21.31	20.52	44.21	22.39	13.23	10.22	39.68
chr1	6759190	6759690	4.48184	4.87113	3.85801	0.335625	0.00103657	0.0690009	20.54	3.49	0.91	0	14.28	0	24.18	45.17	6.77	28.42	27.87	33.14	7.37	0	5.37	61.45	117.42	54.21	38.02	36.22	7.05	0	29.94	12.05	26.97	23.09	13.99	20.75	23.4	7.56	4.54	20.83
chr1	6769758	6770258	4.23671	4.49259	3.87837	0.211591	0.000526705	0.323821	43.25	43.34	0.91	0	10.08	0	0	27.1	6.77	11.37	25.95	24.62	11.79	0	15.43	0	1.46	24.39	35.1	5.05	0	23.77	55.6	17.08	33.27	27.53	38.24	17.14	33.42	22.68	26.13	21.83
chr1	6781261	6781761	3.30456	3.26759	3.34534	-0.0338249	-6.03e-05	0.879474	31.36	4.89	0	0	15.12	0	0	0	28.42	16.24	23.06	13.26	14.73	0	5.37	0	0	3.61	0	0	0	0	11.41	16.07	18.88	19.54	25.18	17.14	17.71	2.84	4.54	26.79
chr1	6798438	6798938	4.33031	4.66855	3.81689	0.289888	0.000766774	0.159912	27.03	7.69	16.31	0	4.2	0	0	0	24.36	22.73	34.6	36.93	14.73	0	22.81	0	42.3	30.72	30.71	1.68	61.71	2.97	34.22	17.08	32.37	9.77	35.44	50.53	18.38	17.96	6.82	39.68
chr1	6809034	6809534	4.08195	4.6292	3.01459	0.617138	0.00099689	0.024304	10.81	15.38	3.62	0	0	0	0	13.55	17.59	11.37	17.3	9.47	7.37	0	14.76	139.55	0	9.03	0	116.25	31.74	0	9.27	16.07	17.08	17.76	17.72	13.53	12.03	0.95	6.82	12.9
chr1	6810413	6810913	4.35624	4.48642	4.19294	0.0973761	0.000173736	0.704382	48.66	65	0	0	21.01	0	0	2.26	0	38.16	26.91	32.19	17.68	5.03	17.44	0	0	16.26	46.8	30.33	0	1.49	33.5	20.09	42.26	23.09	28.92	46.01	27.74	13.23	21.58	29.76
chr1	6829914	6830414	4.70447	4.77577	4.61916	0.0480007	0.000132238	0.837089	86.5	26.56	16.31	0	25.21	0	1.42	0	6.77	48.72	42.29	43.55	19.15	12.57	39.59	8.96	6.56	4.52	11.7	14.32	65.24	38.63	29.94	21.09	47.65	26.64	19.59	40.6	30.75	17.96	24.99	56.55
chr1	6830789	6831289	3.91631	4.26441	3.38251	0.333372	0.000653121	0.183387	15.14	0	48.92	0	2.52	0	0	9.03	16.24	10.56	17.3	14.2	11.79	0	10.74	0	24.8	21.68	0	105.3	1.76	4.46	16.4	6.03	19.78	15.1	14.92	18.95	14.04	23.63	24.99	14.88
chr1	6892866	6893366	3.72393	4.02018	3.29274	0.287179	0.000419404	0.335556	31.36	1.4	0	0	15.12	0	0	0	21.65	18.67	24.99	17.99	11.79	0	4.03	0	1.46	0	0	66.55	12.34	2.97	14.97	9.04	36.86	20.43	30.78	18.04	14.04	5.67	7.95	34.72
chr1	6898165	6898665	3.68032	4.01198	3.18028	0.334224	0.00076889	0.173095	12.98	8.39	36.24	0	8.4	0	0	2.26	2.71	6.5	18.26	19.88	17.68	0	2.68	1.28	3.65	12.65	52.65	0	8.82	26.74	12.12	19.08	16.18	21.31	13.06	19.85	15.71	15.12	26.13	9.92
chr1	6904558	6905058	2.87844	3.06406	2.63441	0.217201	0.000301602	0.548962	19.46	2.8	2.72	0	1.68	2.71	0	9.03	5.41	10.56	12.49	16.1	8.84	0	1.34	0	0.73	0	0	0.84	5.29	4.46	10.69	21.09	26.97	12.43	13.99	9.02	6.02	8.51	10.22	11.9
chr1	6929350	6929850	4.4839	4.61267	4.32255	0.0935089	0.000409886	0.51292	19.46	37.74	48.92	39.66	11.76	18.95	0	2.26	8.12	20.3	28.83	35.03	17.68	0	11.41	1.28	14.59	38.85	16.09	40.44	0	1.49	21.39	27.12	32.37	27.53	34.51	53.23	27.74	28.35	34.08	16.87
chr1	6936656	6937156	4.34332	4.64916	3.89397	0.255129	0.000639335	0.186188	35.68	2.8	0	52.88	25.21	0	1.42	0	20.3	17.05	25.95	17.99	17.68	0	6.04	111.38	0	19.88	4.39	56.44	3.53	0	21.39	13.06	51.25	30.2	18.66	27.97	19.05	7.56	9.09	32.74
chr1	6943507	6944007	3.19431	3.35933	2.98116	0.171755	0.000223655	0.630524	4.33	4.89	0	0	20.17	0	9.96	0	9.47	20.3	13.45	25.56	10.31	0	0	0	8.75	8.13	0	23.59	0	0	8.55	13.06	17.98	12.43	3.73	21.65	14.71	16.07	7.95	17.86
chr1	6952311	6952811	3.64344	3.97965	3.13416	0.343587	0.00073759	0.171819	24.87	12.58	0.91	0	14.28	0	25.6	0	2.71	8.93	18.26	11.36	8.84	0	3.35	1.28	0.73	4.52	4.39	74.98	21.16	1.49	24.95	11.05	27.87	8.88	13.99	14.44	23.4	7.56	13.63	13.89
chr1	6963489	6963989	3.70824	3.91226	3.43568	0.186894	0.000167989	0.6211	0	7.69	0	0	1.68	0	0	0	12.18	25.98	28.83	35.03	44.2	0	6.71	0	0	0	1.46	6.74	14.11	0	40.63	17.08	42.26	18.65	29.85	36.09	4.34	17.96	0	26.79
chr1	6997477	6997977	3.47047	3.46812	3.47313	-0.00207641	-3.15e-05	0.938473	12.98	77.58	0	0	0	0	0	0	5.41	5.68	18.26	14.2	10.31	0	22.14	0	23.34	14.46	0	12.64	0	0	12.83	25.11	17.98	3.55	13.06	6.32	9.69	4.73	37.49	6.94
chr1	7030725	7031225	2.99896	3.10027	2.87483	0.108555	0.000184334	0.70575	14.06	27.96	0	13.22	6.72	0	0	0	8.12	12.99	9.61	6.63	7.37	0	3.35	0	0	16.26	0	3.37	7.05	1.49	19.96	10.04	18.88	15.1	3.73	6.32	14.71	15.12	6.82	6.94
chr1	7037327	7037827	4.21795	4.22108	4.21439	0.0022834	-2.4e-05	0.96582	37.84	9.79	0	0	23.53	0	0	6.78	12.18	25.17	31.71	43.55	19.15	55.33	13.42	0	12.4	7.23	23.4	62.34	8.82	1.49	13.54	17.08	26.97	16.87	14.92	31.58	21.06	6.62	9.09	43.65
chr1	7044145	7044645	3.21438	3.36453	3.02286	0.154008	8.31e-05	0.77273	20.54	0	0	0	0	0	0	0	4.06	27.61	18.26	42.61	8.84	0	0	0	0	6.32	0	0	12.34	0	13.54	12.05	7.19	32.86	24.25	36.09	5.68	0.95	0	23.81
chr1	7062444	7062944	4.087	4.51287	3.37584	0.417722	0.00063811	0.132886	7.57	6.99	0	0	19.33	0	0	0	5.41	17.86	29.79	44.5	16.21	0	8.05	0	21.15	25.3	64.35	0	10.58	0	18.53	6.03	44.06	65.72	19.59	57.74	9.69	0	13.63	31.75
chr1	7116570	7117070	4.42053	4.70852	4.00474	0.233027	0.000731278	0.216904	44.33	42.64	19.03	0	8.4	0	15.64	0	10.83	22.73	33.64	13.26	16.21	0	14.09	128.03	2.19	39.75	5.85	32.85	1.76	7.43	27.8	9.04	22.48	9.77	25.18	32.48	24.4	22.68	32.94	19.84
chr1	7124135	7124635	3.37302	3.76267	2.74839	0.451759	0.000596881	0.175434	6.49	0	0	0	7.56	0	0	0	8.12	26.79	11.53	24.62	10.31	0	5.37	0	0.73	8.13	17.55	26.96	0	0	30.65	16.07	5.39	15.1	26.12	30.68	9.69	5.67	10.22	27.78
chr1	7130897	7131397	3.9755	4.22054	3.63577	0.21462	0.000464284	0.370283	17.3	33.55	3.62	0	3.36	0	21.33	0	23.01	25.98	18.26	24.62	7.37	0	8.05	0	61.26	18.07	23.4	0	0	1.49	36.36	12.05	26.07	17.76	12.13	28.87	19.72	16.07	15.9	27.78
chr1	7157789	7158289	3.98679	4.22542	3.6579	0.207549	0.000402955	0.399893	49.74	8.39	17.21	0	17.65	0	0	22.58	4.06	4.87	11.53	23.67	8.84	20.12	0.67	3.84	4.38	25.3	0	0	28.21	0	112.63	20.09	26.97	22.2	19.59	19.85	19.72	4.73	4.54	5.95
chr1	7203656	7204156	3.29745	3.42541	3.13722	0.126404	0.000149207	0.73895	10.81	4.19	7.25	0	5.88	0	0	0	6.77	17.05	27.87	33.14	4.42	2.51	12.08	0	1.46	9.94	0	0	0	0	11.41	18.08	17.98	27.53	12.13	26.17	17.71	0.95	20.45	18.85
chr1	7204715	7205215	3.50698	3.75849	3.15618	0.251243	0.000502854	0.357342	37.84	4.19	0	0	9.24	0	2.84	0	2.71	19.49	20.18	24.62	5.89	0	6.71	0	22.61	16.26	0	5.05	14.11	20.8	14.26	13.06	17.08	11.55	14.92	18.95	11.03	13.23	19.31	17.86
chr1	7256208	7256708	4.07583	4.12241	4.02115	0.0357915	5.54e-05	0.915264	29.19	24.46	0	0	30.25	0	0	38.39	9.47	9.74	29.79	27.46	20.63	10.06	14.09	17.92	0	9.94	0	1.68	26.45	0	12.83	17.08	35.07	36.41	34.51	23.46	18.72	16.07	18.18	27.78
chr1	7258673	7259173	3.90237	4.1414	3.57279	0.212514	0.000425362	0.393089	20.54	6.99	0	0	5.88	0	0	20.33	5.41	13.8	30.75	30.3	39.78	0	4.7	30.73	0	0.9	14.62	54.76	0	11.89	19.96	8.04	30.57	24.87	13.06	32.48	9.02	10.4	15.9	22.82
chr1	7309225	7309725	5.19992	5.22942	5.16574	0.0176424	4.01e-05	0.947184	49.74	31.45	122.31	0	46.21	2.71	0	0	13.53	33.29	66.31	52.07	38.31	60.36	22.14	1.28	88.25	39.75	70.2	20.22	51.13	1.49	37.07	21.09	41.36	19.54	18.66	50.53	56.82	48.2	29.53	42.66
chr1	7327004	7327504	4.056	4.02977	4.08516	-0.0196457	-0.00011015	0.843778	12.98	39.14	45.3	0	5.04	0	38.4	2.26	9.47	18.67	17.3	17.99	10.31	27.66	10.06	0	0	26.2	0	0.84	35.26	41.6	16.4	17.08	26.07	15.1	10.26	12.63	22.06	8.51	15.9	29.76
chr1	7354074	7354574	3.84321	4.19972	3.2917	0.350517	0.000686383	0.171395	23.79	13.28	0.91	0	0	0	0	0	16.24	21.11	25.95	17.04	4.42	0	24.15	2.56	35.01	24.39	21.94	0	19.4	0	24.95	19.08	17.98	12.43	20.52	31.58	15.04	25.52	18.18	23.81
chr1	7372327	7372827	4.15541	4.68579	3.14511	0.57368	0.00116533	0.0182816	28.11	17.47	0	0	0.84	0	0	0	16.24	14.61	21.14	25.56	7.37	0	1.34	116.51	20.42	17.17	38.02	0	35.26	59.43	19.96	5.02	9.89	17.76	8.39	19.85	16.38	14.18	20.45	18.85
chr1	7385989	7386489	3.00742	3.37768	2.42622	0.475653	0.000474865	0.240538	4.33	0	0	0	0.84	0	8.53	0	12.18	14.61	14.42	13.26	11.79	0	0.67	0	8.75	3.61	0	0	0	0	13.54	7.03	17.98	28.42	8.39	28.87	2.67	17.01	5.68	34.72
chr1	7438839	7439339	4.30702	3.0242	5.04474	-0.736321	-0.000512073	0.0712446	11.89	0	29.9	370.16	0	0	0	0	5.41	23.55	8.65	16.1	29.47	0	0	0	0	9.03	0	0	8.82	7.43	15.68	6.03	5.39	13.32	21.45	27.97	2.34	0	0	20.83
chr1	7484490	7484990	3.95983	4.16699	3.6823	0.177945	0.000332688	0.488019	27.03	0.7	1.81	0	2.52	0	0	0	10.83	31.67	36.52	21.78	13.26	27.66	18.79	0	0	23.49	0	53.07	29.97	19.31	19.96	15.07	26.07	17.76	18.66	20.75	11.36	17.01	1.14	31.75
chr1	7490268	7490768	4.41467	4.71196	3.98154	0.242442	0.000678477	0.218848	16.22	6.29	0	0	5.88	0	0	27.1	14.89	27.61	57.66	35.98	19.15	0	26.17	0	10.21	4.52	55.57	55.6	7.05	25.26	36.36	27.12	36.86	34.64	22.39	55.04	20.05	17.01	17.04	20.83
chr1	7492885	7493385	5.15563	5.27834	5.00263	0.0772471	0.00021753	0.676295	62.71	23.07	72.48	0	11.76	0	7.11	0	33.83	61.71	80.73	61.54	47.15	0	18.79	0	0.73	17.17	78.97	43.81	38.79	0	69.86	50.22	68.33	40.85	48.5	54.13	30.41	36.86	29.53	51.59
chr1	7523518	7524018	3.23664	3.69314	2.44621	0.592316	0.000795774	0.0780307	21.63	0	2.72	0	6.72	0	0	0	6.77	8.93	10.57	4.73	4.42	12.57	2.68	0	24.07	0	0	64.87	0	11.89	21.39	11.05	21.58	7.99	7.46	24.36	4.68	11.34	2.27	6.94
chr1	7536504	7537004	2.53515	2.43606	2.63979	-0.115415	-0.000107226	0.765043	2.16	0	0.91	0	6.72	0	0	0	18.95	23.55	11.53	20.83	8.84	0	0	0	0	5.42	0	0	0	0	10.69	15.07	6.29	12.43	7.46	22.56	2.34	3.78	0	5.95
chr1	7542688	7543188	3.64317	3.66909	3.61322	0.0220755	1.28e-06	0.997913	11.89	13.28	0.91	0	32.77	0	1.42	0	20.3	12.99	29.79	18.94	33.89	0	7.38	0	16.77	18.97	0	0	21.16	0	17.82	22.1	31.47	10.66	13.99	13.53	13.7	4.73	12.5	18.85
chr1	7557894	7558394	3.40415	3.67901	3.01227	0.287601	0.000335019	0.412424	0	1.4	22.65	0	4.2	0	0	0	16.24	20.3	11.53	23.67	17.68	0	3.35	0	13.86	2.71	0	0	8.82	0	22.1	8.04	28.77	33.75	11.19	43.31	7.69	23.63	0	13.89
chr1	7564334	7564834	2.94983	2.63308	3.24074	-0.29855	-0.000287332	0.44379	10.81	0	0	0	0	0	0	6.78	4.06	9.74	22.1	20.83	4.42	50.3	12.75	0	0	9.94	0	0	10.58	0	7.84	11.05	14.39	10.66	14.92	10.83	4.34	0	0	10.91
chr1	7601224	7601724	5.45726	5.45257	5.46256	-0.00263551	-4.04e-05	0.944731	65.96	19.57	29.9	0	31.93	0	8.53	0	43.31	95	91.3	134.45	78.09	5.03	58.37	8.96	13.86	44.27	5.85	26.96	21.16	20.8	52.04	45.2	68.33	81.71	53.17	154.28	55.48	1.89	40.89	49.6
chr1	7613529	7614029	2.1062	2.50057	1.47071	0.761726	0.000518779	0.213534	2.16	0	0	0	0	0	0	9.03	4.06	1.62	3.84	6.63	1.47	0	12.75	0	0	0	0	10.11	3.53	23.77	7.13	2.01	1.8	7.1	8.39	11.73	2.67	6.62	3.41	7.94
chr1	7635194	7635694	4.11747	4.31755	3.85108	0.164547	0.000323655	0.505177	16.22	0.7	28.09	0	0.84	0	34.13	0	21.65	12.99	43.25	31.24	13.26	0	14.09	0	0	42.46	54.11	1.68	14.11	1.49	18.53	10.04	42.26	28.42	18.66	31.58	25.07	29.3	3.41	17.86
chr1	7640241	7640741	4.00783	3.92313	4.09816	-0.0628115	-0.000129837	0.769963	14.06	0	0	0	0	2.71	24.18	13.55	20.3	37.35	34.6	35.03	41.26	25.15	8.72	0	2.92	4.52	0	0	28.21	0	21.39	8.04	17.08	40.85	26.12	40.6	11.36	1.89	34.08	20.83
chr1	7656759	7657259	3.68628	3.77736	3.57559	0.0789807	0.000113508	0.809565	17.3	0	7.25	0	1.68	0	1.42	0	8.12	46.28	16.34	45.45	8.84	20.12	6.04	0	13.13	7.23	7.31	0	0	10.4	14.26	18.08	17.98	43.52	18.66	36.99	4.01	2.84	7.95	30.75
chr1	7663185	7663685	4.9511	5.13875	4.70397	0.127278	0.000336057	0.505674	51.9	29.36	26.27	0	1.68	16.24	0	24.84	20.3	59.27	35.56	66.28	32.41	0	26.84	5.12	0	18.97	108.22	0	47.61	0	58.45	28.12	26.07	56.84	42.91	83.91	24.06	13.23	39.76	45.64
chr1	7664190	7664690	5.28817	5.59471	4.8375	0.209399	0.000626855	0.221366	31.36	15.38	0.91	0	13.44	0	0	2.26	17.59	86.07	70.16	97.52	78.09	10.06	6.04	0	17.5	38.85	2.92	118.78	24.69	46.06	66.3	47.21	51.25	95.03	60.63	133.53	29.41	13.23	21.58	54.56
chr1	7665802	7666302	3.93179	3.95999	3.89915	0.0222816	5.67e-06	0.991588	46.49	11.88	23.56	0	36.97	0	0	0	9.47	18.67	17.3	13.26	38.31	2.51	5.37	0	0	33.43	4.39	6.74	17.63	4.46	9.27	26.11	12.59	17.76	23.32	21.65	15.71	38.75	7.95	24.8
chr1	7684793	7685293	3.98795	4.12082	3.82091	0.108742	0.000272973	0.556891	5.41	18.87	0	52.88	0	0	0	0	13.53	21.92	38.44	23.67	26.52	0	10.74	5.12	26.98	18.07	24.86	56.44	0	0	17.11	21.09	4.5	28.42	14.92	35.19	4.68	3.78	6.82	27.78
chr1	7724445	7724945	2.33178	2.38533	2.26858	0.0720904	2.14e-05	0.960398	17.3	8.39	0.91	0	13.44	0	0	0	1.35	3.25	6.73	15.15	4.42	0	1.34	0	1.46	0	0	1.68	0	0	1.43	10.04	20.68	4.44	9.33	6.32	16.38	7.56	4.54	4.96
chr1	7726966	7727466	3.64284	3.86497	3.34124	0.209489	0.000250252	0.536654	15.14	16.08	0	0	16.81	0	1.42	0	21.65	0	19.22	17.04	11.79	0	32.88	0	1.46	12.65	0	0	63.48	0	13.54	16.07	30.57	17.76	22.39	19.85	21.72	11.34	0	16.87
chr1	7732149	7732649	4.05666	4.05363	4.06009	-0.00229199	-4.23e-05	0.93312	6.49	9.09	21.74	0	31.93	0	0	15.81	8.12	27.61	25.95	44.5	36.84	0	22.14	0	19.69	18.97	32.17	0	1.76	0	19.96	17.08	21.58	27.53	26.12	29.77	12.7	0.95	11.36	42.66
chr1	7741151	7741651	4.34618	4.43791	4.23466	0.0674779	0.000142226	0.781024	32.44	15.38	0	0	10.08	0	73.95	0	17.59	34.1	43.25	26.51	17.68	0	11.41	0	0	27.1	17.55	58.13	7.05	8.91	27.09	18.08	44.96	18.65	18.66	43.31	24.4	14.18	5.68	34.72
chr1	7743811	7744311	4.19882	4.39632	3.93648	0.15901	0.000377259	0.482504	16.22	13.28	18.12	0	56.3	0	0	2.26	14.89	17.05	34.6	27.46	14.73	0	14.76	0	0	37.95	2.92	1.68	22.92	29.71	38.49	25.11	30.57	13.32	45.7	29.77	21.72	17.96	19.31	20.83
chr1	7758539	7759039	4.67248	4.71485	4.6229	0.028354	5.54e-05	0.910147	27.03	76.89	4.53	13.22	12.6	0	0	24.84	9.47	38.97	53.82	46.39	23.57	0	38.24	0	0	37.95	16.09	0	31.74	0	34.93	26.11	42.26	39.08	27.98	44.21	34.43	30.24	39.76	41.67
chr1	7765640	7766140	3.63038	4.02334	2.99815	0.423096	0.000734389	0.134135	8.65	26.56	5.44	0	1.68	0	0	2.26	10.83	8.93	27.87	17.04	5.89	0	4.7	0	0	17.17	81.9	0	5.29	29.71	18.53	10.04	12.59	18.65	12.13	17.14	11.7	16.07	5.68	19.84
chr1	7772519	7773019	3.93338	4.07291	3.75699	0.116185	0.000229807	0.661991	21.63	26.56	23.56	0	7.56	0	0	13.55	5.41	26.79	28.83	24.62	1.47	0	22.81	0	0	11.75	0	32.01	12.34	19.31	23.52	11.05	39.56	15.99	24.25	32.48	12.03	7.56	12.5	31.75
chr1	7778798	7779298	4.12435	4.09657	4.15519	-0.0204477	-5.48e-05	0.914709	25.95	58.71	0	26.44	17.65	0	0	0	0	26.79	17.3	21.78	26.52	22.63	23.48	1.28	22.61	19.88	27.79	0	56.42	1.49	9.98	13.06	13.49	13.32	13.99	33.38	10.7	25.52	9.09	18.85
chr1	7784660	7785160	4.44286	4.32108	4.56949	-0.080458	-0.000234969	0.644703	14.06	6.99	33.52	0	15.12	27.07	0	36.14	12.18	49.53	49.97	52.07	42.73	0	16.77	0	10.94	9.94	0	0	44.08	0	37.78	15.07	21.58	50.62	24.25	55.94	16.71	8.51	13.63	30.75
chr1	7785853	7786353	4.8761	5.12206	4.53481	0.175317	0.000576273	0.312731	27.03	41.94	65.23	0	30.25	0	0	11.29	14.89	33.29	44.21	37.87	16.21	0	25.5	62.73	86.06	34.33	0	0	21.16	43.08	25.66	18.08	60.24	18.65	25.18	50.53	47.13	18.9	38.62	41.67
chr1	7797318	7797818	3.42852	3.49065	3.35471	0.0571381	9.74e-05	0.828514	23.79	0	0	13.22	2.52	0	0	27.1	13.53	13.8	19.22	20.83	14.73	0	4.7	8.96	0	0	0	4.21	0	26.74	11.41	17.08	29.67	18.65	17.72	18.04	8.36	7.56	6.82	15.87
chr1	7809675	7810175	2.94935	3.23199	2.54336	0.344481	0.000276883	0.45317	0	0	0.91	0	6.72	0	1.42	0	16.24	11.37	19.22	22.72	8.84	0	0	0	0	7.23	21.94	0	19.4	0	22.1	9.04	12.59	22.2	6.53	17.14	6.68	0	0	14.88
chr1	7812264	7812764	3.85936	3.80881	3.91459	-0.0394201	-0.000125997	0.806529	22.71	21.67	0.91	0	21.85	0	4.27	36.14	12.18	23.55	21.14	30.3	14.73	0	16.77	0	0	49.69	0	10.11	1.76	1.49	15.68	15.07	19.78	11.55	17.72	29.77	9.36	3.78	22.72	29.76
chr1	7827015	7827515	4.99742	5.02057	4.97073	0.0143625	3.27e-05	0.952558	9.73	24.46	2.72	0	10.92	132.65	1.42	0	14.89	75.51	62.47	51.13	44.2	0	40.26	0	64.18	17.17	30.71	1.68	24.69	19.31	44.91	34.15	47.65	53.29	20.52	67.67	32.09	16.07	34.08	43.65
chr1	7871986	7872486	3.78827	3.75438	3.82575	-0.0270973	-0.000106971	0.837571	10.81	10.48	17.21	0	17.65	0	55.47	0	13.53	10.56	24.03	14.2	13.26	0	25.5	0	35.01	1.81	0	28.64	0	28.23	8.55	13.06	15.28	10.66	27.98	18.04	13.7	0.95	5.68	21.83
chr1	7875005	7875505	4.1291	4.1455	4.11028	0.0122815	-2.59e-05	0.963857	19.46	67.8	30.8	0	15.12	0	1.42	2.26	12.18	13.8	23.06	27.46	38.31	0	7.38	0	9.48	4.52	0	28.64	12.34	41.6	19.25	9.04	26.07	15.1	30.78	29.77	20.72	20.79	7.95	24.8
chr1	7886731	7887231	2.53873	2.78667	2.19407	0.343539	0.000302229	0.487326	3.24	16.78	0	0	9.24	0	0	0	18.95	0.81	6.73	1.89	2.95	0	8.05	0	0.73	10.84	1.46	0	0	13.37	7.13	9.04	14.39	12.43	7.46	3.61	10.03	0	15.9	10.91
chr1	7889667	7890167	3.95629	4.02837	3.86999	0.0577213	8.06e-05	0.871529	12.98	48.23	4.53	0	21.85	0	1.42	0	16.24	25.17	32.68	23.67	26.52	0	6.04	0	0	28.91	32.17	0.84	29.97	0	29.23	13.06	17.08	21.31	15.86	32.48	13.7	6.62	11.36	24.8
chr1	7913634	7914134	3.99294	3.90009	4.09142	-0.0689195	-0.000235264	0.667918	21.63	59.41	0.91	0	10.08	0	0	0	18.95	21.92	41.32	20.83	16.21	17.6	26.84	23.04	16.77	25.3	0	25.27	5.29	0	14.97	10.04	16.18	13.32	18.66	25.26	19.05	6.62	2.27	31.75
chr1	7941652	7942152	2.85384	2.62686	3.07415	-0.226053	-0.000335516	0.478202	7.57	2.8	18.12	0	3.36	0	35.55	31.62	5.41	4.87	4.81	2.84	7.37	0	2.01	1.28	0	2.71	0	17.69	0	0	1.43	7.03	12.59	6.22	5.6	3.61	15.04	21.74	9.09	0.99
chr1	7952549	7953049	5.46085	5.47712	5.44218	0.00921637	1.14e-05	0.984083	17.3	67.8	30.8	0	11.76	0	28.44	20.33	5.41	97.43	103.79	83.32	91.35	62.87	31.53	62.73	10.94	26.2	17.55	0	82.87	0	44.2	20.09	62.04	81.71	49.44	149.77	31.08	27.41	38.62	52.58
chr1	7971592	7972092	4.07367	4.40018	3.58396	0.295262	0.000502212	0.263482	18.38	48.93	19.03	0	5.04	0	0	0	9.47	22.73	26.91	21.78	4.42	2.51	0.67	0	0	4.52	0	92.67	0	41.6	14.97	17.08	10.79	17.76	18.66	20.75	23.73	42.53	26.13	27.78
chr1	7981626	7982126	3.83768	4.0722	3.51566	0.211455	0.000334296	0.459554	9.73	56.62	0	0	5.04	0	0	0	0	12.99	41.32	17.99	26.52	0	1.34	0	20.42	34.33	8.77	1.68	0	14.86	14.97	11.05	20.68	26.64	14.92	15.34	17.05	34.02	28.4	22.82
chr1	8045169	8045669	3.58493	3.75301	3.36727	0.156031	0.000290788	0.574101	5.41	14.68	12.68	0	10.92	0	0	0	4.06	13.8	28.83	17.99	1.47	30.18	14.76	0	7.29	9.94	0	0.84	21.16	0	22.81	15.07	27.87	23.09	12.13	9.02	8.69	34.97	20.45	15.87
chr1	8045675	8046175	3.17692	3.22572	3.11955	0.0481339	3.65e-05	0.933326	11.89	4.19	0	0	21.01	0	5.69	0	9.47	16.24	27.87	11.36	20.63	0	2.01	0	24.8	0	0	0.84	0	0	21.39	7.03	26.07	20.43	4.66	9.02	12.7	7.56	5.68	18.85
chr1	8068150	8068650	4.1341	4.53842	3.47531	0.384079	0.000756034	0.116105	10.81	14.68	0	0	9.24	0	0	0	13.53	31.67	31.71	27.46	11.79	2.51	13.42	94.74	0	17.17	5.85	0	24.69	0	16.4	22.1	35.07	32.86	25.18	35.19	20.72	17.01	19.31	28.77
chr1	8079558	8080058	4.05458	4.34736	3.62989	0.259558	0.000494939	0.297523	11.89	0.7	0	0	22.69	0	19.91	0	16.24	15.43	31.71	25.56	22.1	0	19.46	0	21.88	36.14	0	0.84	10.58	0	24.24	23.1	32.37	18.65	31.71	27.07	28.74	42.53	4.54	43.65
chr1	8087384	8087884	5.70358	3.5038	6.6194	-0.915847	-0.00116514	1	4.33	9.79	0.91	1348.43	10.08	0	0	0	18.95	25.17	21.14	23.67	10.31	0	2.01	0	1.46	19.88	0	2.53	37.03	8.91	11.41	14.06	14.39	16.87	8.39	9.92	11.03	12.29	6.82	17.86
chr1	8117529	8118029	3.5853	3.74664	3.37758	0.149188	0.000219423	0.638464	36.76	30.75	0	0	23.53	13.54	0	0	12.18	4.87	18.26	6.63	7.37	0	2.01	5.12	0	12.65	84.82	10.95	0	0	6.42	9.04	15.28	10.66	13.06	17.14	12.7	11.34	9.09	9.92
chr1	8129040	8129540	4.05033	4.07669	4.01987	0.0201999	4.6e-06	0.993237	37.84	39.84	0.91	0	5.04	0	38.4	0	17.59	22.73	23.06	15.15	27.99	0	14.76	0	8.75	11.75	1.46	0	14.11	29.71	22.81	14.06	40.46	23.98	19.59	30.68	15.71	21.74	10.22	21.83
chr1	8156358	8156858	3.45741	3.80829	2.91777	0.383124	0.000680389	0.175443	14.06	1.4	11.78	0	0	0	5.69	2.26	12.18	3.25	17.3	15.15	16.21	0	14.09	0	16.04	45.17	0	37.07	0	0	7.84	18.08	11.69	18.65	13.06	13.53	10.36	14.18	13.63	18.85
chr1	8160222	8160722	4.59469	4.79594	4.32648	0.148294	0.000350425	0.484912	27.03	69.9	0	0	51.26	0	0	0	10.83	18.67	30.75	32.19	36.84	0	23.48	0	62.72	30.72	0	49.7	44.08	16.34	36.36	9.04	27.87	36.41	23.32	32.48	20.39	39.7	19.31	23.81
chr1	8180361	8180861	3.88484	4.28474	3.23645	0.403708	0.000631002	0.152194	17.3	0	0	0	12.6	0	0	4.52	8.12	17.86	22.1	18.94	33.89	0	6.04	0	0	18.97	2.92	0	14.11	84.68	12.12	17.08	24.28	21.31	9.33	27.07	14.71	45.37	5.68	33.73
chr1	8182916	8183416	3.84081	4.34312	2.91942	0.571431	0.000849616	0.0533286	5.41	0	0	0	26.89	0	1.42	0	6.77	15.43	26.91	9.47	4.42	0	16.77	125.47	0	8.13	0	16.01	0	25.26	12.83	23.1	21.58	7.1	30.78	7.22	14.37	11.34	17.04	24.8
chr1	8192165	8192665	4.45754	4.69412	4.13207	0.183575	0.000438508	0.392597	10.81	20.27	13.59	0	7.56	0	0	0	9.47	49.53	33.64	30.3	29.47	10.06	48.31	0	15.32	9.94	90.67	0	35.26	0	29.23	21.09	44.96	23.98	23.32	39.7	17.71	22.68	13.63	52.58
chr1	8198920	8199420	4.51123	4.40692	4.621	-0.0682813	-0.000281521	0.635189	15.14	59.41	19.03	0	21.85	0	38.4	65.5	8.12	44.66	31.71	17.04	29.47	0	18.79	14.08	25.53	28.01	0	71.61	0	0	18.53	16.07	29.67	24.87	24.25	30.68	14.37	19.85	19.31	23.81
chr1	8205097	8205597	4.26905	4.0401	4.491	-0.152288	-0.000203006	0.685781	3.24	16.78	20.84	171.86	19.33	0	0	2.26	14.89	17.86	32.68	23.67	7.37	2.51	4.03	0	0.73	11.75	54.11	41.28	0	1.49	28.51	13.06	12.59	13.32	24.25	11.73	20.72	18.9	11.36	15.87
chr1	8211780	8212280	3.21565	3.51631	2.77615	0.339884	0.000289405	0.409964	1.08	0	0	0	0	0	0	0	2.71	8.12	9.61	21.78	23.57	25.15	10.74	0	0	0	0	55.6	1.76	0	12.83	12.05	26.07	5.33	9.33	28.87	3.68	0	10.22	28.77
chr1	8217171	8217671	4.7122	4.70343	4.72209	-0.00570008	4.59e-05	0.931352	11.89	16.78	45.3	105.76	3.36	0	1.42	4.52	2.71	59.27	55.74	13.26	30.94	0	44.95	58.89	28.44	13.55	39.49	0	14.11	25.26	22.81	1	71.93	26.64	11.19	27.97	12.37	9.45	11.36	68.45
chr1	8240738	8241238	5.3121	5.59164	4.91178	0.18667	0.000696551	0.222938	34.6	45.43	19.93	0	24.37	32.49	89.6	0	21.65	56.84	57.66	35.03	11.79	0	22.14	0	47.41	28.91	7.31	93.51	68.77	2.97	263.04	22.1	53.95	34.64	22.39	25.26	31.75	34.97	27.26	55.56
chr1	8254777	8255277	4.14981	4.3253	3.92112	0.141189	0.000388686	0.512004	38.93	30.06	28.99	0	12.6	0	0	0	12.18	17.86	22.1	26.51	23.57	5.03	9.39	57.61	0.73	10.84	0	10.95	14.11	16.34	39.92	9.04	34.17	26.64	23.32	18.95	19.38	17.96	9.09	31.75
chr1	8257927	8258427	3.56789	3.96762	2.9199	0.441056	0.000522127	0.189646	6.49	5.59	0	0	0	0	0	0	13.53	12.99	26.91	17.04	16.21	10.06	4.7	0	71.47	0	0	0	1.76	0	15.68	14.06	45.85	29.31	16.79	10.83	18.72	12.29	3.41	25.79
chr1	8261904	8262404	4.3076	4.37004	4.2334	0.0457255	7.99e-05	0.862708	22.71	0	19.03	0	18.49	0	0	6.78	8.12	34.1	38.44	32.19	13.26	72.93	16.1	0	0	11.75	30.71	0	10.58	0	24.95	21.09	33.27	26.64	27.05	38.8	10.36	49.15	5.68	61.51
chr1	8268931	8269431	3.2715	2.28714	3.9135	-0.772301	-0.000832101	0.0346756	0	0	42.58	0	27.73	89.34	38.4	0	2.71	1.62	7.69	1.89	7.37	0	6.71	0	0	4.52	0	0	0	11.89	9.98	7.03	8.09	0.89	2.8	1.8	3.68	12.29	17.04	2.98
chr1	8304152	8304652	3.44521	3.74599	3.0055	0.316798	0.000424119	0.336411	4.33	14.68	0.91	0	11.76	0	0	4.52	1.35	13.8	19.22	18.94	23.57	0	7.38	0	0	0	0	0	24.69	56.45	16.4	8.04	15.28	17.76	27.98	7.22	8.69	10.4	19.31	15.87
chr1	8317025	8317525	3.8186	3.6782	3.96277	-0.107227	-0.000199928	0.647002	18.38	35.65	35.33	0	14.28	0	0	27.1	2.71	39.79	25.95	14.2	19.15	0	1.34	0	0	44.27	0	0	21.16	0	19.25	16.07	26.07	17.76	16.79	23.46	17.38	0.95	4.54	9.92
chr1	8324256	8324756	4.18891	4.23007	4.14078	0.0307063	5.41e-05	0.914578	22.71	0	0.91	0	5.04	43.31	0	0	13.53	37.35	32.68	44.5	33.89	22.63	8.05	0	0	4.52	20.47	11.79	8.82	23.77	23.52	22.1	8.99	47.07	21.45	54.13	11.7	11.34	13.63	35.71
chr1	8325743	8326243	4.74147	4.47041	4.99743	-0.160439	-0.000558899	0.321233	7.57	11.88	30.8	13.22	10.92	83.92	55.47	56.46	0	61.71	21.14	55.86	51.57	2.51	16.1	0	2.19	2.71	7.31	0	58.19	17.83	27.09	27.12	24.28	40.85	30.78	47.82	23.06	14.18	14.77	38.69
chr1	8330205	8330705	5.75988	5.68503	5.84026	-0.0387972	-0.000151846	0.791274	41.09	27.26	101.47	118.98	0	0	27.02	18.07	20.3	116.92	111.48	112.67	91.35	55.33	17.44	12.8	20.42	19.88	35.1	11.79	67	0	52.75	43.19	89.01	117.23	56.9	160.6	51.14	6.62	40.89	89.29
chr1	8335249	8335749	4.74301	4.7696	4.71228	0.0174078	9.72e-05	0.863898	31.36	27.26	7.25	66.1	14.28	0	1.42	0	21.65	36.54	54.78	56.81	42.73	17.6	15.43	1.28	20.42	6.32	95.06	24.43	12.34	0	25.66	29.13	37.76	43.52	27.98	72.18	23.06	7.56	2.27	34.72
chr1	8338395	8338895	4.48499	4.70451	4.18763	0.167532	0.000458674	0.397984	23.79	16.78	26.27	0	0.84	0	0	0	1.35	52.78	25.95	44.5	30.94	32.69	17.44	0	67.1	37.95	17.55	5.05	7.05	41.6	32.08	6.03	19.78	38.19	25.18	59.55	19.72	7.56	26.13	32.74
chr1	8341036	8341536	4.81667	5.15502	4.30301	0.26008	0.000729763	0.164705	41.09	45.43	0.91	0	7.56	0	0	2.26	2.71	33.29	49.01	33.14	47.15	0	33.55	25.61	0.73	11.75	2.92	26.11	21.16	16.34	160.39	25.11	53.95	31.97	48.5	36.09	34.09	46.31	24.99	39.68
chr1	8358316	8358816	5.64071	5.95991	5.16546	0.206022	0.000927944	0.129171	27.03	18.17	21.74	0	21.01	0	5.69	0	16.24	124.23	92.26	95.63	78.09	0	38.24	72.98	32.09	9.03	49.72	56.44	51.13	60.91	79.13	30.13	53.95	111.01	73.69	166.01	44.79	36.86	34.08	96.23
chr1	8359523	8360023	4.99724	5.14636	4.80721	0.0981561	0.000297936	0.576496	19.46	10.48	26.27	0	5.04	73.09	0	4.52	12.18	73.89	66.31	62.49	55.99	7.54	2.68	0	70.01	14.46	19.01	73.29	8.82	0	35.64	29.13	8.99	61.28	31.71	101.05	20.39	36.86	17.04	74.41
chr1	8365575	8366075	3.88559	3.9958	3.74957	0.0915245	0.000133494	0.775956	21.63	14.68	73.38	0	0	0	11.38	0	4.06	30.04	18.26	19.88	4.42	0	4.03	0	0	9.03	35.1	0.84	7.05	43.08	29.94	12.05	15.28	10.66	7.46	35.19	11.03	2.84	31.81	19.84
chr1	8388239	8388739	4.84226	5.25505	4.16318	0.3353	0.00130173	0.0358407	5.41	13.28	15.4	0	19.33	0	0	33.88	9.47	25.98	55.74	48.29	19.15	0	22.81	0	24.07	24.39	99.45	52.23	70.53	38.63	14.97	27.12	44.96	32.86	21.45	54.13	34.76	16.07	26.13	67.46
chr1	8403909	8404409	4.55338	4.72211	4.33477	0.123203	0.000480343	0.46908	28.11	2.1	28.99	0	37.81	0	21.33	42.91	16.24	19.49	29.79	33.14	20.63	0	22.14	1.28	24.8	7.23	96.52	8.42	3.53	38.63	26.38	18.08	28.77	32.86	24.25	36.99	20.72	34.97	28.4	16.87
chr1	8416208	8416708	2.771	3.2195	2.00186	0.682778	0.000550419	0.159314	0	19.57	0	0	15.12	0	0	0	2.71	4.87	8.65	4.73	4.42	0	0	0	0.73	17.17	0	0	14.11	2.97	7.84	14.06	4.5	14.21	5.6	9.02	10.03	48.2	0	9.92
chr1	8426126	8426626	3.50104	3.53753	3.45853	0.0324892	6.22e-06	0.990777	18.38	37.74	4.53	0	5.88	0	35.55	0	8.12	12.99	12.49	11.36	4.42	0	13.42	0	2.19	5.42	20.47	0.84	5.29	0	4.99	16.07	32.37	22.2	9.33	17.14	14.37	7.56	19.31	19.84
chr1	8433341	8433841	4.39406	4.6981	3.94815	0.250317	0.00110463	0.1183	10.81	26.56	22.65	0	12.6	13.54	0	9.03	10.83	23.55	42.29	32.19	14.73	0	12.75	20.48	23.34	15.36	0	21.06	22.92	68.34	19.96	7.03	17.98	35.52	24.25	46.92	36.1	27.41	23.86	30.75
chr1	8440312	8440812	4.47275	4.76117	4.05616	0.230674	0.000611604	0.253799	15.14	61.51	0.91	0	17.65	0	0	0	20.3	24.36	22.1	20.83	48.62	0	18.12	0	9.48	12.65	42.41	103.62	17.63	11.89	23.52	19.08	35.07	16.87	10.26	21.65	14.37	66.16	37.49	18.85
chr1	8446557	8447057	4.53969	4.82288	4.1327	0.222313	0.00058931	0.265013	19.46	25.16	18.12	0	11.76	0	0	15.81	17.59	32.48	15.38	14.2	58.94	0	34.22	40.97	38.65	5.42	0	0	61.71	0	11.41	14.06	29.67	51.51	39.18	26.17	31.75	50.09	32.94	47.62
chr1	8475059	8475559	3.40329	3.43878	3.36198	0.0324908	8.04e-06	0.988374	19.46	15.38	23.56	0	4.2	0	1.42	0	8.12	17.05	19.22	14.2	10.31	12.57	8.72	1.28	0	0.9	0	2.53	19.4	1.49	11.41	9.04	15.28	26.64	17.72	18.95	15.04	22.68	9.09	12.9
chr1	8489789	8490289	3.736	4.1644	3.01852	0.462956	0.000798155	0.0938165	19.46	5.59	0	0	12.6	0	0	0	6.77	21.11	24.03	11.36	20.63	0	0	0	13.86	18.97	1.46	0	8.82	41.6	24.24	11.05	20.68	20.43	18.66	19.85	18.72	39.7	24.99	21.83
chr1	8501044	8501544	5.86086	6.05256	5.60752	0.109994	0.000481353	0.415686	35.68	27.96	38.05	0	17.65	2.71	2.84	0	20.3	153.46	125.9	103.2	123.77	20.12	59.72	6.4	39.38	18.97	90.67	74.98	52.9	20.8	165.38	45.2	103.4	86.15	58.76	203.91	31.08	12.29	23.86	94.25
chr1	8511936	8512436	3.99667	4.12874	3.83074	0.107809	0.000236433	0.664297	65.96	29.36	16.31	0	21.01	0	0	13.55	0	6.5	17.3	21.78	11.79	2.51	7.38	0	8.75	2.71	26.32	78.34	12.34	2.97	27.8	8.04	17.08	20.43	15.86	20.75	17.05	12.29	6.82	19.84
chr1	8530591	8531091	4.582	4.34978	4.80666	-0.143776	-0.000530769	0.356018	48.66	53.12	46.2	0	21.01	21.66	11.38	0	18.95	38.97	36.52	30.3	50.1	0	42.94	0	2.19	6.32	1.46	3.37	12.34	1.49	23.52	10.04	35.96	38.19	34.51	37.89	40.78	20.79	49.98	27.78
chr1	8553076	8553576	3.85792	4.32633	3.03495	0.510053	0.000655122	0.102832	0	4.89	0	0	3.36	0	15.64	0	24.36	22.73	12.49	21.78	17.68	0	0	0	0	5.42	54.11	84.24	0	37.14	7.84	6.03	17.98	36.41	22.39	24.36	8.36	18.9	0	17.86
chr1	8574159	8574659	3.83409	4.02663	3.57945	0.16939	0.000283873	0.55087	28.11	16.78	26.27	0	15.96	0	0	0	2.71	39.79	20.18	17.99	8.84	0	2.68	0	30.63	12.65	70.2	0	1.76	0	12.12	6.03	17.08	10.66	14.92	18.95	19.72	26.46	17.04	18.85
chr1	8576749	8577249	3.70417	4.02883	3.21814	0.323232	0.000677455	0.191459	11.89	2.8	0	0	0.84	27.07	0	0	14.89	18.67	16.34	20.83	23.57	0	2.68	0	32.09	1.81	32.17	18.53	29.97	23.77	2.14	14.06	28.77	17.76	11.19	24.36	16.04	8.51	3.41	12.9
chr1	8577694	8578194	3.46854	3.74123	3.08056	0.279497	0.000507648	0.330927	9.73	16.78	0.91	0	2.52	0	0	2.26	6.77	15.43	19.22	20.83	10.31	0	22.14	0	0.73	8.13	21.94	23.59	24.69	0	12.83	15.07	26.07	33.75	6.53	16.24	15.37	2.84	5.68	13.89
chr1	8600705	8601205	3.59376	3.92192	3.10073	0.337978	0.000542033	0.247576	15.14	23.07	0	0	9.24	0	0	0	1.35	17.05	18.26	7.57	23.57	0	13.42	0	51.05	18.07	2.92	0	10.58	0	26.38	11.05	8.09	29.31	13.99	10.83	20.05	16.07	12.5	26.79
chr1	8638616	8639116	3.60329	3.73689	3.43522	0.121101	0.000197963	0.702765	10.81	18.17	32.61	0	28.57	0	0	0	1.35	6.5	19.22	10.41	11.79	0	22.81	34.57	0.73	17.17	4.39	0.84	1.76	0	14.26	16.07	24.28	19.54	11.19	18.95	18.72	6.62	14.77	22.82
chr1	8653283	8653783	4.00706	3.70251	4.28882	-0.211547	-0.000629615	0.254458	27.03	35.65	20.84	0	18.49	0	0	42.91	6.77	22.73	38.44	18.94	26.52	20.12	14.76	0	0	10.84	1.46	0	40.55	8.91	6.42	10.04	30.57	19.54	15.86	11.73	20.05	6.62	15.9	22.82
chr1	8656987	8657487	4.16743	4.26157	4.05273	0.0723181	0.000140105	0.776527	28.11	39.14	48.92	0	10.08	37.9	0	0	13.53	10.56	12.49	23.67	19.15	0	5.37	0	0	51.5	0	58.13	24.69	1.49	18.53	14.06	26.97	10.66	34.51	20.75	18.38	13.23	3.41	29.76
chr1	8677136	8677636	2.90384	3.06489	2.69654	0.184086	0.000172063	0.678726	6.49	0	0	0	14.28	0	0	2.26	6.77	13.8	11.53	17.04	17.68	0	7.38	0	0	0	8.77	0.84	7.05	0	8.55	9.04	35.96	12.43	13.06	9.02	13.37	13.23	0	10.91
chr1	8708860	8709360	3.78244	3.32838	4.16762	-0.32353	-0.000863954	0.116519	22.71	0.7	42.58	0	21.01	0	46.93	38.39	4.06	21.11	25.95	15.15	8.84	0	22.14	0	3.65	6.32	0	15.16	7.05	0	10.69	11.05	22.48	8.88	22.39	22.56	12.03	17.01	4.54	6.94
chr1	8715120	8715620	3.83737	4.12298	3.42595	0.266474	0.000418913	0.348477	32.44	12.58	0	0	11.76	0	0	0	9.47	15.43	39.4	20.83	13.26	0	6.04	0	0	16.26	0	0	17.63	10.4	11.41	24.11	20.68	32.86	23.32	30.68	20.72	34.97	12.5	40.68
chr1	8727381	8727881	3.47424	3.40162	3.55235	-0.0623715	-0.000155708	0.751323	22.71	27.26	0.91	0	12.6	0	24.18	0	13.53	9.74	15.38	17.99	7.37	17.6	6.71	0	0	0	4.39	0	17.63	0	12.12	6.03	16.18	16.87	16.79	22.56	20.39	7.56	11.36	27.78
chr1	8732733	8733233	4.59125	4.58169	4.60201	-0.00636862	-4.73e-05	0.92905	46.49	59.41	0	0	48.74	0	83.91	20.33	16.24	24.36	29.79	17.99	10.31	0	6.71	46.09	52.51	6.32	2.92	1.68	12.34	0	81.27	20.09	20.68	13.32	12.13	35.19	30.41	29.3	9.09	33.73
chr1	8746788	8747288	3.26003	3.36821	3.12674	0.106992	0.000102985	0.795241	9.73	0	0	0	11.76	0	0	2.26	20.3	6.5	24.03	16.1	23.57	0	16.77	0	0	11.75	0	0	0	0	19.25	13.06	26.97	21.31	13.06	27.07	16.38	10.4	3.41	12.9
chr1	8765547	8766047	4.42795	4.47529	4.37234	0.0335004	7.6e-05	0.895605	22.71	26.56	4.53	0	39.49	0	2.84	0	6.77	35.73	23.06	23.67	32.41	75.45	17.44	0	6.56	10.84	0	10.95	54.66	10.4	28.51	25.11	31.47	34.64	39.18	48.72	18.72	17.96	13.63	26.79
chr1	8774878	8775378	4.07605	3.87459	4.2748	-0.141467	-0.00030959	0.510875	47.58	20.27	0	0	29.41	0	0	81.31	16.24	7.31	27.87	7.57	35.36	0	17.44	0	4.38	19.88	1.46	0	45.84	1.49	37.07	12.05	28.77	12.43	25.18	15.34	15.37	5.67	20.45	3.97
chr1	8792792	8793292	4.06178	4.1161	3.99765	0.0420209	9.86e-05	0.848383	10.81	8.39	0.91	0	10.08	102.87	0	0	10.83	21.92	26.91	12.31	19.15	10.06	5.37	33.29	0	13.55	0	0	17.63	23.77	24.24	17.08	26.07	16.87	10.26	29.77	17.71	11.34	28.4	24.8
chr1	8805386	8805886	3.1615	3.28969	3.00097	0.132103	0.000149717	0.725155	5.41	0	0	0	10.08	0	0	45.17	12.18	10.56	17.3	9.47	5.89	0	4.03	0	0.73	0	0	0.84	45.84	5.94	7.13	15.07	21.58	11.55	3.73	18.04	11.03	6.62	2.27	15.87
chr1	8825130	8825630	4.09919	4.53667	3.35868	0.432626	0.000982335	0.0526477	31.36	11.18	0	13.22	1.68	0	0	0	17.59	17.05	24.99	23.67	11.79	0	1.34	0	3.65	8.13	27.79	9.27	1.76	65.37	66.3	20.09	20.68	20.43	15.86	24.36	23.73	40.64	22.72	23.81
chr1	8841990	8842490	3.1035	3.24063	2.93049	0.14466	0.000180847	0.711975	22.71	16.78	0	0	10.08	0	0	0	16.24	10.56	9.61	10.41	5.89	0	12.08	0	0	9.94	0	6.74	5.29	16.34	34.22	13.06	12.59	5.33	13.99	5.41	11.36	13.23	2.27	10.91
chr1	8843772	8844272	2.60712	2.55626	2.66267	-0.0586107	-0.000119203	0.788419	15.14	21.67	0	0	0	0	0	20.33	6.77	6.5	3.84	10.41	2.95	0	7.38	0	0	7.23	0	0	15.87	22.28	6.42	4.02	1.8	5.33	9.33	3.61	10.03	4.73	3.41	5.95
chr1	8845602	8846102	2.84252	3.07436	2.52496	0.28301	0.000212399	0.558219	0	8.39	0	0	0	10.83	0	0	2.71	13.8	11.53	23.67	14.73	0	0.67	0	0	1.81	0	0	10.58	25.26	4.28	13.06	13.49	27.53	5.6	24.36	4.34	0	0	12.9
chr1	8853153	8853653	4.65868	4.45117	4.86262	-0.127277	-0.000466345	0.416673	56.23	44.03	127.74	13.22	25.21	18.95	0	2.26	5.41	22.73	30.75	23.67	29.47	22.63	14.09	1.28	0.73	28.91	23.4	0.84	15.87	0	20.67	24.11	27.87	18.65	23.32	43.31	38.77	44.42	24.99	34.72
chr1	8863643	8864143	3.25911	3.25187	3.26727	-0.00679386	8.46e-05	0.835797	0	0	0	52.88	5.88	0	11.38	2.26	10.83	13.8	10.57	25.56	5.89	0	5.37	0	0	11.75	0	0	26.45	0	14.26	2.01	7.19	10.66	17.72	21.65	2.01	7.56	7.95	32.74
chr1	8874299	8874799	2.89183	2.70954	3.07392	-0.1814	-7.5e-05	0.86783	8.65	0	25.37	52.88	0.84	0	2.84	0	5.41	4.06	3.84	17.04	0	0	5.37	5.12	9.48	0	0	21.06	21.16	0	2.85	10.04	6.29	2.66	7.46	3.61	4.68	4.73	1.14	10.91
chr1	8880924	8881424	4.12784	4.47868	3.58828	0.318983	0.000616328	0.195463	29.19	14.68	34.43	0	10.08	0	0	0	13.53	23.55	25.95	6.63	17.68	0	4.7	108.82	0.73	2.71	24.86	0	0	1.49	14.97	17.08	36.86	22.2	17.72	13.53	21.06	51.04	18.18	27.78
chr1	8892870	8893370	5.93738	6.2159	5.53888	0.166086	0.000986691	0.139838	56.23	37.04	16.31	66.1	115.12	2.71	1.42	9.03	32.48	51.15	83.61	105.1	55.99	0	65.08	124.19	4.38	51.5	127.23	12.64	118.14	44.57	80.55	40.18	61.14	69.27	58.76	101.05	81.22	88.84	82.92	117.07
chr1	8906670	8907170	5.80005	6.18463	5.18693	0.25336	0.00176582	0.0178023	40.01	34.25	9.06	13.22	31.93	0	64	15.81	16.24	37.35	80.73	70.06	30.94	37.72	65.08	6.4	79.49	28.91	74.58	48.02	49.37	71.31	337.18	38.17	82.72	41.74	56.9	40.6	68.18	55.76	89.74	67.46
chr1	8927830	8928330	3.56061	3.64842	3.45418	0.078706	0.000123185	0.828947	21.63	16.78	0.91	0	14.28	0	0	2.26	5.41	12.99	31.71	12.31	20.63	0	25.5	15.36	11.67	19.88	0	32.85	15.87	0	6.42	8.04	15.28	9.77	9.33	13.53	16.04	8.51	6.82	23.81
chr1	8946636	8947136	2.49856	2.65257	2.3015	0.20399	0.000170044	0.708294	4.33	13.28	0	0	12.6	0	0	0	14.89	1.62	10.57	6.63	1.47	2.51	6.04	0	0	9.03	0	0	10.58	0	9.98	8.04	21.58	8.88	7.46	4.51	7.02	3.78	9.09	6.94
chr1	8964930	8965430	3.56891	3.70782	3.39339	0.127485	0.000152871	0.698679	8.65	0	0	0	22.69	0	0	74.53	1.35	16.24	16.34	14.2	2.95	0	0.67	0	0	12.65	0	0	7.05	5.94	34.93	18.08	15.28	25.76	19.59	22.56	3.34	6.62	13.63	36.71
chr1	8969949	8970449	2.4742	2.66693	2.21924	0.264027	0.000193409	0.592243	1.08	0	0	0	1.68	0	0	45.17	0	8.93	2.88	5.68	4.42	0	0	0	0	27.1	0	1.68	0	0	12.12	7.03	5.39	8.88	9.33	12.63	5.01	7.56	10.22	0.99
chr1	8978270	8978770	4.06918	4.2312	3.86045	0.131968	0.000435894	0.508038	18.38	30.75	3.62	0	31.93	0	4.27	18.07	12.18	10.56	23.06	29.35	14.73	7.54	13.42	1.28	7.29	14.46	7.31	3.37	33.5	1.49	69.15	18.08	26.97	23.09	17.72	7.22	27.41	23.63	20.45	16.87
chr1	8982813	8983313	3.88547	4.20892	3.40183	0.306329	0.000715864	0.191113	20.54	34.25	10.87	0	4.2	0	0	0	17.59	12.18	19.22	17.04	20.63	0	2.01	0	0	14.46	19.01	50.54	35.26	10.4	9.27	22.1	16.18	19.54	15.86	13.53	25.74	26.46	18.18	17.86
chr1	8995043	8995543	4.49721	4.25134	4.73304	-0.154507	-0.00046677	0.401962	65.96	32.15	43.49	52.88	15.96	0	41.24	9.03	17.59	29.23	24.03	20.83	25.05	0	21.47	0	0	14.46	0	61.5	21.16	0	21.39	22.1	27.87	28.42	17.72	22.56	24.73	35.91	9.09	16.87
chr1	9014536	9015036	4.44829	4.73856	4.02826	0.233757	0.000427085	0.332079	6.49	4.19	0	0	10.08	0	0	0	5.41	48.72	36.52	58.7	61.88	0	12.75	0	0	6.32	2.92	77.5	26.45	23.77	29.94	17.08	36.86	47.96	39.18	83.91	12.7	7.56	7.95	33.73
chr1	9023195	9023695	3.9101	4.33569	3.19964	0.437173	0.000869573	0.0827703	5.41	38.44	10.87	0	0.84	0	0	0	8.12	15.43	24.99	7.57	14.73	0	11.41	0	0	28.91	8.77	69.08	8.82	1.49	19.96	12.05	23.38	30.2	21.45	39.7	12.37	14.18	26.13	26.79
chr1	9024815	9025315	4.09297	4.27803	3.84979	0.151794	0.00026056	0.537662	17.3	0.7	0	26.44	0.84	0	0	20.33	2.71	47.9	13.45	46.39	29.47	0	10.74	0	0	1.81	1.46	53.07	40.55	0	12.12	11.05	35.07	44.41	35.44	38.8	12.03	1.89	11.36	30.75
chr1	9026682	9027182	3.77588	4.13773	3.21294	0.363946	0.000557389	0.207725	22.71	0	0.91	0	10.92	0	0	0	1.35	9.74	25.95	23.67	25.05	0	18.79	0	2.92	10.84	0	74.13	0	2.97	19.25	18.08	34.17	20.43	17.72	14.44	26.07	23.63	14.77	19.84
chr1	9039438	9039938	5.75824	5.89496	5.5858	0.0775834	0.000421048	0.532388	23.79	46.83	1.81	0	16.81	18.95	28.44	33.88	13.53	123.42	132.62	110.78	95.77	30.18	43.61	25.61	65.64	41.56	45.34	2.53	22.92	19.31	91.96	56.25	95.31	99.47	87.68	166.01	35.09	29.3	44.3	83.33
chr1	9063542	9064042	5.26177	5.60596	4.73611	0.242786	0.00109663	0.087168	18.38	47.53	4.53	0	27.73	0	51.2	0	32.48	54.4	45.17	37.87	22.1	0	58.37	30.73	14.59	45.17	27.79	72.45	88.16	197.59	67.01	21.09	53.95	39.96	15.86	29.77	33.76	44.42	15.9	29.76
chr1	9071480	9071980	5.42111	5.52853	5.28885	0.0638247	0.000148932	0.743006	38.93	23.07	12.68	0	12.6	0	0	2.26	23.01	121.79	109.56	106.99	61.88	12.57	61.06	0	69.28	29.81	0	0	52.9	1.49	101.94	39.17	65.64	103.02	57.83	120.9	35.09	2.84	28.4	76.39
chr1	9083736	9084236	5.17371	5.45249	4.77477	0.191108	0.000707784	0.223956	54.06	59.41	0	0	23.53	0	1.42	6.78	31.13	29.23	58.62	49.23	36.84	30.18	30.19	6.4	0	67.76	77.51	7.58	72.29	83.2	25.66	17.08	55.74	25.76	55.97	63.16	55.15	46.31	51.12	33.73
chr1	9136136	9136636	4.16212	3.95739	4.36368	-0.140658	-0.000270696	0.546363	42.17	44.73	0	0	4.2	129.94	0	0	5.41	19.49	16.34	17.04	22.1	0	7.38	0	48.86	17.17	5.85	1.68	17.63	0	31.37	11.05	26.07	8.88	15.86	18.95	18.05	19.85	0	22.82
chr1	9195030	9195530	3.1306	2.29556	3.71366	-0.691603	-0.000933284	0.0358943	7.57	19.57	55.26	0	1.68	0	0	6.78	17.59	8.93	2.88	4.73	5.89	47.78	18.12	0	0	2.71	0	0	0	0	0.71	8.04	7.19	5.33	10.26	5.41	6.35	14.18	19.31	3.97
chr1	9204894	9205394	4.4041	4.42382	4.38141	0.0138655	7.56e-06	0.987766	44.33	11.18	16.31	0	16.81	0	0	22.58	10.83	34.91	38.44	53.02	35.36	0	28.85	0	3.65	30.72	0	0	15.87	0	40.63	22.1	27.87	29.31	31.71	45.11	35.09	14.18	24.99	43.65
chr1	9218302	9218802	4.60741	4.79862	4.35482	0.139701	0.000643907	0.29117	31.36	1.4	0.91	66.1	21.01	0	0	2.26	17.59	30.85	26.91	26.51	5.89	45.27	30.86	0	41.57	7.23	36.56	28.64	42.32	22.28	52.04	16.07	35.07	27.53	28.92	33.38	19.38	17.01	36.35	28.77
chr1	9230499	9230999	4.01032	4.07973	3.9274	0.0547606	8.35e-05	0.868033	22.71	13.28	0	0	20.17	0	35.55	0	10.83	24.36	25.95	33.14	14.73	0	27.51	0	2.92	13.55	0	0	35.26	2.97	21.39	31.14	26.97	15.1	22.39	18.04	29.75	21.74	20.45	25.79
chr1	9246857	9247357	4.09198	4.40457	3.62962	0.278486	0.000291555	0.400256	19.46	0	0.91	0	0	0	0	0	9.47	34.91	47.09	39.77	20.63	0	13.42	0	1.46	13.55	0	0	40.55	0	44.91	30.13	17.08	48.85	29.85	66.77	17.38	7.56	2.27	39.68
chr1	9247881	9248381	4.58349	4.64314	4.51276	0.0410013	7.5e-05	0.872334	7.57	2.8	19.03	0	17.65	0	0	72.27	18.95	37.35	49.97	57.76	45.68	0	13.42	1.28	0	9.03	42.41	0	19.4	25.26	51.33	20.09	39.56	47.96	43.84	64.96	6.35	0	21.58	31.75
chr1	9258000	9258500	4.67515	4.88032	4.40076	0.148905	0.000472628	0.410671	14.06	22.37	9.06	0	18.49	0	0	40.65	18.95	43.84	37.48	63.44	32.41	0	16.1	1.28	62.72	9.94	0	5.9	40.55	40.11	46.34	23.1	35.96	41.74	35.44	53.23	16.04	6.62	42.03	39.68
chr1	9264056	9264556	5.24935	5.35365	5.12123	0.0639126	0.00020326	0.707758	56.23	0	32.61	0	9.24	51.44	0	20.33	13.53	69.02	70.16	103.2	86.93	0	9.39	0	23.34	16.26	43.87	40.44	28.21	5.94	62.73	57.25	57.54	83.48	46.64	98.34	32.09	28.35	24.99	45.64
chr1	9291130	9291630	3.90962	3.82611	3.99877	-0.0635187	-1.05e-05	0.981756	28.11	6.29	0	92.54	19.33	0	0	0	18.95	18.67	19.22	11.36	20.63	0	4.7	0	0	22.59	0	8.42	22.92	1.49	17.11	13.06	48.55	13.32	13.06	18.95	18.72	3.78	19.31	19.84
chr1	9316463	9316963	4.78265	4.61942	4.94774	-0.0988523	-0.000147929	0.743586	18.38	0.7	14.5	211.52	25.21	0	0	2.26	9.47	32.48	49.01	38.82	39.78	0	20.8	0	0	4.52	20.47	0	37.03	50.51	27.8	12.05	43.16	59.5	43.84	36.99	16.38	3.78	18.18	43.65
chr1	9355941	9356441	4.27073	4.54791	3.87468	0.230575	0.000460911	0.330053	31.36	0.7	7.25	0	1.68	0	0	18.07	12.18	43.84	27.87	46.39	20.63	0	10.06	79.38	0	3.61	0	0.84	28.21	7.43	34.93	22.1	28.77	47.96	24.25	49.62	21.39	3.78	13.63	31.75
chr1	9359593	9360093	3.27858	3.48543	3.00152	0.214977	0.00032195	0.503557	34.6	0	0.91	0	7.56	2.71	0	0	4.06	4.87	10.57	16.1	13.26	10.06	15.43	0	0	7.23	0	30.33	17.63	10.4	19.25	7.03	2.7	25.76	14.92	17.14	7.02	3.78	3.41	23.81
chr1	9367297	9367797	4.99397	5.22008	4.68587	0.155438	0.000690312	0.287642	20.54	10.48	30.8	0	4.2	43.31	0	2.26	17.59	50.34	52.86	41.66	61.88	22.63	27.51	0	17.5	17.17	30.71	37.07	56.42	34.17	52.04	37.16	40.46	78.15	38.24	91.13	30.08	10.4	11.36	51.59
chr1	9389229	9389729	3.72398	3.22855	4.13476	-0.355941	-0.000540564	0.234341	24.87	12.58	0.91	66.1	14.28	75.8	0	0	10.83	12.18	24.03	8.52	7.37	0	6.04	0	0	9.94	0	0.84	1.76	0	7.84	17.08	30.57	12.43	4.66	18.95	16.38	24.57	3.41	10.91
chr1	9396307	9396807	3.54728	3.86121	3.08233	0.324091	0.000586983	0.243899	25.95	16.08	0.91	0	9.24	0	4.27	2.26	1.35	17.05	18.26	20.83	8.84	0	2.01	1.28	0.73	10.84	1.46	42.96	0	0	15.68	18.08	32.37	21.31	19.59	20.75	12.37	34.02	5.68	9.92
chr1	9410973	9411473	4.00509	4.09975	3.88972	0.0756832	0.000157449	0.772034	4.33	8.39	2.72	0	31.09	0	0	18.07	32.48	30.85	29.79	18.94	17.68	12.57	15.43	0	0.73	7.23	33.64	0.84	5.29	2.97	8.55	51.23	39.56	38.19	24.25	14.44	14.37	22.68	5.68	21.83
chr1	9427915	9428415	4.06423	4.23128	3.8481	0.136607	0.000243641	0.60868	25.95	11.18	21.74	0	7.56	0	0	0	6.77	23.55	30.75	33.14	26.52	0	28.85	0	0	16.26	0	0	38.79	17.83	12.12	19.08	52.15	22.2	26.12	16.24	21.06	31.19	28.4	17.86
chr1	9430948	9431448	3.80629	3.84227	3.76439	0.0294656	2.15e-05	0.964288	12.98	35.65	62.51	0	8.4	0	0	4.52	8.12	17.05	18.26	17.99	10.31	0	8.05	0	21.15	4.52	0	74.98	0	0	5.7	21.09	7.19	14.21	18.66	16.24	15.37	13.23	13.63	17.86
chr1	9479031	9479531	4.24745	4.42802	4.0111	0.142323	0.000293349	0.560303	20.54	69.9	16.31	0	4.2	0	1.42	0	6.77	29.23	16.34	26.51	27.99	2.51	20.13	0	13.13	16.26	61.42	0	86.4	0	34.22	19.08	24.28	16.87	22.39	20.75	10.36	12.29	5.68	22.82
chr1	9491442	9491942	3.58208	4.10627	2.59206	0.661683	0.00135948	0.0118967	11.89	6.29	0	0	5.88	0	0	4.52	12.18	4.87	11.53	17.99	5.89	0	9.39	0	7.29	0.9	1.46	48.02	14.11	16.34	50.61	11.05	12.59	15.99	10.26	12.63	18.38	32.13	34.08	6.94
chr1	9504873	9505373	3.03084	3.62167	1.80115	1.00373	0.00122507	0.00949587	3.24	15.38	0.91	0	1.68	2.71	1.42	0	4.06	3.25	5.77	5.68	1.47	0	6.71	0	0.73	6.32	42.41	70.76	8.82	0	6.42	6.03	17.98	1.78	15.86	2.71	14.71	5.67	1.14	7.94
chr1	9516558	9517058	4.83345	5.34911	3.87067	0.465688	0.00122393	0.0170995	31.36	17.47	38.96	0	28.57	0	0	4.52	5.41	18.67	28.83	19.88	10.31	0	15.43	0	0.73	15.36	8.77	90.98	17.63	219.88	126.89	13.06	19.78	39.08	18.66	24.36	23.06	20.79	26.13	27.78
chr1	9523074	9523574	4.28709	4.66398	3.69123	0.336646	0.00103824	0.075594	20.54	9.09	2.72	0	23.53	0	0	2.26	10.83	13.8	23.06	30.3	8.84	42.75	6.04	66.57	42.3	1.81	59.96	93.51	5.29	7.43	32.08	14.06	22.48	15.1	12.13	12.63	9.02	11.34	19.31	5.95
chr1	9533740	9534240	4.83213	4.90494	4.74491	0.0477541	0.00038558	0.546536	28.11	21.67	7.25	132.2	24.37	2.71	11.38	2.26	21.65	47.09	41.32	28.4	10.31	0	23.48	1.28	11.67	40.66	26.32	48.86	82.87	0	37.07	18.08	30.57	46.18	32.65	35.19	24.73	25.52	23.86	23.81
chr1	9541076	9541576	4.85338	5.06897	4.56238	0.151589	0.000431377	0.417209	57.31	32.85	19.03	0	23.53	0	0	0	14.89	52.78	42.29	63.44	13.26	7.54	27.51	0	1.46	34.33	0	23.59	49.37	32.68	129.74	31.14	39.56	29.31	40.11	34.29	45.45	35.91	23.86	19.84
chr1	9546046	9546546	4.12679	4.31142	3.88429	0.150143	0.000343039	0.513982	25.95	34.25	4.53	0	12.6	0	34.13	0	5.41	19.49	26.91	27.46	10.31	15.09	5.37	0	0	2.71	2.92	0	8.82	29.71	57.03	19.08	25.18	19.54	30.78	32.48	21.06	25.52	32.94	29.76
chr1	9553008	9553508	4.14307	3.96522	4.32124	-0.123743	-0.000728223	0.34353	57.31	54.52	10.87	13.22	22.69	32.49	9.96	15.81	6.77	8.93	20.18	10.41	14.73	2.51	19.46	6.4	5.11	22.59	24.86	14.32	7.05	2.97	24.95	26.11	7.19	22.2	20.52	9.02	25.07	13.23	24.99	8.93
chr1	9562873	9563373	3.85682	4.08204	3.55016	0.200879	0.000407038	0.433142	9.73	16.08	8.15	0	14.28	0	0	0	6.77	25.98	26.91	26.51	19.15	0	22.14	0	3.65	10.84	46.8	43.81	0	0	17.11	8.04	20.68	25.76	15.86	27.97	11.03	17.96	13.63	24.8
chr1	9568424	9568924	3.92092	3.91438	3.92829	-0.00510336	-3.53e-05	0.940114	20.54	37.74	6.34	0	19.33	21.66	0	0	16.24	22.73	21.14	35.03	23.57	0	4.03	0	0.73	9.03	0	0	3.53	0	21.39	17.08	42.26	11.55	48.5	33.38	19.72	12.29	17.04	19.84
chr1	9572211	9572711	4.12138	4.20233	4.02378	0.0624862	0.000101987	0.83918	14.06	35.65	0.91	0	10.92	0	0	2.26	10.83	30.85	39.4	64.38	13.26	0	21.47	0	0.73	9.03	38.02	5.9	22.92	0	14.26	12.05	22.48	39.08	27.05	36.99	25.74	11.34	13.63	33.73
chr1	9577817	9578317	4.03104	4.30153	3.64699	0.23754	0.000331828	0.413281	41.09	11.88	0	0	11.76	0	0	4.52	16.24	23.55	18.26	20.83	39.78	0	0	0	0	25.3	0	0	56.42	0	33.5	23.1	22.48	40.85	24.25	22.56	30.41	7.56	17.04	31.75
chr1	9587814	9588314	4.81739	5.04396	4.50854	0.161558	0.000455383	0.389405	57.31	38.44	0	0	55.46	0	0	4.52	21.65	30.04	49.97	43.55	25.05	0	15.43	24.33	28.44	23.49	7.31	91.82	3.53	0	60.59	18.08	27.87	16.87	43.84	37.89	36.76	86.95	19.31	33.73
chr1	9596669	9597169	3.92723	4.00035	3.83962	0.0590087	8.36e-05	0.842876	4.33	6.29	12.68	0	0	0	0	36.14	9.47	30.04	27.87	27.46	16.21	40.24	4.03	0	0	0.9	19.01	0	0	11.89	21.39	13.06	29.67	42.63	21.45	64.06	13.7	0	4.54	29.76
chr1	9600968	9601468	4.54967	4.50003	4.60394	-0.0328631	-8.16e-05	0.859196	28.11	7.69	0	0	24.37	0	0	0	25.71	42.22	20.18	51.13	47.15	108.14	10.06	1.28	16.77	56.92	0	0	17.63	13.37	28.51	21.09	26.97	61.28	19.59	63.16	11.7	7.56	1.14	37.7
chr1	9610500	9611000	4.77774	4.88661	4.64351	0.0734656	0.000212344	0.670286	17.3	36.35	9.97	52.88	6.72	0	1.42	0	4.06	61.71	40.36	69.12	66.3	0	8.72	56.33	0	45.17	16.09	0	17.63	1.49	33.5	22.1	35.07	72.82	29.85	67.67	18.05	21.74	22.72	42.66
chr1	9616372	9616872	4.18234	4.28227	4.06004	0.0766976	0.000168679	0.754823	29.19	6.99	44.39	0	16.81	0	0	2.26	4.06	26.79	37.48	23.67	26.52	12.57	19.46	0	5.83	8.13	0	29.48	19.4	0	63.44	18.08	34.17	23.09	26.12	28.87	19.05	34.97	10.22	9.92
chr1	9623115	9623615	4.62214	5.04203	3.92578	0.360212	0.00118307	0.0439684	23.79	19.57	0.91	0	28.57	0	0	2.26	2.71	25.17	43.25	28.4	33.89	0	19.46	0	8.02	20.78	48.26	58.13	59.95	34.17	48.47	23.1	37.76	22.2	30.78	50.53	27.74	31.19	19.31	39.68
chr1	9638278	9638778	4.14188	4.49267	3.60245	0.317803	0.000590553	0.205576	23.79	23.76	0	0	19.33	0	0	0	16.24	31.67	24.03	16.1	8.84	5.03	13.42	0	0	18.07	54.11	0	61.71	0	24.95	16.07	26.07	15.1	33.58	22.56	19.72	34.02	32.94	23.81
chr1	9652642	9653142	2.30843	2.7858	1.46028	0.927167	0.000657558	0.111152	10.81	0	4.53	0	0	0	1.42	0	1.35	5.68	5.77	4.73	2.95	0	4.03	0	37.19	12.65	0	0	7.05	23.77	4.28	6.03	6.29	5.33	2.8	5.41	0.33	0	1.14	4.96
chr1	9666009	9666509	3.22142	3.43251	2.93764	0.223903	0.000329449	0.51116	21.63	11.88	0	0	26.05	0	0	0	2.71	15.43	7.69	4.73	7.37	0	17.44	0	22.61	8.13	7.31	0	3.53	17.83	8.55	7.03	8.09	20.43	10.26	21.65	5.35	29.3	4.54	8.93
chr1	9674990	9675490	4.73739	5.08472	4.20522	0.273395	0.0012647	0.0652659	38.93	20.27	13.59	0	21.01	2.71	1.42	0	13.53	20.3	33.64	35.03	22.1	32.69	21.47	97.3	16.04	28.01	48.26	21.06	56.42	2.97	99.8	14.06	27.87	28.42	21.45	27.97	29.75	4.73	32.94	19.84
chr1	9683177	9683677	3.81528	3.65673	3.97613	-0.120492	-0.000389639	0.500348	24.87	23.07	33.52	0	2.52	2.71	1.42	0	10.83	18.67	24.99	13.26	25.05	47.78	7.38	1.28	0.73	6.32	1.46	37.07	1.76	22.28	4.99	16.07	41.36	11.55	20.52	8.12	9.02	6.62	11.36	13.89
chr1	9715499	9715999	5.38438	5.56775	5.1438	0.114047	0.000411544	0.463446	24.87	16.08	55.26	0	17.65	48.73	0	9.03	14.89	69.83	64.39	87.11	66.3	32.69	23.48	227.89	0.73	10.84	54.11	0	19.4	14.86	47.76	30.13	52.15	89.7	38.24	101.95	24.4	14.18	28.4	51.59
chr1	9718585	9719085	4.50952	4.66979	4.30336	0.117633	0.000235986	0.610064	50.82	2.1	22.65	0	1.68	0	0	2.26	14.89	51.15	27.87	44.5	16.21	45.27	16.77	0	35.74	0	0	62.34	70.53	0	34.22	23.1	17.08	27.53	6.53	52.33	13.37	5.67	46.57	37.7
chr1	9730101	9730601	4.76039	4.94143	4.52332	0.127278	0.000298166	0.53729	28.11	39.84	0	0	1.68	35.19	0	0	18.95	51.15	47.09	64.38	54.52	0	4.03	0	18.96	27.1	67.27	32.01	0	23.77	29.94	20.09	33.27	39.96	30.78	84.81	22.06	2.84	32.94	56.55
chr1	9730999	9731499	5.11129	5.46786	4.55966	0.261524	0.000917005	0.106654	21.63	8.39	20.84	0	2.52	0	1.42	2.26	24.36	52.78	53.82	71.01	35.36	35.21	24.15	65.29	0	23.49	51.18	2.53	132.24	57.94	59.88	31.14	31.47	60.39	18.66	101.95	37.77	24.57	10.22	43.65
chr1	9744446	9744946	5.30822	4.39546	5.92302	-0.429475	-0.000694543	0.06914	7.57	46.83	8.15	660.99	5.88	0	25.6	0	5.41	48.72	28.83	32.19	26.52	0	13.42	0	9.48	9.03	0	0	44.08	0	26.38	18.08	35.96	47.96	24.25	52.33	22.06	15.12	19.31	33.73
chr1	9744966	9745466	3.50318	4.06232	2.39376	0.760557	0.00109235	0.0183113	19.46	8.39	0	0	0.84	0	0	0	2.71	8.93	18.26	14.2	0	0	6.04	10.24	0.73	0	38.02	58.97	1.76	50.51	13.54	4.02	17.08	17.76	9.33	17.14	12.7	11.34	7.95	12.9
chr1	9757107	9757607	4.81243	5.08784	4.41956	0.202722	0.000484	0.314597	30.28	62.21	20.84	0	1.68	0	0	40.65	18.95	12.18	34.6	31.24	29.47	0	38.92	0	31.36	12.65	38.02	0	24.69	0	193.9	31.14	53.05	40.85	15.86	46.01	30.08	14.18	13.63	32.74
chr1	9762311	9762811	5.16701	5.12345	5.21483	-0.0254557	-0.000125678	0.824002	30.28	61.51	92.41	0	23.53	0	0	49.69	13.53	93.37	49.01	70.06	45.68	12.57	15.43	0	1.46	9.94	29.25	2.53	56.42	19.31	51.33	32.14	37.76	66.61	43.84	83.91	52.47	22.68	20.45	62.5
chr1	9768104	9768604	3.07056	3.34616	2.67736	0.320618	0.000451739	0.346494	7.57	0	0	0	5.04	0	1.42	6.78	12.18	11.37	14.42	20.83	10.31	0	6.04	0	2.92	0	0	0.84	7.05	7.43	12.83	16.07	18.88	18.65	19.59	29.77	8.69	6.62	5.68	17.86
chr1	9771868	9772368	3.94023	4.20543	3.56557	0.237507	0.000638201	0.2694	11.89	39.84	1.81	0	6.72	2.71	0	22.58	8.12	13.8	21.14	24.62	19.15	2.51	2.68	0	50.32	9.94	23.4	1.68	24.69	0	17.82	19.08	29.67	14.21	13.06	24.36	30.75	13.23	13.63	27.78
chr1	9788479	9788979	4.05897	4.09382	4.01842	0.0267528	2.91e-05	0.958445	11.89	41.94	25.37	0	18.49	0	1.42	0	1.35	30.04	28.83	25.56	20.63	30.18	7.38	0	3.65	9.94	0	8.42	29.97	2.97	20.67	23.1	25.18	47.96	17.72	13.53	37.43	23.63	10.22	15.87
chr1	9790776	9791276	4.75677	5.02991	4.368	0.203128	0.000727101	0.229136	10.81	38.44	62.51	0	22.69	0	0	45.17	6.77	22.73	29.79	33.14	16.21	0	21.47	3.84	21.15	9.94	185.73	34.54	22.92	29.71	30.65	8.04	21.58	25.76	25.18	33.38	31.75	18.9	13.63	38.69
chr1	9796102	9796602	4.38556	4.67935	3.95899	0.240616	0.000598191	0.254668	5.41	37.04	1.81	0	14.28	0	0	0	10.83	24.36	41.32	44.5	32.41	2.51	18.79	0	37.92	3.61	0	44.65	12.34	93.6	21.39	27.12	34.17	25.76	31.71	27.97	18.38	20.79	19.31	16.87
chr1	9799217	9799717	4.34813	4.34752	4.34882	-0.000428731	-3.85e-05	0.940065	14.06	97.16	19.93	0	33.61	0	0	38.39	12.18	26.79	20.18	18.94	10.31	0	14.09	0	0.73	26.2	36.56	0	33.5	1.49	55.6	10.04	35.96	23.09	27.98	20.75	15.37	23.63	11.36	23.81
chr1	9803932	9804432	4.25369	4.1869	4.32583	-0.0469831	-0.000139228	0.78694	44.33	12.58	48.92	0	17.65	0	0	0	5.41	21.11	24.03	30.3	17.68	75.45	3.35	2.56	49.59	9.03	0	0	1.76	26.74	37.07	11.05	35.96	11.55	21.45	23.46	21.39	25.52	13.63	18.85
chr1	9816680	9817180	3.81282	3.89378	3.71522	0.0675468	8.14e-05	0.851177	3.24	57.31	0	0	0	0	25.6	0	16.24	14.61	10.57	28.4	23.57	0	17.44	0	12.4	7.23	0	0	0	40.11	32.79	9.04	18.88	20.43	11.19	36.09	10.36	8.51	15.9	29.76
chr1	9818618	9819118	3.86733	4.15383	3.45429	0.265354	0.000610018	0.248155	15.14	1.4	0	0	10.08	0	1.42	49.69	12.18	12.18	35.56	10.41	10.31	0	6.04	0	20.42	9.03	0	33.7	8.82	31.2	33.5	10.04	33.27	21.31	12.13	7.22	13.37	43.48	18.18	6.94
chr1	9828140	9828640	2.98398	3.56259	1.80216	0.979265	0.000972671	0.021934	2.16	0	0	0	13.44	0	0	0	6.77	4.87	9.61	4.73	7.37	0	3.35	0	22.61	0	0	41.28	0	14.86	39.21	3.01	13.49	9.77	19.59	7.22	10.36	1.89	5.68	11.9
chr1	9831739	9832239	4.61776	4.92126	4.17289	0.237458	0.000796547	0.173924	41.09	14.68	0.91	0	36.13	0	0	31.62	13.53	26.79	19.22	35.03	17.68	25.15	8.72	0	23.34	24.39	35.1	0	24.69	65.37	93.38	30.13	42.26	31.08	22.39	32.48	26.4	22.68	13.63	27.78
chr1	9838220	9838720	4.16972	4.50675	3.65877	0.299989	0.000842296	0.129432	14.06	4.89	0.91	0	3.36	62.26	0	6.78	10.83	12.99	24.99	29.35	10.31	0	8.72	0	7.29	26.2	36.56	2.53	28.21	1.49	74.85	17.08	24.28	37.3	22.39	30.68	24.73	11.34	14.77	26.79
chr1	9856266	9856766	2.83999	2.51997	3.13332	-0.313169	-0.000484272	0.303847	18.38	6.99	23.56	0	21.85	0	0	0	10.83	4.87	4.81	15.15	19.15	0	6.04	0	0	6.32	0	0	0	4.46	12.83	3.01	8.09	2.66	5.6	13.53	11.03	10.4	5.68	13.89
chr1	9864221	9864721	4.21548	4.31851	4.08907	0.0785744	0.000177953	0.741953	20.54	12.58	0.91	0	25.21	0	0	38.39	5.41	22.73	41.32	42.61	29.47	0	16.1	1.28	0	27.1	29.25	0.84	14.11	16.34	23.52	16.07	36.86	26.64	18.66	27.07	21.39	46.31	7.95	25.79
chr1	9871700	9872200	3.90452	3.73813	4.07247	-0.123269	-0.000296641	0.550807	10.81	4.89	26.27	0	15.12	43.31	0	2.26	24.36	56.84	19.22	24.62	20.63	0	4.03	0	0	13.55	0	0	7.05	23.77	17.82	12.05	9.89	33.75	10.26	43.31	9.02	14.18	11.36	20.83
chr1	9882829	9883329	2.78548	2.81781	2.74794	0.0360948	1.07e-05	0.976228	5.41	1.4	2.72	0	2.52	0	0	0	14.89	0.81	24.99	21.78	23.57	0	2.68	0	0	0	0	0	0	0	5.7	15.07	17.98	15.99	9.33	23.46	2.67	1.89	0	27.78
chr1	9892061	9892561	4.11322	4.35135	3.78516	0.200614	0.000490304	0.370145	23.79	17.47	20.84	0	7.56	0	1.42	0	9.47	34.1	22.1	20.83	25.05	0	24.15	1.28	1.46	1.81	2.92	0.84	14.11	44.57	39.21	29.13	53.95	18.65	16.79	30.68	30.08	14.18	13.63	33.73
chr1	9896820	9897320	5.49426	4.69461	6.06204	-0.368106	-0.000813261	0.0656231	31.36	20.27	12.68	740.31	9.24	0	1.42	29.36	13.53	48.72	26.91	46.39	13.26	0	8.72	0	0.73	19.88	26.32	0.84	22.92	0	67.72	36.16	36.86	27.53	30.78	32.48	24.06	27.41	32.94	53.57
chr1	9908319	9908819	4.30044	4.25547	4.34976	-0.0315457	-9.69e-05	0.843222	20.54	22.37	0.91	0	38.65	0	0	2.26	10.83	30.85	50.94	35.98	8.84	42.75	40.93	0	20.42	19.88	0	0	7.05	0	32.08	14.06	50.35	39.08	13.06	30.68	28.74	26.46	17.04	25.79
chr1	9919016	9919516	4.8626	5.31001	4.09633	0.373579	0.0015225	0.0158335	19.46	11.18	0.91	0	22.69	0	1.42	54.2	12.18	29.23	36.52	31.24	22.1	0	15.43	93.46	21.88	35.24	77.51	135.63	17.63	4.46	17.11	27.12	55.74	29.31	20.52	34.29	32.42	13.23	26.13	32.74
chr1	9932829	9933329	4.14207	4.40597	3.7697	0.224458	0.000939321	0.191048	30.28	20.27	24.46	0	22.69	2.71	2.84	2.26	6.77	17.05	12.49	17.04	8.84	20.12	16.77	3.84	2.92	14.46	4.39	53.91	33.5	37.14	34.93	15.07	33.27	8.88	27.98	25.26	14.71	23.63	5.68	20.83
chr1	9940197	9940697	4.6036	4.83792	4.2819	0.17575	0.000522179	0.352723	11.89	35.65	44.39	0	20.17	0	39.82	2.26	23.01	22.73	27.87	35.03	8.84	0	20.13	0	0.73	21.68	0	96.88	44.08	43.08	74.85	25.11	29.67	21.31	26.12	15.34	27.07	19.85	13.63	26.79
chr1	9955150	9955650	4.06572	4.29816	3.74717	0.197423	0.00045549	0.395911	23.79	54.52	19.03	0	14.28	0	0	4.52	12.18	13.8	14.42	28.4	11.79	0	4.7	0	0.73	23.49	46.8	52.23	12.34	0	38.49	12.05	30.57	14.21	19.59	10.83	10.36	13.23	30.67	18.85
chr1	9959022	9959522	3.26415	3.50922	2.92438	0.2622	0.000334258	0.450867	21.63	7.69	0.91	0	17.65	0	0	0	9.47	6.5	19.22	14.2	13.26	0	3.35	0	0	13.55	0	0	14.11	0	32.08	12.05	17.08	31.97	13.06	3.61	14.04	13.23	7.95	20.83
chr1	9962499	9962999	4.81347	5.04911	4.48959	0.169091	0.000712669	0.277396	36.76	23.07	26.27	0	24.37	0	2.84	0	35.19	32.48	55.74	44.5	38.31	0	17.44	10.24	28.44	7.23	10.24	66.55	17.63	23.77	88.39	29.13	66.53	19.54	32.65	46.92	25.74	13.23	40.89	35.71
chr1	9967854	9968354	3.95677	3.93617	3.97976	-0.0158507	1e-05	0.983374	52.98	58.01	0	52.88	11.76	0	0	0	6.77	14.61	23.06	9.47	4.42	0	2.68	21.76	30.63	0	16.09	0	14.11	32.68	10.69	8.04	24.28	19.54	19.59	9.02	10.03	26.46	11.36	5.95
chr1	9994421	9994921	3.98034	4.29049	3.52271	0.283725	0.000762434	0.186688	55.14	12.58	0	0	5.04	0	0	6.78	9.47	14.61	29.79	11.36	16.21	0	11.41	0	23.34	21.68	11.7	2.53	21.16	20.8	42.77	17.08	19.78	19.54	26.12	22.56	20.05	30.24	12.5	20.83
chr1	9995977	9996477	4.80825	4.84163	4.76946	0.0216234	0.000271896	0.69745	27.03	18.87	27.18	105.76	35.29	0	19.91	4.52	2.71	19.49	59.58	33.14	29.47	0	26.17	62.73	35.74	33.43	20.47	50.54	35.26	1.49	46.34	24.11	16.18	15.1	17.72	42.41	23.4	28.35	11.36	22.82
chr1	10008304	10008804	3.97377	3.92619	4.02586	-0.036073	-0.000108726	0.830435	3.24	28.66	31.71	0	2.52	0	1.42	67.75	6.77	27.61	31.71	19.88	10.31	0	12.75	0	37.19	3.61	0	0.84	0	16.34	22.1	11.05	28.77	13.32	14.92	26.17	14.37	23.63	27.26	18.85
chr1	10011975	10012475	2.99162	3.41191	2.29428	0.570487	0.000801729	0.0985998	8.65	6.29	0	0	4.2	0	12.8	2.26	10.83	2.44	1.92	9.47	1.47	2.51	10.74	0	0	15.36	0	1.68	0	1.49	37.78	19.08	20.68	15.1	22.39	9.02	7.35	12.29	6.82	11.9
chr1	10023554	10024054	4.36686	4.43906	4.2804	0.0523906	0.000116236	0.837718	19.46	50.33	12.68	0	26.89	0	24.18	13.55	12.18	26.79	31.71	30.3	35.36	0	8.05	0	0	24.39	0	3.37	40.55	13.37	61.31	13.06	22.48	20.43	35.44	23.46	27.07	28.35	30.67	24.8
chr1	10026049	10026549	5.00208	5.19325	4.74955	0.128587	0.000350169	0.489402	50.82	10.48	2.72	0	43.69	0	0	65.5	4.06	31.67	64.39	58.7	26.52	0	44.95	0	1.46	4.52	52.65	49.7	38.79	1.49	109.07	41.18	45.85	51.51	43.84	48.72	44.12	30.24	10.22	48.61
chr1	10028653	10029153	5.52119	5.62278	5.39668	0.0591046	0.000203171	0.716323	12.98	40.54	76.1	0	40.33	0	55.47	2.26	17.59	75.51	82.65	116.46	69.25	2.51	40.26	1.28	43.03	53.3	90.67	2.53	63.48	1.49	57.03	25.11	47.65	97.69	59.7	123.61	45.45	2.84	45.44	77.38
chr1	10031817	10032317	4.20044	4.30038	4.07811	0.0763799	0.000136335	0.7718	6.49	18.87	0	0	15.12	0	15.64	4.52	17.59	19.49	32.68	49.23	23.57	22.63	27.51	0	0	0	4.39	0	24.69	0	35.64	15.07	40.46	49.73	31.71	39.7	30.08	15.12	21.58	26.79
chr1	10035613	10036113	5.28723	5.68325	4.64789	0.289575	0.00100059	0.0712708	27.03	11.88	58.89	0	31.93	0	11.38	0	13.53	45.47	57.66	46.39	23.57	0	48.31	0	2.92	36.14	45.34	41.28	82.87	28.23	270.89	29.13	35.07	39.08	36.38	54.13	48.8	63.32	11.36	48.61
chr1	10053137	10053637	3.87692	4.27891	3.22361	0.407467	0.000835788	0.100528	14.06	0	0	0	11.76	0	19.91	0	10.83	25.17	19.22	17.99	11.79	0	9.39	2.56	0	8.13	11.7	44.65	35.26	0	19.96	14.06	22.48	23.09	25.18	20.75	21.06	45.37	23.86	11.9
chr1	10067978	10068478	3.74214	3.69787	3.79072	-0.0356835	-7.38e-05	0.859732	41.09	40.54	0	0	8.4	0	0	4.52	25.71	15.43	24.03	16.1	10.31	0	21.47	0	0	22.59	0	0	0	0	21.39	11.05	27.87	29.31	14.92	15.34	25.07	16.07	10.22	26.79
chr1	10085888	10086388	3.62598	3.60493	3.64946	-0.0176639	-6.8e-05	0.880419	1.08	30.06	19.03	0	14.28	0	0	2.26	9.47	34.1	34.6	19.88	7.37	0	16.1	0	0	4.52	0	0	31.74	0	25.66	10.04	23.38	15.1	12.13	13.53	25.74	16.07	17.04	11.9
chr1	10103500	10104000	4.19673	4.18614	4.20864	-0.00771389	2.58e-05	0.964061	16.22	16.78	0	26.44	4.2	56.85	49.78	0	5.41	8.93	24.03	13.26	8.84	35.21	11.41	0	37.19	3.61	2.92	40.44	15.87	0	24.24	23.1	21.58	40.85	13.99	15.34	18.05	12.29	10.22	29.76
chr1	10106177	10106677	3.47705	3.80257	2.98931	0.346132	0.000252698	0.426104	1.08	31.45	0	0	0	0	0	0	1.35	25.98	16.34	17.04	19.15	0	6.71	90.9	0	0	0	0	0	0	9.98	17.08	8.99	30.2	13.06	24.36	7.35	14.18	2.27	18.85
chr1	10113707	10114207	3.68248	3.63328	3.73628	-0.040219	-0.000111481	0.818014	17.3	37.74	0.91	0	6.72	0	1.42	2.26	5.41	25.98	17.3	17.04	17.68	42.75	7.38	0	0.73	0	1.46	0	42.32	1.49	22.1	10.04	31.47	14.21	20.52	21.65	13.37	3.78	15.9	11.9
chr1	10118540	10119040	3.58809	3.48957	3.69218	-0.0811968	-0.000243339	0.64312	30.28	18.17	0	0	31.09	0	51.2	4.52	6.77	14.61	14.42	4.73	7.37	0	10.74	0	2.19	6.32	30.71	0.84	29.97	2.97	17.82	2.01	26.07	7.1	4.66	5.41	15.71	17.01	10.22	11.9
chr1	10137717	10138217	3.80195	4.07971	3.40484	0.260183	0.000522109	0.310592	21.63	12.58	45.3	0	5.88	0	0	0	2.71	21.11	19.22	17.04	7.37	0	6.04	0	38.65	4.52	0	4.21	26.45	1.49	22.1	12.05	30.57	25.76	17.72	28.87	15.04	18.9	11.36	29.76
chr1	10145253	10145753	3.7815	3.82839	3.72645	0.0388305	3.61e-05	0.93866	32.44	0	6.34	0	43.69	0	0	0	4.06	26.79	29.79	21.78	16.21	0	17.44	0	18.23	12.65	26.32	1.68	0	0	32.08	20.09	26.07	12.43	10.26	22.56	15.71	11.34	18.18	13.89
chr1	10147922	10148422	4.32117	4.43009	4.18689	0.0812669	0.000152142	0.745803	42.17	39.84	0	0	15.12	18.95	0	0	14.89	51.15	23.06	24.62	29.47	2.51	11.41	0	0	37.04	2.92	0.84	3.53	0	40.63	21.09	35.07	39.08	32.65	33.38	32.09	17.96	21.58	48.61
chr1	10150772	10151272	3.69082	3.94918	3.32817	0.246146	0.000480197	0.350759	17.3	9.09	0.91	0	22.69	0	0	2.26	16.24	9.74	22.1	20.83	14.73	0	14.76	0	9.48	4.52	2.92	0	0	28.23	38.49	13.06	26.07	29.31	22.39	22.56	21.72	8.51	20.45	14.88
chr1	10153906	10154406	4.3422	4.10072	4.57446	-0.157359	-0.000364398	0.460959	75.69	46.83	0.91	39.66	9.24	0	0	40.65	16.24	13.8	16.34	17.99	39.78	0	40.26	0	21.88	21.68	0	42.12	0	0	44.91	13.06	26.97	15.1	12.13	29.77	12.03	12.29	23.86	15.87
chr1	10159247	10159747	3.78495	3.86525	3.6882	0.0674687	0.000118335	0.817828	14.06	4.19	0	0	26.05	0	0	54.2	9.47	25.17	21.14	20.83	8.84	0	9.39	26.89	0.73	6.32	0	27.8	22.92	0	23.52	9.04	9.89	14.21	16.79	24.36	7.35	10.4	22.72	24.8
chr1	10162132	10162632	4.28984	4.44584	4.08988	0.120116	0.000296698	0.584842	29.19	18.87	41.67	0	13.44	0	41.24	0	8.12	37.35	18.26	24.62	13.26	0	9.39	0	8.02	25.3	0	76.66	21.16	0	24.24	23.1	43.16	32.86	19.59	31.58	21.72	17.01	10.22	15.87
chr1	10173169	10173669	4.26276	4.56757	3.8154	0.258973	0.000528982	0.272118	31.36	17.47	0	0	3.36	0	0	0	21.65	30.04	26.91	38.82	22.1	0	19.46	0	15.32	24.39	0	48.86	29.97	105.48	29.23	18.08	22.48	18.65	17.72	28.87	15.37	7.56	2.27	18.85
chr1	10174373	10174873	4.42706	4.2471	4.6071	-0.117114	-0.000285863	0.556338	14.06	11.88	0	0	20.17	0	72.53	47.43	8.12	16.24	26.91	17.04	25.05	77.96	28.18	0	10.21	6.32	0	0	24.69	0	111.21	15.07	32.37	12.43	12.13	27.07	14.04	22.68	14.77	19.84
chr1	10183297	10183797	4.00847	4.24073	3.69021	0.200103	0.000429357	0.405212	20.54	15.38	0	0	8.4	0	41.24	2.26	8.12	22.73	24.99	23.67	8.84	0	17.44	0	3.65	5.42	42.41	0	17.63	0	37.07	22.1	28.77	17.76	30.78	36.99	20.05	16.07	15.9	26.79
chr1	10184736	10185236	3.65016	3.06861	4.11062	-0.420582	-0.000742055	0.106198	7.57	37.74	13.59	0	58.82	0	0	67.75	4.06	4.06	15.38	7.57	7.37	25.15	10.06	43.53	0	0	1.46	0	8.82	2.97	16.4	17.08	20.68	7.1	4.66	4.51	5.68	3.78	0	5.95
chr1	10191698	10192198	3.66666	3.83643	3.44649	0.154214	0.000244856	0.609282	6.49	35.65	11.78	0	7.56	0	0	0	20.3	12.18	16.34	14.2	8.84	0	30.19	0	26.98	28.01	0	0	17.63	1.49	33.5	11.05	15.28	49.73	13.99	14.44	15.37	1.89	4.54	8.93
chr1	10199392	10199892	4.08361	4.07411	4.09429	-0.00711246	-7.68e-05	0.894672	18.38	32.85	0	0	8.4	0	59.73	2.26	9.47	27.61	25.95	33.14	13.26	5.03	20.13	0	11.67	23.49	1.46	15.16	21.16	0	36.36	19.08	19.78	30.2	20.52	23.46	17.71	10.4	17.04	18.85
chr1	10219763	10220263	4.15269	4.40742	3.79635	0.214794	0.000431835	0.349605	15.14	0	0	0	6.72	121.82	0	2.26	13.53	2.44	11.53	11.36	8.84	0	14.76	74.26	27.71	13.55	0	0	33.5	28.23	46.34	10.04	24.28	19.54	13.06	18.95	11.36	17.96	9.09	12.9
chr1	10223992	10224492	3.7343	3.9121	3.50213	0.159281	0.000349169	0.52702	14.06	5.59	14.5	0	5.04	0	19.91	9.03	12.18	8.93	35.56	14.2	23.57	0	7.38	0	0	7.23	0	0.84	10.58	38.63	32.08	19.08	25.18	26.64	11.19	24.36	13.03	17.01	10.22	19.84
chr1	10229582	10230082	3.63217	4.13759	2.70124	0.613323	0.00102224	0.0333245	12.98	11.18	0	0	0	0	0	4.52	5.41	8.12	13.45	22.72	11.79	0	7.38	0	24.07	0	36.56	54.76	29.97	0	12.83	14.06	24.28	28.42	13.99	20.75	10.7	13.23	5.68	9.92
chr1	10244508	10245008	4.96545	5.14771	4.72654	0.122899	0.000662325	0.289272	45.41	39.84	11.78	105.76	16.81	0	1.42	0	9.47	17.05	41.32	35.98	41.26	27.66	3.35	2.56	37.19	44.27	1.46	67.39	68.77	78.74	36.36	15.07	38.66	38.19	19.59	38.8	26.74	29.3	23.86	35.71
chr1	10254432	10254932	3.88788	4.48365	2.63822	0.762867	0.00185065	0.00120576	12.98	3.49	4.53	0	7.56	0	0	2.26	2.71	13.8	21.14	13.26	10.31	0	1.34	139.55	19.69	6.32	23.4	32.01	17.63	28.23	7.84	15.07	17.08	11.55	9.33	18.04	8.69	6.62	3.41	15.87
chr1	10282859	10283359	3.34134	3.76583	2.63363	0.514274	0.000771577	0.103536	31.36	4.89	0.91	0	2.52	0	0	2.26	8.12	12.99	15.38	6.63	7.37	0	0.67	0	44.49	8.13	14.62	0	33.5	0	4.99	11.05	1.8	27.53	11.19	12.63	10.7	17.01	6.82	26.79
chr1	10313345	10313845	3.7381	3.91983	3.50001	0.162991	0.000272181	0.569708	38.93	9.79	0	0	20.17	0	14.22	0	5.41	7.31	17.3	17.04	22.1	0	17.44	0	0.73	13.55	0	8.42	22.92	0	29.94	19.08	29.67	10.66	18.66	27.97	13.03	0.95	32.94	28.77
chr1	10325948	10326448	4.03427	4.00832	4.06311	-0.0195391	-9e-05	0.860059	20.54	37.74	0	0	12.6	0	0	4.52	14.89	34.1	31.71	17.99	27.99	15.09	33.55	0	5.83	31.62	26.32	0	45.84	0	24.95	10.04	11.69	9.77	20.52	14.44	31.42	2.84	12.5	25.79
chr1	10327116	10327616	3.53009	3.48986	3.57437	-0.034422	-1.37e-05	0.9734	14.06	52.42	0	39.66	18.49	0	0	0	10.83	8.93	12.49	10.41	7.37	0	4.03	0	0	0	0	1.68	22.92	0	13.54	14.06	23.38	22.2	13.99	11.73	18.38	13.23	1.14	34.72
chr1	10332361	10332861	4.26351	4.29601	4.22578	0.0237224	4.27e-05	0.936514	25.95	34.95	0	13.22	52.1	0	0	0	8.12	21.92	33.64	30.3	23.57	20.12	16.77	2.56	0	20.78	23.4	0.84	29.97	2.97	24.24	23.1	31.47	31.97	14.92	21.65	30.08	9.45	31.81	34.72
chr1	10350085	10350585	3.99733	4.15181	3.79959	0.127575	0.000213364	0.644207	19.46	1.4	52.55	0	26.05	0	1.42	0	9.47	21.92	23.06	19.88	16.21	0	17.44	1.28	0	17.17	29.25	0	0	0	59.88	15.07	29.67	15.99	22.39	23.46	31.42	24.57	10.22	21.83
chr1	10356359	10356859	4.29183	4.57221	3.88997	0.23258	0.000517349	0.301058	23.79	29.36	0	0	4.2	0	0	2.26	25.71	25.98	28.83	38.82	27.99	0	15.43	35.85	0.73	10.84	0	23.59	31.74	0	76.99	20.09	31.47	23.98	18.66	38.8	19.72	13.23	32.94	25.79
chr1	10366212	10366712	3.66167	3.71709	3.59617	0.0475798	4.65e-05	0.916883	40.01	0	0.91	0	15.96	0	0	2.26	1.35	32.48	25.95	32.19	16.21	0	14.09	11.52	0	1.81	0	0	7.05	10.4	14.26	18.08	16.18	29.31	25.18	28.87	25.74	8.51	6.82	19.84
chr1	10372899	10373399	3.71945	3.88359	3.50761	0.146506	0.000229687	0.616399	17.3	10.48	30.8	0	20.17	0	0	2.26	25.71	6.5	24.03	14.2	19.15	0	0	0	24.8	14.46	0	29.48	0	0	60.59	21.09	11.69	4.44	13.06	7.22	22.73	26.46	7.95	6.94
chr1	10390359	10390859	4.10669	4.42451	3.63414	0.283196	0.000589096	0.235685	24.87	18.17	20.84	0	5.88	0	0	0	24.36	8.93	40.36	20.83	5.89	0	16.1	0	2.19	7.23	0	77.5	44.08	1.49	16.4	17.08	50.35	19.54	15.86	41.5	15.37	10.4	11.36	34.72
chr1	10397734	10398234	3.77776	4.06284	3.36733	0.270154	0.000726322	0.214785	6.49	9.09	16.31	0	21.01	0	0	6.78	6.77	4.87	13.45	4.73	17.68	30.18	17.44	0	10.94	2.71	0	0.84	22.92	32.68	21.39	17.08	28.77	39.08	16.79	22.56	24.06	16.07	11.36	16.87
chr1	10405314	10405814	3.18241	3.51337	2.68376	0.387336	0.000662739	0.207357	3.24	11.88	0	0	20.17	0	0	2.26	8.12	4.06	16.34	9.47	11.79	5.03	4.03	0	17.5	0	2.92	21.9	28.21	22.28	12.83	17.08	8.09	8.88	22.39	10.83	2.67	0.95	5.68	11.9
chr1	10426420	10426920	5.16043	5.35495	4.90272	0.127044	0.000304618	0.511377	20.54	14.68	6.34	0	2.52	0	0	2.26	18.95	83.63	88.42	57.76	82.51	50.3	20.8	0	0	17.17	30.71	0	12.34	32.68	72.71	34.15	63.84	84.37	61.56	122.71	44.45	6.62	26.13	86.31
chr1	10431543	10432043	3.64335	3.58875	3.70283	-0.0450245	-0.000138906	0.778211	17.3	45.43	16.31	0	5.04	0	5.69	0	17.59	25.98	30.75	15.15	14.73	0	1.34	0	20.42	10.84	0	0	28.21	0	14.26	23.1	15.28	10.66	13.99	27.97	10.36	12.29	2.27	14.88
chr1	10441421	10441921	3.91013	4.03811	3.74988	0.106564	0.000244172	0.671561	18.38	15.38	17.21	0	10.08	0	14.22	24.84	13.53	28.42	26.91	13.26	16.21	0	3.35	49.93	3.65	0	0	1.68	45.84	1.49	22.81	13.06	14.39	13.32	20.52	10.83	17.38	28.35	18.18	17.86
chr1	10443283	10443783	4.21742	4.35014	4.05058	0.102687	0.00034086	0.575087	37.84	23.76	18.12	13.22	10.92	0	7.11	9.03	21.65	23.55	29.79	22.72	14.73	10.06	6.04	0	79.49	2.71	0	1.68	21.16	13.37	37.78	9.04	40.46	24.87	31.71	26.17	12.37	9.45	13.63	22.82
chr1	10448937	10449437	4.41082	4.43978	4.37729	0.020406	1.75e-05	0.973551	62.71	8.39	29.9	0	35.29	0	0	0	23.01	40.6	32.68	37.87	19.15	0	22.14	15.36	0	18.07	19.01	22.75	1.76	0	39.92	11.05	38.66	40.85	37.31	35.19	17.38	22.68	26.13	22.82
chr1	10455163	10455663	4.16909	4.44084	3.7828	0.230815	0.000508123	0.317351	29.19	11.88	0	0	19.33	0	0	0	10.83	12.18	25.95	34.09	8.84	12.57	41.6	2.56	57.62	0.9	14.62	0.84	54.66	0	44.2	24.11	23.38	17.76	25.18	29.77	16.04	19.85	7.95	29.76
chr1	10470352	10470852	4.9869	5.20231	4.6962	0.147361	0.00052791	0.367623	49.74	99.95	26.27	13.22	10.92	0	0	0	10.83	33.29	41.32	39.77	35.36	0	28.18	44.81	0	23.49	62.88	51.39	74.06	29.71	41.35	26.11	38.66	35.52	25.18	42.41	38.44	45.37	14.77	31.75
chr1	10478693	10479193	3.91344	4.01711	3.78618	0.0851955	0.000138731	0.771396	15.14	31.45	0	0	16.81	0	0	0	4.06	30.85	31.71	23.67	10.31	20.12	22.81	0	16.04	2.71	0	0	8.82	1.49	21.39	17.08	37.76	18.65	13.06	25.26	25.74	18.9	22.72	45.64
chr1	10501282	10501782	4.44935	4.79565	3.9193	0.29046	0.000695737	0.170682	21.63	11.88	32.61	0	3.36	0	0	0	6.77	28.42	25.95	25.56	48.62	0	22.14	0	46.68	17.17	57.03	0	42.32	0	29.23	27.12	29.67	23.09	30.78	39.7	36.1	23.63	32.94	36.71
chr1	10508094	10508594	4.02512	4.26178	3.69954	0.203595	0.000348802	0.431377	11.89	2.1	0	0	7.56	0	0	63.24	6.77	20.3	27.87	21.78	20.63	0	12.75	0	39.38	11.75	24.86	0	0	4.46	77.7	10.04	22.48	24.87	24.25	24.36	20.39	21.74	0	19.84
chr1	10525905	10526405	4.27983	4.16925	4.39569	-0.0761243	-0.00020682	0.679349	31.36	26.56	18.12	0	7.56	0	0	58.72	28.42	25.17	44.21	29.35	14.73	0	31.53	0	24.8	6.32	0	0	5.29	0	24.24	24.11	32.37	23.09	30.78	12.63	31.42	38.75	27.26	24.8
chr1	10530209	10530709	4.16163	4.55926	3.51853	0.372896	0.000765899	0.110009	4.33	13.28	0	0	0	0	0	38.39	10.83	14.61	11.53	19.88	33.89	15.09	10.06	0	10.21	0	14.62	128.89	3.53	16.34	24.95	13.06	52.15	27.53	21.45	24.36	14.37	14.18	3.41	31.75
chr1	10541303	10541803	4.29828	4.25895	4.34159	-0.0276599	-6.05e-05	0.901607	15.14	0.7	0	13.22	2.52	43.31	4.27	49.69	16.24	21.11	19.22	37.87	41.26	30.18	9.39	0	0	14.46	24.86	0	22.92	23.77	32.08	19.08	26.07	36.41	14.92	38.8	9.69	1.89	0	60.52
chr1	10542348	10542848	4.4638	4.74065	4.06835	0.220136	0.000554286	0.287398	31.36	6.99	0	0	3.36	0	54.04	0	20.3	30.04	24.99	29.35	25.05	0	26.17	78.1	1.46	8.13	45.34	0	33.5	1.49	26.38	16.07	23.38	29.31	35.44	38.8	28.74	25.52	34.08	28.77
chr1	10553927	10554427	3.97424	4.09957	3.81764	0.102533	0.000243063	0.680876	33.52	11.18	0	0	34.45	0	24.18	4.52	9.47	16.24	23.06	17.99	7.37	0	29.52	1.28	10.94	13.55	29.25	1.68	19.4	0	17.11	32.14	35.07	18.65	18.66	18.95	23.06	20.79	9.09	21.83
chr1	10563410	10563910	4.49471	4.65274	4.29181	0.116233	0.000268866	0.599599	8.65	76.19	0	0	19.33	0	0	0	16.24	45.47	59.58	30.3	14.73	2.51	20.8	0	18.23	12.65	55.57	37.91	3.53	2.97	34.93	20.09	26.07	23.98	32.65	44.21	31.75	8.51	17.04	57.54
chr1	10577433	10577933	3.09251	3.02729	3.16303	-0.0630798	-0.00017245	0.773138	12.98	17.47	4.53	13.22	14.28	0	1.42	2.26	0	14.61	12.49	8.52	5.89	2.51	24.15	1.28	3.65	21.68	1.46	1.68	1.76	1.49	6.42	15.07	13.49	7.1	8.39	6.32	12.37	19.85	5.68	10.91
chr1	10586409	10586909	2.97544	2.86389	3.09224	-0.110304	-0.000208023	0.661215	1.08	30.06	0	0	3.36	0	29.87	2.26	8.12	16.24	6.73	7.57	20.63	0	2.01	0	0.73	2.71	0	0.84	8.82	0	12.12	9.04	18.88	10.66	5.6	9.92	14.37	17.01	9.09	3.97
chr1	10600153	10600653	4.21177	4.32759	4.06817	0.0889739	0.000228948	0.690289	27.03	28.66	25.37	0	10.92	0	36.98	6.78	28.42	17.86	17.3	17.04	19.15	0	16.1	0	20.42	6.32	0	99.41	15.87	0	40.63	19.08	17.08	14.21	17.72	18.04	11.36	21.74	21.58	17.86
chr1	10616331	10616831	4.21002	4.47938	3.82798	0.226169	0.000452323	0.342866	12.98	0	8.15	0	22.69	0	0	33.88	6.77	38.97	29.79	47.34	11.79	0	0.67	94.74	5.11	26.2	7.31	0	24.69	19.31	22.1	14.06	17.98	38.19	9.33	29.77	24.73	1.89	1.14	42.66
chr1	10624080	10624580	4.32373	4.6175	3.89719	0.244103	0.000526998	0.283467	32.44	22.37	0.91	0	36.97	0	1.42	0	2.71	25.98	24.99	28.4	33.89	0	13.42	0	7.29	1.81	52.65	60.65	40.55	0	40.63	14.06	11.69	27.53	27.05	37.89	23.06	8.51	3.41	60.52
chr1	10629478	10629978	5.00328	5.26788	4.6297	0.185927	0.000621282	0.268618	10.81	0	1.81	0	10.92	0	0	31.62	18.95	59.27	55.74	66.28	73.67	10.06	32.21	112.66	10.21	26.2	23.4	9.27	63.48	20.8	35.64	27.12	59.34	49.73	23.32	81.2	26.4	5.67	24.99	55.56
chr1	10638463	10638963	4.44405	4.6664	4.14208	0.171564	0.000386736	0.429548	2.16	2.1	0	0	1.68	46.02	1.42	0	6.77	30.04	69.19	39.77	36.84	0	28.85	0	2.92	3.61	23.4	29.48	42.32	19.31	37.07	7.03	40.46	27.53	29.85	68.57	14.71	17.96	7.95	59.52
chr1	10639322	10639822	5.94861	6.09917	5.75651	0.0832781	0.000363702	0.537506	38.93	81.78	47.11	0	17.65	0	12.8	54.2	17.59	116.92	155.69	112.67	119.35	0	36.23	62.73	45.22	28.91	90.67	0	130.48	13.37	67.01	46.2	98	99.47	70.89	143.46	61.83	41.59	30.67	134.92
chr1	10647743	10648243	4.4136	4.4765	4.33883	0.044966	7.44e-05	0.868933	4.33	31.45	0	0	5.04	0	0	31.62	20.3	43.84	36.52	68.17	32.41	25.15	4.7	0	25.53	0	0	0.84	40.55	26.74	52.04	17.08	21.58	48.85	18.66	62.25	21.72	3.78	1.14	37.7
chr1	10653706	10654206	5.14789	5.19768	5.0893	0.0303397	7.52e-05	0.8736	32.44	2.1	0	26.44	7.56	0	2.84	2.26	23.01	86.07	67.27	82.37	81.04	70.42	26.84	64.01	0	20.78	1.46	0	56.42	10.4	30.65	25.11	21.58	67.5	58.76	99.25	35.09	7.56	10.22	115.08
chr1	10659764	10660264	5.20382	5.08942	5.32337	-0.0647135	-0.000106536	0.824114	28.11	23.07	13.59	264.4	15.12	0	0	2.26	9.47	61.71	47.09	61.54	57.46	0	16.77	0	39.38	6.32	4.39	0	44.08	13.37	47.05	39.17	26.97	87.03	41.97	93.83	27.07	12.29	20.45	75.4
chr1	10665150	10665650	5.58422	5.75678	5.35991	0.102867	0.0003106	0.537264	27.03	52.42	32.61	0	0	0	17.07	13.55	6.77	110.42	75.92	110.78	94.3	30.18	44.95	154.91	0	18.07	30.71	0	100.5	5.94	62.02	31.14	54.85	95.92	55.97	138.04	38.1	18.9	23.86	90.28
chr1	10674143	10674643	3.56624	3.83173	3.19108	0.263199	0.000173802	0.556065	1.08	2.8	0	0	1.68	0	0	0	10.83	37.35	24.03	44.5	14.73	0	0	0	0	39.75	0	0	0	0	22.1	11.05	16.18	41.74	6.53	54.13	8.02	0	14.77	27.78
chr1	10678314	10678814	4.37355	4.65705	3.96601	0.231188	0.00060825	0.256185	16.22	9.09	25.37	0	0.84	0	0	36.14	4.06	34.91	35.56	18.94	42.73	2.51	8.05	151.07	21.15	12.65	13.16	0.84	8.82	8.91	9.27	13.06	11.69	46.18	19.59	41.5	21.39	2.84	9.09	37.7
chr1	10697773	10698273	4.56545	4.33882	4.78547	-0.141047	-0.000452229	0.403598	12.98	14.68	0	0	15.12	2.71	0	54.2	28.42	67.39	34.6	76.69	38.31	57.84	10.74	44.81	29.17	9.03	33.64	0	22.92	0	25.66	10.04	9.89	36.41	15.86	51.43	16.38	4.73	10.22	23.81
chr1	10704296	10704796	4.97805	5.07778	4.85601	0.0642985	0.000147594	0.757009	24.87	16.78	1.81	0	29.41	0	5.69	0	8.12	75.51	51.9	80.48	69.25	47.78	22.81	0	16.04	4.52	0	0	61.71	4.46	39.92	19.08	93.51	74.6	46.64	73.08	28.07	10.4	30.67	71.43
chr1	10715350	10715850	3.99348	4.31625	3.51119	0.297056	0.000729118	0.189325	22.71	2.8	9.06	0	10.92	0	0	0	10.83	14.61	35.56	38.82	4.42	2.51	18.79	5.12	0	18.07	16.09	0.84	54.66	16.34	27.09	14.06	30.57	34.64	13.99	31.58	12.37	14.18	19.31	29.76
chr1	10728865	10729365	3.45058	3.71896	3.07029	0.275708	0.000284624	0.45358	4.33	0	0	0	6.72	0	0	0	6.77	22.73	28.83	22.72	33.89	0	0	0	22.61	1.81	23.4	17.69	1.76	0	10.69	14.06	23.38	35.52	26.12	15.34	5.68	0	0	25.79
chr1	10729448	10729948	4.07978	4.30289	3.77657	0.187761	0.000438686	0.411599	24.87	12.58	1.81	0	2.52	0	1.42	0	9.47	30.85	25.95	28.4	2.95	25.15	39.59	7.68	13.13	0.9	5.85	57.28	52.9	0	27.8	17.08	30.57	19.54	9.33	31.58	18.05	1.89	10.22	31.75
chr1	10735144	10735644	3.21306	3.66632	2.43129	0.59062	0.000595478	0.134655	0	9.09	0	0	3.36	0	0	0	4.06	6.5	20.18	21.78	13.26	0	2.68	0	26.26	5.42	0	0	49.37	1.49	6.42	11.05	7.19	33.75	21.45	15.34	1.67	0	5.68	30.75
chr1	10737542	10738042	3.28519	3.32603	3.23748	0.0388119	1.77e-05	0.965053	4.33	30.75	0	0	0.84	0	0	4.52	5.41	26.79	22.1	11.36	35.36	0	0	0	18.23	0	21.94	0	22.92	0	14.26	5.02	23.38	14.21	16.79	10.83	4.01	1.89	1.14	15.87
chr1	10738991	10739491	3.68575	3.97363	3.27014	0.280324	0.000242731	0.466601	19.46	12.58	0	0	0	0	0	2.26	2.71	28.42	10.57	27.46	41.26	0	0	97.3	0	2.71	0	0	0	0	14.26	7.03	17.08	32.86	18.66	30.68	7.69	9.45	12.5	16.87
chr1	10741746	10742246	3.96031	4.11746	3.75868	0.131194	0.000224195	0.614048	6.49	0	21.74	0	1.68	0	0	63.24	10.83	8.12	15.38	21.78	1.47	50.3	2.01	134.43	3.65	0	0	2.53	15.87	19.31	7.84	10.04	6.29	10.66	10.26	28.87	13.7	11.34	3.41	16.87
chr1	10747773	10748273	3.95147	4.14269	3.69887	0.163066	0.000457812	0.392611	8.65	16.78	18.12	26.44	0.84	0	0	36.14	4.06	22.73	34.6	17.99	4.42	0	4.03	0	52.51	12.65	16.09	6.74	3.53	0	7.84	18.08	45.85	23.09	15.86	19.85	20.72	10.4	11.36	35.71
chr1	10763649	10764149	4.05296	4.14718	3.93817	0.0744204	0.000129021	0.79856	40.01	18.17	24.46	0	5.88	0	9.96	0	14.89	24.36	22.1	32.19	33.89	0	4.03	33.29	0	2.71	58.5	0	10.58	0	22.1	11.05	14.39	23.09	23.32	31.58	11.36	17.01	4.54	37.7
chr1	10779217	10779717	3.02789	3.0272	3.02867	-0.000698702	-2.5e-05	0.950023	4.33	22.37	0.91	0	1.68	0	0	0	13.53	27.61	9.61	25.56	11.79	5.03	0	0	8.75	0	0	7.58	0	1.49	17.11	6.03	7.19	39.96	9.33	30.68	7.35	0	1.14	1.98
chr1	10805958	10806458	3.52391	3.70695	3.28381	0.174364	0.000225309	0.605727	20.54	0	28.09	0	0	0	0	9.03	13.53	13.8	20.18	16.1	7.37	0	17.44	2.56	0	8.13	0	0	44.08	0	15.68	15.07	17.98	17.76	24.25	18.04	4.34	10.4	23.86	19.84
chr1	10827395	10827895	2.80533	3.04831	2.46909	0.302923	0.000227603	0.535182	3.24	0	0	0	9.24	0	0	0	4.06	18.67	9.61	17.99	16.21	0	4.03	0	0	0	0	49.7	0	1.49	10.69	8.04	4.5	16.87	2.8	16.24	6.68	3.78	0	19.84
chr1	10827903	10828403	3.75092	4.16491	3.06895	0.439309	0.000709122	0.122439	8.65	2.1	11.78	0	10.08	0	2.84	2.26	2.71	24.36	22.1	28.4	5.89	0	4.7	0	0	0.9	0	90.98	0	16.34	28.51	8.04	17.98	37.3	6.53	34.29	11.03	8.51	14.77	29.76
chr1	10865950	10866450	2.6598	2.63983	2.68211	-0.0228367	-4.42e-05	0.908057	3.24	0.7	25.37	0	0	2.71	1.42	0	21.65	6.5	7.69	5.68	13.26	0	8.05	0	0	6.32	0	60.65	8.82	0	9.98	3.01	3.6	2.66	0	6.32	0.67	0.95	0	2.98
chr1	10885600	10886100	3.73446	3.94901	3.44512	0.196403	0.000323098	0.485042	28.11	27.26	0	0	0.84	0	0	24.84	13.53	16.24	10.57	17.04	16.21	0	8.72	0	0	26.2	23.4	58.97	0	0	17.11	13.06	22.48	18.65	18.66	10.83	11.7	6.62	17.04	17.86
chr1	10888819	10889319	3.76999	3.92744	3.56794	0.138129	0.000197307	0.649015	12.98	0	0	0	0.84	0	1.42	29.36	10.83	27.61	40.36	22.72	17.68	0	14.09	1.28	0	25.3	0	0	12.34	19.31	19.25	5.02	69.23	13.32	6.53	26.17	5.35	6.62	26.13	22.82
chr1	10891599	10892099	2.10255	2.2908	1.8545	0.303342	0.000199033	0.630297	3.24	21.67	0.91	0	0.84	0	0	0	0	2.44	6.73	2.84	7.37	7.54	0.67	0	16.77	0.9	0	0	0	0	4.28	1	10.79	5.33	6.53	2.71	11.03	2.84	17.04	3.97
chr1	10895353	10895853	3.49381	3.47593	3.51381	-0.0155937	-4.94e-05	0.909276	18.38	25.16	0.91	0	0	0	0	0	37.89	22.73	20.18	11.36	20.63	0	14.09	2.56	0	3.61	0	36.22	0	0	10.69	15.07	24.28	12.43	9.33	17.14	18.38	5.67	15.9	17.86
chr1	10912311	10912811	4.34095	3.78578	4.7867	-0.337644	-0.000698486	0.142203	29.19	0	1.81	92.54	0.84	0	73.95	74.53	21.65	25.98	14.42	32.19	22.1	20.12	4.7	0	0	4.52	0	0	15.87	7.43	13.54	20.09	21.58	19.54	16.79	35.19	14.04	26.46	13.63	25.79
chr1	10927902	10928402	4.38185	4.53313	4.18871	0.11374	0.000315348	0.566643	17.3	14.68	19.93	0	0.84	0	0	51.95	5.41	21.11	25.95	23.67	22.1	37.72	32.88	2.56	6.56	67.76	0	0	17.63	41.6	18.53	11.05	14.39	37.3	13.06	26.17	40.44	20.79	42.03	33.73
chr1	10960361	10960861	4.2603	4.45479	4.00263	0.154045	0.000250246	0.560997	12.98	20.27	0	0	4.2	2.71	0	0	10.83	63.33	32.68	48.29	32.41	0	12.75	1.28	0	5.42	0	0	44.08	1.49	33.5	23.1	31.47	43.52	22.39	66.77	25.74	27.41	7.95	38.69
chr1	10982729	10983229	3.51059	4.02567	2.54963	0.65687	0.00116456	0.0219825	10.81	3.49	0	0	9.24	0	0	0	2.71	14.61	17.3	6.63	11.79	2.51	8.72	92.18	2.92	3.61	5.85	41.28	1.76	0	20.67	13.06	14.39	11.55	9.33	15.34	14.71	4.73	5.68	19.84
chr1	10996445	10996945	3.09065	3.60919	2.11872	0.765679	0.000966468	0.0343467	1.08	13.28	0	0	2.52	0	0	13.55	9.47	4.87	8.65	6.63	4.42	0	0.67	0	29.17	22.59	52.65	0	0	1.49	25.66	15.07	10.79	1.78	8.39	7.22	9.02	12.29	3.41	7.94
chr1	11010587	11011087	5.12456	5.50977	4.51003	0.288276	0.00139603	0.0383862	19.46	19.57	47.11	0	17.65	0	35.55	0	14.89	52.78	35.56	47.34	32.41	0	19.46	151.07	24.8	20.78	71.66	23.59	74.06	2.97	54.89	21.09	38.66	49.73	32.65	50.53	51.47	46.31	37.49	22.82
chr1	11028792	11029292	3.8864	4.11017	3.58213	0.197862	0.000353661	0.43551	16.22	4.89	0	13.22	18.49	0	1.42	6.78	13.53	8.93	32.68	23.67	17.68	0	22.14	0	57.62	4.52	0	0	0	0	52.04	7.03	40.46	19.54	28.92	18.95	28.07	11.34	10.22	14.88
chr1	11032312	11032812	3.38436	3.44287	3.31505	0.0544215	4.14e-05	0.916096	19.46	8.39	71.57	0	5.88	0	0	0	0	7.31	18.26	5.68	7.37	0	5.37	0	0.73	5.42	0	79.19	0	0	10.69	8.04	12.59	3.55	1.87	12.63	11.7	27.41	1.14	9.92
chr1	11032982	11033482	4.01744	3.9833	4.05519	-0.0257412	-9.58e-05	0.85641	9.73	53.82	0	0	21.01	0	0	18.07	12.18	16.24	23.06	19.88	38.31	27.66	9.39	0	49.59	28.01	19.01	0	1.76	2.97	22.81	13.06	13.49	30.2	18.66	19.85	12.37	23.63	4.54	8.93
chr1	11036224	11036724	4.35167	4.43221	4.2546	0.0588674	0.000334863	0.664915	48.66	43.34	14.5	26.44	15.96	5.41	0	9.03	13.53	21.11	35.56	17.04	13.26	5.03	17.44	5.12	12.4	21.68	29.25	6.74	24.69	7.43	28.51	11.05	36.86	21.31	20.52	43.31	32.75	31.19	19.31	14.88
chr1	11046530	11047030	4.511	4.63067	4.36217	0.0859833	0.000163369	0.721633	28.11	12.58	9.06	0	4.2	0	0	0	2.71	57.65	36.52	66.28	48.62	32.69	10.06	0	0	11.75	65.81	4.21	28.21	0	37.07	10.04	27.87	57.73	13.06	63.16	18.38	1.89	20.45	61.51
chr1	11055028	11055528	4.131	4.31707	3.88629	0.151289	0.000331341	0.525782	3.24	18.17	9.97	0	10.92	0	0	4.52	9.47	52.78	45.17	29.35	14.73	0	23.48	0	0.73	2.71	11.7	0.84	15.87	8.91	33.5	15.07	31.47	29.31	37.31	52.33	16.71	34.02	21.58	26.79
chr1	11061302	11061802	3.20125	3.5561	2.65325	0.421159	0.000426442	0.281577	3.24	16.78	0	0	7.56	0	0	0	4.06	20.3	20.18	13.26	2.95	0	6.04	0	63.45	0	0	0	0	0	7.13	15.07	20.68	21.31	16.79	9.92	8.69	16.07	7.95	12.9
chr1	11067036	11067536	4.39902	4.75429	3.85011	0.303619	0.000786315	0.133994	32.44	2.1	20.84	0	9.24	0	0	2.26	4.06	6.5	39.4	19.88	29.47	42.75	7.38	0	35.01	18.07	46.8	0	21.16	0	12.12	23.1	42.26	23.09	27.05	27.97	48.8	51.98	31.81	49.6
chr1	11072987	11073487	4.48861	4.62242	4.32024	0.0973195	0.000248052	0.646316	41.09	40.54	7.25	0	3.36	0	0	42.91	23.01	34.1	41.32	27.46	19.15	0	19.46	0	0	20.78	8.77	51.39	75.82	7.43	9.27	16.07	26.07	28.42	20.52	35.19	32.09	17.01	19.31	50.6
chr1	11078236	11078736	4.3628	4.5211	4.15951	0.119983	0.000279867	0.590497	37.84	26.56	21.74	0	34.45	0	0	6.78	8.12	38.97	32.68	20.83	20.63	0	19.46	0	0	37.95	1.46	75.82	3.53	16.34	18.53	8.04	13.49	30.2	45.7	40.6	37.77	26.46	5.68	28.77
chr1	11079222	11079722	4.66575	4.81258	4.47898	0.103417	0.000378639	0.554319	33.52	48.23	66.14	0	4.2	0	0	6.78	14.89	24.36	34.6	40.71	32.41	22.63	6.04	0	10.21	42.46	19.01	8.42	35.26	25.26	18.53	21.09	31.47	39.08	25.18	53.23	28.41	29.3	51.12	39.68
chr1	11097417	11097917	4.07458	4.34678	3.68749	0.236713	0.00066866	0.221345	23.79	19.57	0	26.44	22.69	0	0	2.26	5.41	15.43	21.14	27.46	25.05	0	4.03	0	0.73	6.32	24.86	43.81	7.05	31.2	34.93	10.04	24.28	39.08	18.66	20.75	16.04	37.81	12.5	17.86
chr1	11111234	11111734	3.96293	3.66642	4.2386	-0.208687	-0.000280515	0.503463	14.06	16.08	0	79.32	3.36	0	0	27.1	16.24	24.36	8.65	41.66	26.52	25.15	0.67	0	0	0	19.01	0	0	0	22.81	9.04	33.27	18.65	6.53	38.8	5.68	23.63	13.63	24.8
chr1	11122319	11122819	3.98252	4.23543	3.62932	0.222242	0.000388661	0.399328	33.52	0.7	0	0	21.85	0	0	24.84	4.06	15.43	21.14	29.35	13.26	0	21.47	0	0	7.23	17.55	0.84	58.19	0	29.94	17.08	35.96	21.31	15.86	24.36	28.74	27.41	15.9	19.84
chr1	11130404	11130904	4.31674	4.50369	4.07069	0.145494	0.000263508	0.562956	27.03	25.86	29.9	0	4.2	0	0	2.26	8.12	36.54	29.79	32.19	35.36	0	20.8	129.31	0	28.01	0	0	15.87	0	24.24	11.05	23.38	32.86	19.59	44.21	9.36	8.51	12.5	26.79
chr1	11141570	11142070	4.04359	4.00926	4.08153	-0.025711	-0.000113193	0.832108	25.95	16.08	93.31	0	20.17	0	1.42	0	12.18	25.98	16.34	17.99	11.79	0	12.75	1.28	102.1	2.71	1.46	7.58	14.11	7.43	15.68	8.04	13.49	11.55	13.99	19.85	21.06	6.62	15.9	10.91
chr1	11172307	11172807	4.25099	4.32912	4.15701	0.0583885	9.6e-05	0.837034	16.22	55.92	0	0	11.76	0	22.75	6.78	32.48	21.11	31.71	24.62	22.1	0	22.14	0	0	0	35.1	0	5.29	1.49	40.63	21.09	22.48	41.74	27.98	17.14	37.77	34.97	19.31	36.71
chr1	11185776	11186276	2.109	2.45217	1.58545	0.625963	0.000507374	0.269948	9.73	0	0.91	0	4.2	0	1.42	0	0	4.87	10.57	4.73	5.89	0	2.68	1.28	0.73	1.81	0	0.84	0	0	4.99	8.04	8.99	6.22	13.06	4.51	5.68	5.67	19.31	11.9
chr1	11238642	11239142	3.72136	3.73457	3.70625	0.0109514	-4.82e-06	0.991596	24.87	32.85	14.5	0	0.84	0	0	0	8.12	17.86	18.26	15.15	29.47	25.15	8.72	0	0	15.36	0	0	12.34	0	23.52	16.07	32.37	33.75	13.99	27.07	16.38	14.18	3.41	17.86
chr1	11240992	11241492	3.65849	3.5084	3.81162	-0.119262	-0.000302633	0.575733	19.46	1.4	0.91	13.22	46.21	0	28.44	0	12.18	15.43	20.18	10.41	13.26	20.12	9.39	0	1.46	9.03	16.09	0	12.34	0	10.69	16.07	20.68	23.98	23.32	6.32	9.36	5.67	21.58	16.87
chr1	11249866	11250366	5.21098	5.31852	5.07855	0.0664797	0.000154901	0.738142	52.98	9.09	24.46	0	1.68	0	2.84	40.65	24.36	68.2	117.25	89.95	64.83	2.51	8.05	0	2.92	44.27	11.7	2.53	26.45	0	35.64	40.18	71.93	102.13	57.83	134.43	33.09	0	40.89	74.41
chr1	11261098	11261598	4.68458	4.77729	4.57174	0.063314	0.000179677	0.74927	24.87	83.88	34.43	13.22	0.84	0	0	22.58	16.24	44.66	39.4	33.14	5.89	10.06	27.51	0	27.71	33.43	81.9	0	42.32	31.2	27.8	14.06	32.37	40.85	11.19	32.48	31.08	9.45	13.63	36.71
chr1	11263731	11264231	3.59831	3.85478	3.23894	0.250419	0.000732811	0.252231	10.81	4.19	0.91	0	4.2	0	2.84	18.07	18.95	18.67	19.22	20.83	16.21	0	6.71	1.28	30.63	9.94	23.4	0.84	5.29	17.83	12.12	22.1	22.48	18.65	25.18	9.92	11.03	12.29	9.09	13.89
chr1	11287468	11287968	4.43348	4.55778	4.27831	0.0910863	0.000235504	0.655854	56.23	2.1	0	13.22	21.85	29.78	4.27	0	6.77	28.42	32.68	36.93	35.36	0	23.48	0	2.19	21.68	17.55	26.96	105.79	0	20.67	24.11	24.28	12.43	15.86	36.99	30.75	19.85	20.45	20.83
chr1	11305668	11306168	5.98038	5.8806	6.08569	-0.0493761	-0.000256014	0.689231	59.47	23.76	104.19	145.42	15.96	0	31.29	24.84	25.71	146.96	119.17	154.33	126.71	0	40.93	80.66	11.67	46.08	11.7	34.54	37.03	11.89	74.85	50.22	90.81	136.77	66.23	156.09	52.14	31.19	20.45	89.29
chr1	11315323	11315823	2.45497	2.82755	1.86867	0.594935	0.000410075	1	4.33	16.08	0	0	10.92	0	0	0	4.06	2.44	2.88	0.95	11.79	0	1.34	0	0.73	1.81	70.2	0	0	0	1.43	2.01	3.6	2.66	4.66	4.51	4.01	6.62	12.5	5.95
chr1	11333951	11334451	3.92876	4.07473	3.74323	0.122109	0.000221032	0.658884	35.68	37.74	20.84	0	0	0	0	0	4.06	13.8	21.14	24.62	11.79	5.03	26.17	0	2.92	9.94	0	0.84	12.34	44.57	17.82	12.05	27.87	33.75	18.66	32.48	18.72	18.9	14.77	20.83
chr1	11370415	11370915	3.89218	3.8679	3.91922	-0.018966	-8.02e-05	0.871978	44.33	20.97	0	0	35.29	0	0	4.52	17.59	17.86	18.26	31.24	22.1	0	14.76	0	49.59	25.3	1.46	0	1.76	29.71	13.54	8.04	12.59	19.54	12.13	24.36	12.7	18.9	5.68	12.9
chr1	11381614	11382114	3.23056	3.42509	2.97282	0.203673	0.000300197	0.537152	20.54	2.1	10.87	0	0	0	8.53	4.52	5.41	28.42	12.49	9.47	14.73	0	0.67	0	0	2.71	1.46	7.58	17.63	0	42.77	18.08	10.79	5.33	11.19	9.02	14.71	10.4	17.04	13.89
chr1	11396881	11397381	3.99599	4.31946	3.51232	0.297663	0.000412937	0.310697	25.95	0.7	0.91	0	0.84	0	9.96	0	4.06	50.34	15.38	19.88	32.41	0	10.74	115.22	0	29.81	0	0	14.11	0	11.41	17.08	15.28	38.19	20.52	19.85	11.36	20.79	0	25.79
chr1	11458082	11458582	3.60474	3.59456	3.6162	-0.00863195	-3.31e-05	0.940544	4.33	0.7	41.67	0	10.92	0	0	0	13.53	11.37	4.81	19.88	2.95	50.3	23.48	0	20.42	1.81	39.49	0	0	0	1.43	12.05	27.87	12.43	12.13	24.36	16.04	4.73	6.82	25.79
chr1	11491664	11492164	4.27027	4.10864	4.43392	-0.109664	-0.000244793	0.597092	19.46	30.06	0	0	10.08	0	109.51	0	13.53	14.61	28.83	32.19	47.15	0	18.79	1.28	5.11	6.32	0	109.51	3.53	0	12.83	13.06	26.07	17.76	18.66	18.95	21.39	3.78	10.22	24.8
chr1	11501458	11501958	5.72858	5.76074	5.69124	0.0174822	8.82e-05	0.888729	20.54	34.25	43.49	52.88	20.17	70.39	19.91	4.52	27.07	104.74	90.34	84.27	79.56	57.84	65.08	0	0	25.3	92.13	3.37	58.19	63.88	73.42	33.15	98.9	76.38	63.43	120	42.78	16.07	62.48	92.26
chr1	11520478	11520978	4.03868	4.01845	4.06127	-0.0152557	-3.94e-05	0.935395	3.24	14.68	0	0	13.44	92.04	0	0	2.71	17.86	9.61	31.24	33.89	27.66	4.03	0	0	4.52	45.34	16.85	7.05	34.17	22.81	16.07	18.88	13.32	15.86	42.41	9.02	2.84	4.54	21.83
chr1	11529620	11530120	4.42846	4.58447	4.22849	0.116347	0.000225338	0.628996	21.63	8.39	0	0	19.33	0	1.42	0	9.47	38.16	34.6	41.66	81.04	0	25.5	0	8.02	15.36	10.24	0	17.63	87.65	34.22	12.05	16.18	40.85	20.52	63.16	18.05	0.95	27.26	35.71
chr1	11534813	11535313	3.63945	3.70228	3.56478	0.0544473	5.4e-05	0.898978	15.14	21.67	0.91	0	0	0	0	9.03	9.47	17.86	24.03	35.03	30.94	0	13.42	0	0	15.36	0	0	22.92	5.94	22.81	18.08	16.18	17.76	18.66	46.01	6.35	0	11.36	19.84
chr1	11536122	11536622	5.00914	5.05047	4.96084	0.025782	4.62e-05	0.922125	6.49	38.44	19.03	0	7.56	0	39.82	0	14.89	82.01	63.43	96.58	83.98	7.54	7.38	0	0	24.39	74.58	0	29.97	22.28	44.91	18.08	41.36	55.06	51.3	121.8	10.36	1.89	22.72	44.64
chr1	11544231	11544731	2.70267	3.1898	1.82646	0.801057	0.000722866	0.0902904	2.16	2.8	2.72	0	21.01	0	2.84	0	1.35	4.87	5.77	2.84	1.47	0	5.37	67.85	0	1.81	1.46	0	0	20.8	7.84	2.01	12.59	5.33	1.87	4.51	12.03	0	9.09	7.94
chr1	11549571	11550071	4.06693	4.49163	3.35868	0.418264	0.000997811	0.0634521	12.98	27.26	0	0	11.76	0	0	0	16.24	14.61	32.68	16.1	16.21	0	6.04	103.7	8.75	18.07	23.4	42.96	0	5.94	31.37	13.06	8.99	15.1	24.25	13.53	20.05	23.63	6.82	22.82
chr1	11567955	11568455	4.01135	4.05887	3.95552	0.0371171	8.06e-05	0.872404	18.38	0.7	19.03	13.22	21.85	0	0	29.36	2.71	21.92	35.56	17.99	33.89	0	18.12	0	16.04	38.85	0	26.11	0	0	12.12	25.11	24.28	19.54	15.86	34.29	22.73	4.73	15.9	27.78
chr1	11608582	11609082	5.06341	5.21384	4.87149	0.0977918	0.000162339	0.678722	11.89	0	0	0	3.36	0	1.42	0	16.24	86.07	91.3	108.88	95.77	0	24.15	1.28	0	4.52	21.94	22.75	38.79	38.63	52.04	33.15	60.24	61.28	48.5	158.79	15.37	7.56	20.45	45.64
chr1	11635219	11635719	3.87039	3.97873	3.7369	0.0902325	0.000192938	0.705723	20.54	32.15	0	13.22	4.2	0	0	0	4.06	17.86	31.71	28.4	19.15	12.57	16.1	1.28	12.4	9.94	0	0.84	0	13.37	14.26	20.09	27.87	16.87	18.66	37.89	11.36	13.23	43.17	26.79
chr1	11643101	11643601	3.42289	3.88834	2.6081	0.574341	0.000533594	1	15.14	32.15	9.06	0	0	0	1.42	0	2.71	19.49	8.65	2.84	0	0	0	122.91	0	16.26	0	57.28	1.76	7.43	2.85	10.04	7.19	4.44	10.26	2.71	4.68	0.95	0	2.98
chr1	11644375	11644875	3.39197	3.60492	3.1052	0.214642	0.000395424	0.453792	23.79	2.1	0.91	0	0.84	0	36.98	0	8.12	11.37	10.57	10.41	13.26	0	10.74	0	27.71	7.23	0	1.68	26.45	7.43	7.84	14.06	13.49	18.65	22.39	23.46	10.7	12.29	4.54	8.93
chr1	11654043	11654543	3.77227	4.02616	3.41736	0.235886	0.000369717	0.405927	3.24	9.09	0	0	1.68	24.36	28.44	2.26	5.41	30.85	17.3	24.62	10.31	0	2.68	0	45.22	0	0	0	52.9	10.4	24.24	10.04	43.16	16.87	6.53	21.65	4.34	3.78	1.14	36.71
chr1	11658499	11658999	3.98798	3.98253	3.99413	-0.00418609	-3.41e-05	0.937586	23.79	19.57	0	0	13.44	0	0	0	16.24	30.04	34.6	48.29	45.68	0	7.38	0	0.73	6.32	0	0	47.61	17.83	13.54	6.03	14.39	39.96	23.32	38.8	17.71	3.78	7.95	30.75
chr1	11665354	11665854	5.23565	5.3658	5.07239	0.0809743	0.000319314	0.603489	101.64	58.71	0.91	0	50.42	0	41.24	31.62	25.71	21.11	81.69	39.77	25.05	0	26.84	1.28	3.65	23.49	40.95	32.01	67	10.4	81.98	32.14	64.74	37.3	52.23	66.77	45.12	56.71	30.67	54.56
chr1	11677741	11678241	3.84471	3.81673	3.87578	-0.0220923	-5.29e-05	0.904377	35.68	0.7	12.68	0	28.57	0	36.98	2.26	8.12	10.56	22.1	5.68	5.89	30.18	20.8	0	0	0	0	82.56	0	0	27.8	18.08	30.57	23.09	7.46	12.63	11.7	11.34	3.41	10.91
chr1	11679881	11680381	3.15215	3.44872	2.7204	0.341126	0.000393231	0.359926	2.16	18.17	0	0	2.52	0	0	0	4.06	16.24	13.45	17.99	16.21	0	8.05	0	0	25.3	21.94	0	0	0	14.97	12.05	25.18	12.43	11.19	21.65	10.7	14.18	9.09	6.94
chr1	11689050	11689550	2.82268	3.10004	2.4263	0.352242	0.000322027	0.429278	18.38	24.46	0	0	0	0	0	6.78	5.41	8.93	11.53	3.79	0	0	1.34	0	0	18.97	19.01	0	0	0	7.84	6.03	13.49	10.66	13.06	9.92	11.7	13.23	15.9	5.95
chr1	11706777	11707277	4.32387	4.61255	3.90678	0.23902	0.000675152	0.232049	31.36	8.39	0	0	26.05	2.71	0	18.07	17.59	17.05	34.6	27.46	8.84	0	32.88	26.89	45.95	0	43.87	34.54	42.32	0	11.41	12.05	24.28	25.76	16.79	27.97	23.06	35.91	11.36	33.73
chr1	11748198	11748698	4.42867	4.51633	4.32242	0.0631696	0.000111843	0.801079	46.49	11.88	0	0	7.56	43.31	0	0	9.47	38.97	36.52	47.34	54.52	0	4.03	8.96	0	11.75	0	117.1	8.82	0	21.39	16.07	26.97	24.87	31.71	47.82	20.39	4.73	6.82	41.67
chr1	11757986	11758486	4.39179	4.35474	4.43266	-0.0255287	-6.97e-05	0.876178	57.31	50.33	3.62	0	10.08	0	41.24	0	13.53	24.36	46.13	29.35	33.89	0	14.09	0	0	46.98	0	0	3.53	0	43.48	17.08	30.57	30.2	16.79	37.89	20.05	28.35	27.26	45.64
chr1	11762198	11762698	2.65272	2.30566	2.96576	-0.361832	-0.000343699	0.40617	4.33	0	0	13.22	11.76	0	29.87	0	4.06	17.05	11.53	1.89	0	20.12	3.35	0	0	10.84	2.92	0	0	0	9.27	1	8.99	13.32	2.8	5.41	4.34	1.89	3.41	19.84
chr1	11814663	11815163	3.89745	4.3982	2.98077	0.559675	0.00102807	0.033829	14.06	4.19	0	0	2.52	0	0	0	10.83	19.49	23.06	17.04	11.79	0	15.43	0	64.18	14.46	40.95	0	22.92	0	9.27	25.11	12.59	26.64	20.52	17.14	24.06	21.74	34.08	24.8
chr1	11820616	11821116	3.7545	3.62327	3.89009	-0.102241	-0.000221037	0.633824	40.01	29.36	0.91	0	3.36	0	49.78	0	8.12	20.3	13.45	14.2	14.73	0	28.18	0	0	8.13	49.72	0	0	2.97	28.51	9.04	19.78	5.33	13.06	8.12	19.38	10.4	18.18	16.87
chr1	11828390	11828890	3.96504	4.28828	3.48182	0.29978	0.000433602	0.30479	4.33	39.84	0.91	0	0	0	0	2.26	12.18	25.17	21.14	22.72	8.84	0	30.19	1.28	0	2.71	103.83	0	51.13	0	22.1	11.05	12.59	16.87	16.79	30.68	17.71	4.73	7.95	32.74
chr1	11829472	11829972	3.3829	3.78044	2.74003	0.462917	0.000698241	0.13917	2.16	6.99	0	0	1.68	0	0	0	8.12	9.74	17.3	22.72	22.1	0	9.39	0	31.36	10.84	13.16	0	26.45	23.77	14.97	12.05	13.49	17.76	14.92	18.04	10.7	0	2.27	23.81
chr1	11838144	11838644	4.24062	4.59041	3.70327	0.309075	0.000747655	0.148949	4.33	0	2.72	0	0.84	0	0	0	10.83	21.11	29.79	47.34	29.47	40.24	8.72	29.45	6.56	28.01	0	27.8	26.45	40.11	19.25	6.03	22.48	39.08	17.72	58.65	20.39	9.45	12.5	45.64
chr1	11846243	11846743	4.17099	4.22309	4.10957	0.0392187	7.65e-05	0.889535	14.06	10.48	40.77	0	31.93	0	9.96	36.14	1.35	29.23	24.03	22.72	19.15	5.03	14.09	0	8.75	16.26	0	5.9	0	0	24.95	18.08	39.56	38.19	30.78	35.19	24.73	32.13	10.22	32.74
chr1	11878460	11878960	3.39634	3.2599	3.53682	-0.117282	-0.000105037	0.746847	5.41	4.19	0.91	0	5.04	0	0	4.52	14.89	20.3	10.57	59.65	48.62	0	0	0	0	0	0	0.84	14.11	1.49	25.66	15.07	0	25.76	27.05	27.97	10.03	0	0	14.88
chr1	11884053	11884553	3.6819	3.66727	3.6983	-0.0121198	-6.68e-05	0.886786	23.79	32.15	0	0	9.24	0	0	0	8.12	11.37	26.91	30.3	20.63	0	32.21	0	13.13	0	0	2.53	10.58	43.08	5.7	11.05	23.38	12.43	24.25	18.95	13.03	19.85	9.09	8.93
chr1	11890303	11890803	3.59765	3.65577	3.52882	0.0508469	6.18e-05	0.910937	24.87	5.59	3.62	0	32.77	0	19.91	2.26	5.41	14.61	23.06	14.2	14.73	0	12.08	0	11.67	8.13	27.79	0	3.53	0	19.25	14.06	22.48	16.87	13.99	14.44	20.05	4.73	4.54	32.74
chr1	11894405	11894905	1.59967	1.90978	1.1421	0.736672	0.000277746	0.456658	9.73	0	0	0	10.92	0	0	0	6.77	0	1.92	0.95	1.47	0	1.34	0	0	0.9	0	0	14.11	0	3.56	4.02	2.7	3.55	10.26	0.9	5.35	12.29	2.27	3.97
chr1	11896154	11896654	3.51942	3.94959	2.79748	0.496075	0.00106988	0.0261251	4.33	16.08	0.91	39.66	6.72	0	0	2.26	10.83	0.81	10.57	6.63	1.47	0	4.03	0	0	15.36	92.13	2.53	22.92	8.91	29.94	13.06	20.68	7.1	9.33	12.63	8.69	12.29	1.14	5.95
chr1	11897629	11898129	4.7225	5.08277	4.16295	0.287384	0.00112265	0.0760233	17.3	28.66	17.21	0	15.96	0	39.82	0	9.47	12.99	47.09	29.35	13.26	0	37.57	0	27.71	33.43	68.73	48.86	8.82	10.4	81.27	17.08	24.28	35.52	20.52	37.89	39.77	14.18	51.12	56.55
chr1	11901878	11902378	3.24711	3.36048	3.10684	0.112868	0.000150101	0.764671	6.49	13.98	28.09	0	1.68	0	0	20.33	12.18	19.49	6.73	2.84	7.37	0	10.06	0	0	4.52	5.85	0	33.5	1.49	25.66	7.03	12.59	9.77	13.99	10.83	8.02	26.46	7.95	6.94
chr1	11911029	11911529	2.77737	3.17314	2.13861	0.567044	0.000598026	0.169929	5.41	0	0	0	15.12	0	0	13.55	13.53	3.25	7.69	2.84	1.47	2.51	0.67	0	8.02	0	29.25	0	1.76	44.57	12.12	6.03	5.39	7.99	7.46	0.9	6.35	15.12	3.41	4.96
chr1	11916062	11916562	4.33745	4.31842	4.35872	-0.0133688	-6.18e-05	0.901843	50.82	46.13	37.14	0	15.12	0	0	0	20.3	9.74	27.87	24.62	19.15	42.75	14.09	14.08	0	0	49.72	0	10.58	19.31	71.29	19.08	28.77	23.09	11.19	22.56	16.38	37.81	3.41	11.9
chr1	11922799	11923299	4.72444	4.81005	4.62085	0.0577696	0.000134943	0.795824	30.28	27.96	6.34	0	13.44	0	28.44	6.78	8.12	60.9	39.4	56.81	60.41	0	30.19	2.56	0.73	22.59	0	0	59.95	17.83	49.9	15.07	62.04	40.85	37.31	61.35	19.38	11.34	12.5	63.49
chr1	11927395	11927895	4.55301	4.92996	3.95703	0.316439	0.000720506	0.139158	42.17	34.95	1.81	0	6.72	0	0	0	29.77	30.04	24.03	23.67	32.41	0	7.38	106.26	0.73	33.43	0	0.84	14.11	10.4	98.37	13.06	38.66	26.64	23.32	23.46	38.77	45.37	9.09	35.71
chr1	11936792	11937292	3.62984	3.50551	3.7589	-0.100412	-0.000200632	0.653911	18.38	16.78	27.18	0	41.17	0	0	0	13.53	21.92	24.99	27.46	10.31	0	1.34	2.56	0	0.9	0	0	28.21	0	19.96	16.07	24.28	12.43	13.99	18.95	13.7	21.74	3.41	16.87
chr1	11954028	11954528	3.89176	4.32592	3.15974	0.451974	0.000707743	0.109583	15.14	2.8	0	0	4.2	0	0	0	5.41	21.92	36.52	24.62	22.1	0	1.34	1.28	1.46	4.52	0	64.02	0	69.83	21.39	17.08	24.28	21.31	13.99	20.75	9.02	39.7	4.54	27.78
chr1	11974436	11974936	3.41326	3.34055	3.49147	-0.0635633	-0.000132696	0.769932	24.87	13.28	0	0	17.65	0	18.49	0	13.53	21.11	27.87	16.1	11.79	0	4.03	0	29.17	0	4.39	0	1.76	0	12.83	14.06	15.28	32.86	8.39	25.26	7.02	1.89	3.41	15.87
chr1	11991451	11991951	4.63572	4.79243	4.43474	0.111666	0.000357145	0.541414	44.33	20.97	3.62	0	21.85	0	1.42	0	6.77	49.53	33.64	45.45	38.31	47.78	10.74	0	6.56	10.84	1.46	32.01	26.45	69.83	26.38	13.06	29.67	37.3	39.18	28.87	41.11	38.75	24.99	44.64
chr1	11999646	12000146	4.42977	4.37921	4.485	-0.0343607	-0.000144482	0.795671	34.6	31.45	21.74	0	24.37	0	0	27.1	12.18	21.92	33.64	38.82	54.52	0	35.56	0	64.18	12.65	0	0.84	17.63	11.89	17.11	18.08	24.28	31.97	27.98	27.97	32.42	31.19	6.82	28.77
chr1	12008324	12008824	5.45542	5.47115	5.43739	0.00891147	1.8e-05	0.974622	63.79	16.08	4.53	0	9.24	21.66	2.84	60.98	35.19	80.38	95.14	88.05	94.3	50.3	27.51	1.28	30.63	16.26	0	50.54	45.84	0	42.06	37.16	90.81	111.9	62.49	126.31	35.09	13.23	24.99	65.48
chr1	12017383	12017883	4.1037	4.38793	3.69483	0.247416	0.000421908	0.344842	12.98	25.86	0	0	29.41	0	0	0	16.24	12.99	42.29	22.72	25.05	0	6.71	0	0	13.55	2.92	11.79	24.69	0	71.29	27.12	29.67	38.19	33.58	33.38	21.06	1.89	9.09	37.7
chr1	12018647	12019147	4.38313	4.69395	3.92422	0.257793	0.000811753	0.173588	46.49	19.57	28.09	0	18.49	0	1.42	0	8.12	8.12	25.95	32.19	19.15	0	20.13	2.56	22.61	17.17	38.02	0	51.13	20.8	9.27	14.06	56.64	20.43	26.12	26.17	32.09	51.04	26.13	25.79
chr1	12021026	12021526	4.26347	4.39678	4.0958	0.102062	0.000230214	0.666301	12.98	46.83	2.72	0	38.65	0	0	0	12.18	25.98	35.56	22.72	27.99	0	30.86	0	16.04	35.24	0	3.37	21.16	5.94	25.66	17.08	35.07	22.2	31.71	32.48	31.42	27.41	21.58	31.75
chr1	12028982	12029482	3.70542	3.82982	3.5501	0.10912	0.000132775	0.749452	8.65	6.99	0	0	7.56	0	0	0	6.77	26.79	25.95	43.55	42.73	0	6.71	24.33	0	3.61	0	0	10.58	0	14.97	6.03	13.49	31.08	27.05	57.74	5.68	3.78	13.63	29.76
chr1	12029582	12030082	4.35491	4.38514	4.31987	0.0215834	6.8e-05	0.876158	5.41	2.1	0	52.88	0	29.78	0	0	5.41	43.03	30.75	62.49	35.36	27.66	4.7	0	0.73	18.07	0	0	12.34	25.26	26.38	22.1	26.07	46.18	36.38	57.74	8.02	3.78	21.58	50.6
chr1	12035989	12036489	4.21158	4.42197	3.92891	0.170152	0.000602445	0.356877	17.3	23.76	22.65	0	19.33	0	0	2.26	13.53	21.92	17.3	35.98	23.57	20.12	10.74	61.45	16.04	21.68	0	21.9	12.34	2.97	46.34	22.1	32.37	23.09	18.66	29.77	12.03	11.34	4.54	27.78
chr1	12042983	12043483	5.80374	5.88798	5.70192	0.0462465	0.000180783	0.756331	38.93	131.4	29.9	13.22	43.69	0	21.33	0	46.01	86.07	110.52	132.55	94.3	0	32.88	177.96	16.77	52.4	81.9	39.59	107.56	0	32.79	44.19	44.06	87.03	35.44	109.17	34.43	21.74	44.3	77.38
chr1	12056335	12056835	3.26829	3.6643	2.62899	0.477484	0.000422395	0.247627	0	0	0	0	5.04	0	0	0	10.83	27.61	21.14	17.99	8.84	0	1.34	28.17	0	2.71	43.87	0	0	13.37	8.55	10.04	8.99	25.76	20.52	30.68	5.01	0	0	17.86
chr1	12068874	12069374	3.48691	3.76526	3.08874	0.284892	0.000484979	0.273662	23.79	0.7	0	26.44	4.2	0	0	2.26	13.53	27.61	7.69	10.41	10.31	0	0.67	0	0.73	4.52	51.18	3.37	3.53	0	27.8	27.12	19.78	23.98	14.92	15.34	17.05	0	7.95	13.89
chr1	12086893	12087393	2.47983	2.23116	2.71792	-0.283556	-0.000267222	0.521599	7.57	0.7	1.81	0	9.24	51.44	0	0	6.77	4.06	2.88	0.95	5.89	0	7.38	0	16.77	3.61	5.85	0	0	0	2.14	2.01	2.7	11.55	8.39	0	1.34	1.89	21.58	1.98
chr1	12092490	12092990	4.18854	4.22991	4.14018	0.0308605	3.72e-05	0.943824	61.63	22.37	15.4	0	17.65	0	0	0	13.53	34.91	37.48	28.4	17.68	0	15.43	0	22.61	14.46	0	48.02	19.4	0	29.94	21.09	26.07	19.54	24.25	19.85	12.37	19.85	14.77	26.79
chr1	12133387	12133887	4.32597	4.42238	4.20831	0.0714185	0.000161824	0.757775	41.09	16.78	0	0	13.44	0	0	49.69	29.77	33.29	30.75	15.15	26.52	0	20.8	0	1.46	8.13	0	17.69	26.45	13.37	40.63	26.11	53.05	20.43	31.71	18.04	17.05	33.08	29.53	27.78
chr1	12147562	12148062	4.01283	3.79715	4.22368	-0.153201	-0.000205681	0.686277	33.52	6.99	1.81	118.98	0	0	34.13	2.26	16.24	18.67	20.18	13.26	8.84	0	5.37	0	1.46	9.03	21.94	0	21.16	4.46	14.26	14.06	25.18	16.87	20.52	12.63	8.02	13.23	38.62	14.88
chr1	12154335	12154835	3.54907	3.90962	2.9889	0.386282	0.000593288	0.199394	10.81	0.7	0.91	0	1.68	0	0	0	2.71	12.18	27.87	32.19	13.26	0	16.77	0	0.73	24.39	0	5.05	14.11	1.49	24.24	22.1	26.07	35.52	21.45	21.65	12.37	15.12	3.41	27.78
chr1	12159190	12159690	3.57135	3.66782	3.4536	0.0865757	0.000116399	0.805002	29.19	4.89	5.44	0	15.12	0	0	0	33.83	12.99	20.18	19.88	7.37	0	15.43	0	0.73	10.84	0	0	10.58	0	19.96	18.08	10.79	18.65	13.06	33.38	19.38	21.74	17.04	21.83
chr1	12167240	12167740	4.90828	4.11962	5.47122	-0.408486	-0.000346126	1	0	22.37	0.91	555.23	8.4	0	0	0	0	19.49	25.95	10.41	13.26	0	9.39	79.38	0	0	38.02	0	8.82	0	24.24	6.03	38.66	32.86	13.99	17.14	4.34	0	2.27	29.76
chr1	12170955	12171455	2.99626	3.50873	2.04354	0.776943	0.000693818	0.0780839	7.57	0.7	7.25	0	7.56	0	0	0	16.24	1.62	9.61	2.84	4.42	0	4.03	96.02	0	0	0	0	0	0	9.98	11.05	11.69	6.22	16.79	5.41	8.69	17.01	5.68	4.96
chr1	12191463	12191963	6.25898	5.72805	6.6908	-0.223773	-0.000699568	0.146426	31.36	2.8	39.86	740.31	21.01	0	88.18	33.88	21.65	111.24	127.82	119.3	162.07	12.57	37.57	0	47.41	29.81	17.55	0	86.4	0	72.71	38.17	80.02	115.45	77.42	167.82	44.45	13.23	51.12	59.52
chr1	12197719	12198219	4.38583	4.40002	4.36959	0.00998862	-1.23e-05	0.981383	52.98	25.86	20.84	0	15.96	0	0	2.26	18.95	42.22	25.95	40.71	36.84	0	27.51	0	0.73	18.97	0	29.48	33.5	1.49	27.09	25.11	33.27	23.98	14.92	55.94	22.06	13.23	20.45	38.69
chr1	12201851	12202351	4.6931	5.0092	4.22392	0.245463	0.000513026	0.26261	6.49	19.57	21.74	0	5.04	0	0	0	28.42	48.72	24.99	64.38	38.31	12.57	10.06	203.56	0	30.72	57.03	0	3.53	0	27.8	25.11	33.27	25.76	28.92	51.43	9.02	5.67	15.9	29.76
chr1	12207592	12208092	3.69745	3.7101	3.68299	0.0105527	-1.27e-05	0.97916	7.57	25.86	0.91	0	20.17	0	27.02	2.26	1.35	22.73	22.1	23.67	16.21	20.12	2.68	0	17.5	0	0	0	22.92	0	24.95	17.08	28.77	9.77	17.72	27.07	8.36	8.51	9.09	30.75
chr1	12217009	12217509	3.78886	3.98092	3.53497	0.170948	0.000282544	0.548685	40.01	16.08	0	0	0	0	0	2.26	21.65	9.74	12.49	23.67	20.63	2.51	24.83	0	2.19	8.13	35.1	0	22.92	0	24.95	22.1	16.18	24.87	18.66	21.65	11.03	34.97	14.77	10.91
chr1	12226342	12226842	4.5284	4.61975	4.41736	0.0644864	0.000149877	0.78246	77.85	64.3	5.44	0	13.44	0	1.42	0	8.12	30.85	39.4	35.03	19.15	0	25.5	0	36.47	17.17	55.57	27.8	3.53	4.46	51.33	34.15	22.48	23.09	17.72	36.09	25.4	4.73	11.36	46.63
chr1	12240308	12240808	3.91716	4.19042	3.52816	0.247532	0.000547761	0.300918	23.79	18.17	0	0	14.28	0	0	20.33	5.41	21.11	21.14	17.99	22.1	0	8.72	0	3.65	19.88	0	1.68	52.9	43.08	9.98	22.1	22.48	20.43	14.92	26.17	20.72	10.4	26.13	15.87
chr1	12247598	12248098	3.74594	3.77792	3.70881	0.0265654	1.66e-05	0.968987	34.6	6.29	9.97	0	33.61	0	0	0	13.53	20.3	24.03	21.78	20.63	0	11.41	0	0.73	0	0	0	0	2.97	17.11	19.08	55.74	30.2	30.78	8.12	18.72	12.29	21.58	15.87
chr1	12254812	12255312	3.79559	3.66631	3.92934	-0.0996942	-0.000237781	0.632062	24.87	39.14	0.91	0	20.17	0	0	2.26	35.19	5.68	25.95	15.15	26.52	22.63	10.06	0	26.26	18.97	0	0	0	1.49	14.97	21.09	21.58	24.87	10.26	14.44	14.71	19.85	4.54	22.82
chr1	12260015	12260515	3.66391	4.10268	2.92012	0.489115	0.000891979	0.0736917	6.49	11.88	9.97	0	4.2	0	1.42	0	8.12	17.86	23.06	15.15	8.84	2.51	4.03	0	0	14.46	81.9	42.12	10.58	0	15.68	13.06	22.48	22.2	12.13	9.02	19.38	14.18	0	14.88
chr1	12290317	12290817	3.32266	3.63065	2.8692	0.338526	0.00060565	0.251609	5.41	0	24.46	0	5.88	0	0	0	9.47	14.61	18.26	14.2	5.89	0	11.41	3.84	19.69	9.03	0	9.27	24.69	0	4.99	18.08	9.89	20.43	18.66	23.46	12.7	3.78	18.18	13.89
chr1	12294455	12294955	3.98124	4.29199	3.52246	0.284331	0.000536836	0.262179	30.28	2.1	27.18	0	3.36	0	0	0	16.24	12.18	32.68	26.51	11.79	0	10.06	0	0	9.94	0	74.98	7.05	4.46	31.37	26.11	25.18	26.64	17.72	32.48	22.39	9.45	20.45	24.8
chr1	12305900	12306400	3.5115	3.85409	2.98913	0.365586	0.000604777	0.212865	7.57	21.67	0	0	8.4	0	0	4.52	12.18	16.24	17.3	14.2	10.31	0	6.71	0	0	18.97	0	24.43	38.79	0	20.67	18.08	10.79	7.99	12.13	7.22	12.37	23.63	17.04	33.73
chr1	12347050	12347550	3.76484	4.36206	2.50928	0.795302	0.00111949	0.0110687	10.81	1.4	0	0	1.68	0	0	0	13.53	9.74	15.38	16.1	7.37	0	9.39	120.35	0	1.81	0	0	40.55	23.77	12.12	12.05	14.39	7.99	14.92	15.34	11.03	17.96	29.53	27.78
chr1	12361374	12361874	4.53908	4.60167	4.4647	0.0434967	0.000126656	0.832457	30.28	28.66	3.62	0	3.36	0	41.24	0	8.12	24.36	45.17	34.09	22.1	65.39	24.83	0	32.82	5.42	24.86	47.18	29.97	8.91	43.48	9.04	31.47	35.52	15.86	38.8	41.78	2.84	9.09	35.71
chr1	12363626	12364126	3.63973	3.84276	3.36871	0.189419	0.000371304	0.426071	36.76	9.09	0	26.44	11.76	0	0	2.26	13.53	11.37	16.34	19.88	1.47	0	6.04	0	30.63	46.98	21.94	0	0	0	4.99	9.04	14.39	11.55	27.05	14.44	7.69	13.23	26.13	15.87
chr1	12367444	12367944	4.06115	4.10316	4.01202	0.0323257	5.45e-05	0.911501	8.65	0	24.46	0	13.44	18.95	0	0	10.83	26.79	10.57	22.72	36.84	45.27	23.48	0	0	15.36	0	42.12	19.4	0	17.11	6.03	25.18	31.97	13.99	36.99	19.72	10.4	26.13	27.78
chr1	12379647	12380147	4.17516	4.39297	3.88058	0.17849	0.000392167	0.441451	21.63	16.08	54.36	0	5.04	0	0	4.52	13.53	12.18	29.79	46.39	14.73	0	2.68	0	59.8	4.52	0	30.33	24.69	0	9.27	20.09	20.68	24.87	26.12	27.07	22.06	41.59	19.31	26.79
chr1	12404851	12405351	3.38038	3.67069	2.96028	0.309378	0.000408967	0.346165	1.08	0	0	0	3.36	0	0	2.26	2.71	9.74	22.1	17.99	14.73	22.63	20.13	0	0	6.32	0	0	21.16	25.26	23.52	6.03	17.98	23.09	12.13	27.07	5.35	6.62	10.22	31.75
chr1	12459431	12459931	3.92685	4.15986	3.60734	0.205068	0.00036922	0.440562	16.22	35.65	1.81	0	15.96	0	1.42	0	6.77	21.92	38.44	13.26	20.63	0	10.74	0	0	18.97	43.87	0.84	3.53	0	12.83	17.08	36.86	29.31	13.99	21.65	21.06	43.48	5.68	34.72
chr1	12465769	12466269	4.49151	4.49058	4.49257	-0.000635902	-5.41e-05	0.924253	73.53	85.27	2.72	0	24.37	0	1.42	0	9.47	14.61	24.99	25.56	30.94	12.57	32.21	72.98	38.65	9.03	0	35.38	7.05	22.28	7.84	23.1	44.96	28.42	10.26	12.63	14.04	9.45	11.36	34.72
chr1	12483574	12484074	3.58242	3.9207	3.06892	0.352362	0.000633559	0.196408	9.73	13.98	0	0	26.05	0	1.42	0	8.12	8.93	17.3	1.89	11.79	22.63	4.03	0	0	18.07	0	34.54	1.76	1.49	12.12	11.05	36.86	16.87	19.59	22.56	10.03	18.9	23.86	29.76
chr1	12487188	12487688	3.84973	3.94777	3.72993	0.0816764	0.000116263	0.798736	12.98	0	59.79	0	20.17	0	4.27	2.26	8.12	19.49	23.06	11.36	22.1	0	15.43	0	0	34.33	0	0	0	19.31	13.54	23.1	13.49	25.76	22.39	18.95	26.74	16.07	23.86	24.8
chr1	12493042	12493542	3.67406	3.64072	3.71094	-0.0274832	-7.72e-05	0.863101	4.33	52.42	0	0	3.36	0	0	2.26	17.59	32.48	22.1	15.15	16.21	5.03	25.5	0	0	5.42	0	0.84	7.05	0	8.55	7.03	14.39	29.31	14.92	30.68	20.05	38.75	18.18	16.87
chr1	12508342	12508842	4.04995	3.99144	4.11352	-0.0433593	-0.000119424	0.80152	9.73	12.58	2.72	0	39.49	0	42.67	0	8.12	19.49	35.56	45.45	17.68	0	26.17	0	0	5.42	2.92	0	15.87	0	24.95	7.03	20.68	31.08	27.98	26.17	28.41	27.41	14.77	37.7
chr1	12515777	12516277	6.27639	4.499	7.12657	-0.662423	-0.000860339	1	51.9	12.58	0	1903.66	23.53	0	0	2.26	6.77	8.12	16.34	27.46	20.63	0	22.81	0	0.73	26.2	16.09	0	26.45	0	68.43	15.07	52.15	39.96	24.25	20.75	19.38	16.07	26.13	32.74
chr1	12520564	12521064	4.42471	4.47228	4.36883	0.0336862	7.74e-05	0.890491	34.6	9.79	41.67	0	5.04	62.26	0	0	8.12	21.92	39.4	29.35	25.05	12.57	20.13	0	13.86	37.95	16.09	0	42.32	0	14.97	19.08	26.07	23.09	31.71	39.7	24.06	34.97	22.72	30.75
chr1	12527429	12527929	3.72006	3.85066	3.55617	0.114475	8.2e-05	0.789111	20.54	0	0	0	15.12	0	0	0	16.24	43.03	25.95	37.87	17.68	0	0	0	0	0	0	0	0	25.26	14.97	9.04	24.28	44.41	27.05	32.48	10.7	17.96	3.41	35.71
chr1	12534262	12534762	3.21493	3.30594	3.10432	0.0905029	0.000100957	0.828191	11.89	4.19	40.77	0	15.96	0	0	2.26	4.06	4.87	16.34	14.2	5.89	2.51	6.04	0	0	15.36	0	0	3.53	0	26.38	10.04	12.59	16.87	11.19	5.41	21.39	14.18	3.41	27.78
chr1	12540175	12540675	3.89497	4.1088	3.60679	0.187515	0.000283449	0.500247	3.24	3.49	0.91	13.22	6.72	0	0	2.26	2.71	26.79	22.1	40.71	39.78	0	20.8	0	0	0	0	0	22.92	17.83	20.67	9.04	37.76	38.19	18.66	53.23	7.69	3.78	23.86	39.68
chr1	12549017	12549517	4.07342	4.50476	3.34854	0.426816	0.00067317	0.118592	14.06	0	0.91	0	5.88	0	0	0	10.83	30.04	21.14	27.46	32.41	0	10.06	0	0	0.9	13.16	0	15.87	8.91	32.08	16.07	41.36	58.62	29.85	57.74	19.72	16.07	24.99	50.6
chr1	12596942	12597442	3.7215	3.79978	3.62731	0.0668346	0.000110151	0.816448	38.93	0.7	0.91	0	0.84	0	44.09	42.91	5.41	17.05	17.3	8.52	7.37	0	1.34	0	17.5	7.23	0	63.18	14.11	0	6.42	5.02	22.48	13.32	14.92	10.83	15.37	17.01	12.5	16.87
chr1	12604789	12605289	3.30883	3.45256	3.12649	0.142687	0.000144509	0.713143	1.08	22.37	12.68	0	0	0	0	0	12.18	4.87	28.83	12.31	8.84	25.15	2.68	0	0	0	52.65	0	0	0	14.97	10.04	26.07	15.99	11.19	13.53	11.7	24.57	3.41	1.98
chr1	12628083	12628583	3.13976	3.33796	2.87631	0.214054	0.000539941	0.349093	4.33	5.59	0.91	13.22	3.36	0	0	2.26	8.12	8.12	23.06	7.57	4.42	15.09	14.09	0	0.73	17.17	0	7.58	10.58	14.86	4.99	6.03	8.09	6.22	10.26	12.63	15.04	28.35	20.45	8.93
chr1	12633319	12633819	3.80864	3.93053	3.65677	0.103877	0.000210839	0.67826	20.54	10.48	50.73	13.22	5.04	0	0	6.78	2.71	17.05	23.06	17.99	16.21	0	5.37	1.28	0	22.59	0	0.84	44.08	1.49	17.11	25.11	27.87	14.21	17.72	25.26	5.68	26.46	13.63	15.87
chr1	12635625	12636125	3.5158	3.53752	3.49079	0.0191331	-1.06e-05	0.982695	6.49	2.8	30.8	0	12.6	0	1.42	2.26	9.47	21.92	20.18	24.62	20.63	0	15.43	0	0	5.42	0	0.84	19.4	0	20.67	14.06	22.48	22.2	24.25	26.17	13.37	10.4	2.27	15.87
chr1	12642433	12642933	3.35196	3.26025	3.44931	-0.0810824	-0.00015915	0.727705	20.54	18.17	0	0	6.72	0	0	2.26	27.07	23.55	19.22	9.47	8.84	12.57	15.43	0	0	0	0	6.74	12.34	0	9.27	11.05	13.49	17.76	19.59	18.95	21.06	4.73	1.14	26.79
chr1	12651630	12652130	4.10194	3.83456	4.355	-0.183162	-0.000475131	0.348734	16.22	92.96	0	0	22.69	0	68.26	4.52	16.24	15.43	21.14	17.99	14.73	0	16.77	1.28	0	0	17.55	26.11	1.76	38.63	14.26	18.08	16.18	16.87	13.06	20.75	19.05	9.45	5.68	23.81
chr1	12665164	12665664	4.10395	4.47662	3.51743	0.347014	0.000848713	0.0979176	4.33	19.57	42.58	26.44	2.52	0	0	2.26	24.36	3.25	8.65	16.1	10.31	0	11.41	102.42	0	21.68	13.16	0	45.84	32.68	18.53	11.05	23.38	13.32	20.52	34.29	19.72	7.56	3.41	10.91
chr1	12690663	12691163	4.78062	4.91717	4.60842	0.0933599	0.000288391	0.621209	46.49	41.24	2.72	0	33.61	0	35.55	0	8.12	42.22	59.58	43.55	35.36	0	17.44	0	23.34	24.39	55.57	0.84	51.13	46.06	12.83	22.1	47.65	33.75	29.85	36.09	35.76	20.79	39.76	33.73
chr1	12744662	12745162	3.79243	3.75664	3.83195	-0.0285591	-5.54e-05	0.89921	10.81	3.49	0	0	27.73	59.56	0	0	5.41	24.36	24.99	17.99	26.52	0	12.75	0	42.3	8.13	0	0	0	0	27.09	17.08	17.98	21.31	13.99	9.92	19.72	10.4	24.99	16.87
chr1	12761463	12761963	3.14069	3.35442	2.85268	0.232992	0.000271665	0.532191	2.16	0.7	0	0	22.69	0	0	2.26	5.41	37.35	11.53	7.57	4.42	7.54	6.71	0	5.11	28.01	0	0	0	0	4.28	6.03	17.98	18.65	17.72	31.58	8.69	6.62	11.36	17.86
chr1	12838097	12838597	4.18805	4.01243	4.36424	-0.120966	-0.000442605	0.476665	28.11	25.16	1.81	13.22	27.73	10.83	34.13	11.29	8.12	22.73	19.22	24.62	8.84	60.36	12.75	1.28	0	16.26	10.24	62.34	21.16	0	38.49	6.03	11.69	11.55	21.45	20.75	27.07	9.45	5.68	10.91
chr1	12847718	12848218	3.19132	2.97971	3.39874	-0.189234	-0.000189123	0.606319	12.98	0	0	0	0	43.31	0	0	1.35	34.1	18.26	25.56	0	22.63	0	0	0	1.81	10.24	0	5.29	4.46	9.27	5.02	5.39	27.53	7.46	22.56	14.37	0	6.82	13.89
chr1	12867443	12867943	2.51067	2.60185	2.39984	0.116139	5.29e-05	1	7.57	0	0	0	0	0	59.73	0	0	4.06	0.96	0.95	5.89	0	0	49.93	0.73	0.9	0	16.01	0	0	12.12	5.02	0.9	0	8.39	0.9	2.34	2.84	1.14	1.98
chr1	12902397	12902897	4.89233	4.96992	4.79904	0.0503717	0.000248125	0.681487	28.11	14.68	53.45	66.1	15.96	0	0	58.72	10.83	43.03	37.48	37.87	26.52	0	24.83	3.84	0	17.17	38.02	36.22	22.92	44.57	56.32	14.06	21.58	42.63	17.72	98.34	33.76	15.12	31.81	38.69
chr1	12945737	12946237	1.20032	0.955397	1.43538	-0.582256	-0.00036822	0.362111	8.65	13.98	0	0	10.08	0	0	0	0	0	2.88	0.95	0	0	4.03	0	0.73	2.71	4.39	0.84	5.29	0	0.71	1	5.39	1.78	1.87	0.9	2.34	1.89	1.14	1.98
chr1	13025234	13025734	2.77795	0.821935	3.65861	-2.14069	-0.0010998	0.00133379	4.33	37.04	0	0	0	37.9	89.6	0	9.47	6.5	0.96	0.95	0	0	2.68	0	0.73	0	0	1.68	1.76	1.49	0.71	4.02	0	0	8.39	3.61	0	5.67	0	1.98
chr1	13061425	13061925	2.76604	2.9114	2.5814	0.172927	0.000117731	0.730992	4.33	0	0	0	0	0	0	0	0	29.23	5.77	15.15	2.95	27.66	4.7	0	35.01	12.65	0	0	0	0	18.53	6.03	0.9	0.89	3.73	19.85	10.03	0	11.36	8.93
chr1	13115901	13116401	3.31636	3.6042	2.90082	0.312249	0.000300113	0.426679	23.79	0	0	0	0	0	0	0	2.71	21.11	8.65	46.39	7.37	0	2.01	0	0	42.46	0	0	17.63	20.8	7.13	8.04	8.99	10.66	18.66	31.58	10.7	4.73	4.54	20.83
chr1	13227996	13228496	2.95908	3.23285	2.56917	0.330357	0.000493421	0.306926	5.41	0	0	0	16.81	21.66	0	9.03	9.47	4.87	4.81	8.52	4.42	0	4.03	0	0.73	15.36	0	7.58	0	2.97	11.41	9.04	15.28	13.32	8.39	8.12	10.7	5.67	44.3	6.94
chr1	13234912	13235412	4.78276	5.07057	4.36729	0.214951	0.000613363	0.250297	37.84	49.63	0	0	6.72	0	0	2.26	25.71	37.35	51.9	49.23	22.1	0	26.84	44.81	41.57	19.88	8.77	2.53	19.4	0	46.34	47.21	36.86	49.73	41.04	68.57	42.78	17.96	35.21	48.61
chr1	13238923	13239423	3.82212	3.80695	3.83912	-0.0121062	-8.93e-05	0.871346	44.33	52.42	18.12	0	11.76	0	0	9.03	8.12	23.55	16.34	18.94	7.37	0	4.7	0	22.61	16.26	0	0.84	8.82	8.91	32.79	21.09	23.38	17.76	12.13	20.75	20.72	9.45	12.5	9.92
chr1	13298786	13299286	5.53813	5.58538	5.48264	0.026735	7.85e-05	0.885213	78.93	41.94	2.72	0	19.33	0	0	24.84	24.36	125.04	84.57	135.39	64.83	45.27	23.48	1.28	72.2	78.6	96.52	16.85	33.5	0	30.65	39.17	36.86	81.71	29.85	114.58	38.44	9.45	44.3	92.26
chr1	13328974	13329474	4.92453	4.88188	4.97139	-0.0261607	-8.89e-05	0.872894	23.79	21.67	2.72	39.66	5.04	0	17.07	13.55	8.12	56.84	67.27	74.8	60.41	62.87	16.77	3.84	5.11	9.03	150.63	8.42	8.82	7.43	14.97	18.08	30.57	23.09	34.51	110.98	20.05	2.84	2.27	50.6
chr1	13336317	13336817	2.11341	2.12349	2.10189	0.0146856	2.2e-05	0.951751	0	0	0	0	5.88	0	0	40.65	1.35	0.81	3.84	0.95	0	7.54	3.35	0	31.36	0	0	0	1.76	4.46	2.14	5.02	2.7	1.78	4.66	3.61	5.01	6.62	0	4.96
chr1	13348911	13349411	2.14494	1.12711	2.79903	-1.3047	-0.000651082	0.0588963	1.08	0	0	0	4.2	35.19	41.24	0	2.71	0	0	3.79	10.31	2.51	3.35	0	0	0	0	0	0	8.91	1.43	1	0	0.89	7.46	0.9	4.01	10.4	1.14	0.99
chr1	13364357	13364857	4.23552	4.29346	4.16691	0.043062	8.35e-05	0.872885	27.03	54.52	0	0	15.96	27.07	0	13.55	16.24	18.67	24.03	27.46	29.47	0	15.43	0	2.19	19.88	0	55.6	7.05	0	23.52	38.17	26.07	29.31	19.59	28.87	23.06	10.4	23.86	25.79
chr1	13371973	13372473	3.58601	3.78319	3.32416	0.186086	0.00024508	0.572195	12.98	9.09	0	0	14.28	0	0	20.33	1.35	18.67	21.14	24.62	2.95	0	24.83	0	0	0.9	62.88	0	26.45	0	17.82	12.05	4.5	27.53	15.86	14.44	14.37	9.45	7.95	19.84
chr1	13373609	13374109	4.02889	4.31667	3.61347	0.255886	0.000533117	0.281468	4.33	0.7	18.12	0	3.36	0	0	29.36	23.01	22.73	37.48	30.3	8.84	0	5.37	0	80.95	5.42	0	1.68	12.34	4.46	45.62	13.06	22.48	22.2	15.86	37.89	17.38	31.19	11.36	16.87
chr1	13394842	13395342	5.47601	5.6589	5.23615	0.111811	0.000511635	0.416457	44.33	23.07	2.72	0	16.81	67.68	4.27	0	13.53	91.75	92.26	89.95	64.83	2.51	51.66	16.64	32.82	22.59	55.57	34.54	5.29	50.51	47.05	47.21	55.74	110.13	61.56	121.8	37.43	16.07	55.66	88.29
chr1	13400966	13401466	3.49332	4.02187	2.48908	0.690052	0.000792566	0.0531746	4.33	24.46	0.91	0	11.76	0	0	0	2.71	8.93	12.49	13.26	0	0	5.37	0	0	12.65	0	95.19	0	0	17.82	30.13	16.18	25.76	9.33	20.75	12.03	17.01	11.36	7.94
chr1	13417552	13418052	3.58543	3.57171	3.60083	-0.011682	-4.92e-05	0.908803	35.68	18.17	0	0	15.96	0	0	0	12.18	21.92	30.75	13.26	13.26	0	20.8	0	0	9.94	0	0	0	32.68	17.11	19.08	21.58	13.32	11.19	26.17	12.7	7.56	23.86	6.94
chr1	13433984	13434484	5.11993	4.9169	5.32003	-0.113463	-0.000349366	0.494937	12.98	20.27	12.68	26.44	7.56	0	105.24	63.24	18.95	87.69	47.09	101.31	54.52	35.21	6.04	0	14.59	33.43	27.79	0	0	0	40.63	20.09	58.44	59.5	46.64	102.86	16.38	7.56	26.13	59.52
chr1	13439123	13439623	5.67426	5.59718	5.75691	-0.0405218	-0.000115895	0.798786	29.19	40.54	88.78	0	42.01	81.21	0	6.78	24.36	161.58	136.47	105.1	88.4	0	6.71	0	78.77	43.37	0	0	1.76	11.89	96.24	62.27	62.94	109.24	75.55	142.55	25.74	4.73	29.53	78.37
chr1	13465967	13466467	3.32183	3.73974	2.63033	0.506069	0.000774787	0.109641	9.73	4.19	0.91	0	2.52	0	0	0	13.53	6.5	19.22	22.72	1.47	0	12.08	0	8.75	7.23	39.49	0	0	35.66	7.13	6.03	20.68	14.21	13.99	20.75	20.05	3.78	12.5	16.87
chr1	13485084	13485584	3.7376	3.78375	3.68344	0.0386604	6.25e-05	0.895578	27.03	22.37	0	0	9.24	0	0	22.58	2.71	16.24	12.49	14.2	8.84	50.3	6.71	1.28	0	19.88	0	0.84	8.82	0	22.81	14.06	23.38	20.43	13.99	28.87	26.4	1.89	22.72	28.77
chr1	13525636	13526136	3.92376	3.9616	3.87963	0.0300876	2.9e-05	0.946969	12.98	48.23	0	0	19.33	0	0	0	8.12	24.36	21.14	37.87	22.1	12.57	14.09	0	0	20.78	0	10.11	0	0	42.06	8.04	33.27	44.41	20.52	23.46	28.74	5.67	15.9	11.9
chr1	13527352	13527852	4.16891	4.60063	3.4431	0.41707	0.000710148	0.10939	16.22	27.96	0	0	0	0	0	2.26	6.77	18.67	29.79	38.82	13.26	0	9.39	0	71.47	25.3	0	53.91	0	59.43	34.93	16.07	19.78	22.2	13.06	27.97	25.4	0.95	18.18	23.81
chr1	13530691	13531191	4.08454	4.39054	3.6349	0.271801	0.000572745	0.253087	19.46	13.28	25.37	0	10.92	0	0	0	17.59	10.56	25.95	38.82	17.68	0	6.71	3.84	0	4.52	36.56	0	15.87	19.31	119.76	12.05	18.88	21.31	13.99	31.58	12.37	14.18	12.5	19.84
chr1	13546465	13546965	3.52594	3.6631	3.35289	0.127295	0.000240374	0.663976	24.87	20.27	0	0	13.44	0	0	0	2.71	18.67	14.42	19.88	10.31	12.57	16.1	3.84	5.83	3.61	0	2.53	12.34	1.49	27.09	12.05	21.58	14.21	16.79	23.46	14.04	10.4	19.31	26.79
chr1	13554791	13555291	5.23096	5.37785	5.04413	0.0922478	0.000290173	0.579785	23.79	3.49	31.71	26.44	13.44	2.71	0	0	32.48	91.75	89.38	89.95	73.67	0	16.1	0	28.44	23.49	36.56	53.07	5.29	38.63	57.74	44.19	63.84	79.93	55.97	79.4	35.43	0.95	37.49	66.47
chr1	13568420	13568920	4.33714	3.90759	4.70657	-0.267774	-0.000617853	0.209888	38.93	52.42	34.43	52.88	28.57	32.49	0	0	13.53	59.27	24.99	31.24	16.21	0	6.71	0	8.75	13.55	1.46	0	7.05	0	16.4	17.08	12.59	23.98	29.85	36.99	15.04	40.64	0	31.75
chr1	13574507	13575007	3.91195	3.83164	3.99787	-0.0611154	-0.000277618	0.647452	33.52	47.53	9.97	0	12.6	0	0	13.55	16.24	28.42	17.3	20.83	16.21	0	23.48	0	3.65	20.78	0	19.38	15.87	13.37	26.38	15.07	8.99	25.76	9.33	11.73	21.39	8.51	24.99	16.87
chr1	13582994	13583494	2.93911	3.19132	2.58711	0.30176	0.000264058	0.497214	2.16	11.18	0	0	14.28	0	0	0	13.53	11.37	14.42	14.2	2.95	0	6.04	1.28	0	3.61	0	0	0	0	16.4	3.01	17.98	13.32	31.71	28.87	5.35	0	7.95	25.79
chr1	13586611	13587111	3.65405	4.04266	3.03179	0.413948	0.000494424	0.213656	8.65	0	0	0	0	0	0	0	12.18	20.3	22.1	21.78	23.57	0	14.09	65.29	51.78	9.94	24.86	0	0	0	12.83	18.08	12.59	7.99	4.66	27.07	8.36	2.84	1.14	32.74
chr1	13594600	13595100	3.90709	4.07261	3.69323	0.140708	0.000292134	0.578878	19.46	20.27	0.91	0	8.4	0	0	2.26	17.59	35.73	40.36	32.19	10.31	2.51	4.03	0	26.98	9.03	4.39	0	15.87	1.49	20.67	14.06	22.48	26.64	25.18	37.89	28.74	19.85	7.95	24.8
chr1	13610744	13611244	4.07956	4.26466	3.83633	0.152325	0.000301582	0.535556	18.38	23.76	0	0	27.73	0	0	0	6.77	34.91	21.14	35.98	14.73	30.18	0.67	0	2.19	37.95	0	24.43	8.82	11.89	30.65	13.06	17.08	13.32	27.98	43.31	24.4	1.89	42.03	27.78
chr1	13621618	13622118	3.92947	4.21287	3.52211	0.257693	0.000509024	0.305746	19.46	10.48	8.15	0	16.81	0	0	0	4.06	21.92	14.42	39.77	26.52	0	10.74	0	0.73	16.26	0	37.07	29.97	0	17.82	23.1	23.38	38.19	18.66	35.19	28.41	6.62	17.04	22.82
chr1	13625574	13626074	3.54807	3.82745	3.14804	0.281119	0.000418839	0.359441	18.38	7.69	0	0	14.28	0	0	2.26	5.41	7.31	36.52	24.62	4.42	0	12.08	0	0	13.55	0	0	12.34	2.97	19.25	19.08	22.48	15.99	27.05	29.77	20.05	12.29	14.77	31.75
chr1	13634271	13634771	2.9522	3.00248	2.89301	0.0534046	3.68e-05	0.933612	20.54	4.89	0	0	5.04	0	31.29	0	16.24	4.06	14.42	7.57	7.37	0	0	0	5.11	1.81	0	0	8.82	0	9.98	5.02	11.69	6.22	13.99	31.58	8.02	6.62	20.45	6.94
chr1	13643326	13643826	3.83206	3.99659	3.61965	0.142542	0.000225218	0.605009	8.65	0	0	0	0	0	0	2.26	12.18	28.42	24.03	25.56	8.84	70.42	4.03	0	0	16.26	0	31.17	22.92	23.77	14.26	13.06	26.97	22.2	13.99	21.65	29.75	4.73	6.82	23.81
chr1	13646079	13646579	4.01868	4.03282	4.00248	0.0108654	-1.45e-05	0.976855	19.46	38.44	0	0	32.77	0	25.6	0	16.24	27.61	22.1	29.35	7.37	0	21.47	0	0.73	19.88	0	26.11	7.05	0	24.24	31.14	25.18	13.32	13.99	18.04	23.73	26.46	29.53	18.85
chr1	13648924	13649424	4.71285	4.97974	4.3352	0.199545	0.000466923	0.337033	42.17	59.41	0.91	0	14.28	0	1.42	4.52	9.47	39.79	44.21	42.61	11.79	10.06	22.14	0	0	41.56	13.16	0	88.16	0	34.93	31.14	38.66	48.85	28.92	53.23	53.48	23.63	34.08	46.63
chr1	13658007	13658507	5.80349	5.6106	5.99484	-0.0954015	-0.000445065	0.452097	52.98	34.25	45.3	52.88	26.89	0	0	45.17	27.07	142.09	126.86	139.18	125.24	103.11	35.56	1.28	18.23	37.04	65.81	4.21	21.16	10.4	57.03	44.19	62.04	90.59	64.36	193.98	36.43	12.29	27.26	84.33
chr1	13668308	13668808	4.39921	4.55799	4.19523	0.119376	0.000203423	0.64167	20.54	24.46	0	0	41.17	0	0	0	16.24	38.16	31.71	35.03	26.52	0	40.93	0	0	20.78	0	102.77	38.79	0	24.24	21.09	35.96	23.09	15.86	19.85	30.08	31.19	15.9	20.83
chr1	13671789	13672289	3.90645	3.88688	3.9283	-0.0152545	0.000161414	0.733739	19.46	3.49	41.67	118.98	0.84	0	1.42	0	10.83	4.06	12.49	10.41	0	0	4.7	0	3.65	8.13	38.02	0.84	15.87	14.86	42.06	18.08	22.48	11.55	14.92	13.53	15.04	8.51	1.14	22.82
chr1	13673207	13673707	4.8447	4.96174	4.69944	0.0781941	0.000240968	0.679455	40.01	34.95	81.54	0	32.77	0	19.91	4.52	21.65	34.91	33.64	35.98	32.41	0	17.44	0	8.02	16.26	57.03	103.62	67	0	19.25	24.11	17.08	47.96	19.59	49.62	30.75	22.68	9.09	37.7
chr1	13690388	13690888	2.90858	3.03377	2.75219	0.140046	0.000146786	0.753846	6.49	16.78	19.03	0	11.76	0	1.42	0	0	5.68	10.57	12.31	10.31	0	6.71	0	1.46	22.59	0	0	0	1.49	6.42	10.04	12.59	16.87	12.13	10.83	19.38	18.9	4.54	1.98
chr1	13698847	13699347	5.32588	5.65952	4.82181	0.230664	0.000743948	0.161343	44.33	14.68	49.83	0	3.36	0	0	29.36	9.47	54.4	64.39	37.87	42.73	0	73.81	71.7	0	29.81	39.49	20.22	68.77	22.28	282.29	20.09	42.26	49.73	30.78	65.86	55.15	17.01	24.99	18.85
chr1	13705637	13706137	4.05377	3.80602	4.29112	-0.172643	-0.000446837	0.389488	23.79	14.68	22.65	0	24.37	0	2.84	94.86	5.41	30.04	24.99	19.88	22.1	0	8.05	2.56	0	22.59	0	0.84	7.05	0	9.98	20.09	23.38	20.43	21.45	32.48	20.05	11.34	22.72	22.82
chr1	13710676	13711176	3.67779	3.85744	3.44283	0.163598	0.000298794	0.560646	27.03	17.47	15.4	0	17.65	0	0	0	1.35	10.56	19.22	17.04	27.99	0	9.39	1.28	0	20.78	0	44.65	19.4	10.4	8.55	9.04	12.59	11.55	15.86	20.75	12.03	25.52	2.27	31.75
chr1	13713721	13714221	4.06734	4.40006	3.56514	0.302799	0.000622124	0.206431	9.73	23.07	0.91	0	10.08	16.24	0	0	13.53	11.37	27.87	17.99	42.73	0	4.03	0	0	29.81	87.75	0	35.26	17.83	9.27	25.11	29.67	25.76	13.99	27.97	24.4	7.56	13.63	10.91
chr1	13724371	13724871	2.54393	2.81811	2.15327	0.386622	0.000366501	0.407729	5.41	0.7	0	0	11.76	0	0	0	0	9.74	12.49	7.57	2.95	10.06	6.04	0	0	4.52	1.46	0	17.63	0	8.55	19.08	11.69	15.1	17.72	3.61	5.35	5.67	4.54	4.96
chr1	13755909	13756409	3.99367	4.25616	3.62379	0.231463	0.000498176	0.332908	24.87	42.64	1.81	0	12.6	0	0	0	8.12	7.31	17.3	15.15	16.21	20.12	18.79	0	8.75	13.55	1.46	96.04	45.84	0	10.69	12.05	35.96	7.1	17.72	9.92	6.68	13.23	24.99	20.83
chr1	13765355	13765855	3.60919	3.38288	3.82895	-0.178202	-0.000385639	0.43611	7.57	2.8	0	0	8.4	2.71	69.69	4.52	14.89	18.67	23.06	20.83	8.84	15.09	16.1	0	0	5.42	0	0	0	26.74	12.83	12.05	13.49	28.42	15.86	10.83	16.38	8.51	15.9	10.91
chr1	13768026	13768526	4.71352	4.93668	4.41025	0.162332	0.000523111	0.367066	51.9	55.92	24.46	0	47.05	0	0	0	25.71	26.79	25.95	19.88	33.89	0	7.38	85.78	83.87	14.46	0	42.12	24.69	28.23	33.5	24.11	41.36	13.32	18.66	23.46	29.75	18.9	21.58	16.87
chr1	13771313	13771813	4.03814	4.29788	3.67308	0.226064	0.00050933	0.328255	20.54	13.98	0.91	0	11.76	0	1.42	0	17.59	16.24	30.75	23.67	22.1	17.6	14.76	0	0.73	12.65	64.35	0	5.29	1.49	14.97	16.07	39.56	38.19	8.39	31.58	29.08	31.19	17.04	23.81
chr1	13774584	13775084	4.31323	4.48715	4.08689	0.13448	0.000344056	0.520821	48.66	3.49	0.91	0	20.17	46.02	0	2.26	9.47	32.48	34.6	29.35	7.37	0	20.13	1.28	32.82	3.61	0	0.84	22.92	28.23	25.66	12.05	37.76	39.08	27.98	39.7	27.41	26.46	14.77	40.68
chr1	13785767	13786267	4.37989	4.50896	4.21812	0.0959735	0.000381879	0.470015	17.3	25.16	0	92.54	12.6	0	0	0	23.01	33.29	22.1	21.78	5.89	0	25.5	0	38.65	12.65	0	39.59	29.97	47.54	18.53	28.12	15.28	16.87	24.25	28.87	16.04	21.74	18.18	30.75
chr1	13808061	13808561	4.22376	4.49651	3.83567	0.228776	0.000530768	0.310983	6.49	25.86	32.61	0	4.2	0	0	0	5.41	11.37	32.68	22.72	26.52	0	46.3	1.28	31.36	17.17	39.49	0.84	75.82	0	20.67	13.06	30.57	26.64	15.86	34.29	14.71	19.85	27.26	14.88
chr1	13810461	13810961	4.20153	4.19058	4.21385	-0.0079702	-6.52e-05	0.904146	37.84	4.89	17.21	0	8.4	0	21.33	22.58	28.42	21.11	18.26	31.24	29.47	0	37.57	0	0	4.52	17.55	0	7.05	47.54	14.97	16.07	20.68	33.75	28.92	49.62	18.38	13.23	3.41	34.72
chr1	13823086	13823586	3.99692	4.16638	3.77722	0.141114	0.000341818	0.531403	5.41	17.47	0	0	0	0	5.69	36.14	17.59	27.61	16.34	24.62	22.1	22.63	10.06	46.09	21.15	19.88	36.56	0	35.26	0	14.97	15.07	7.19	6.22	7.46	18.95	17.71	13.23	6.82	38.69
chr1	13825358	13825858	3.24585	3.56811	2.76455	0.366946	0.000467242	0.292179	11.89	0	0	0	13.44	0	0	0	9.47	23.55	11.53	16.1	13.26	0	2.68	1.28	0	15.36	2.92	0	26.45	0	13.54	11.05	15.28	14.21	9.33	23.46	10.03	25.52	19.31	13.89
chr1	13838937	13839437	4.34809	4.55956	4.06368	0.165724	0.00058471	0.367269	14.06	18.17	0.91	0	13.44	0	8.53	6.78	23.01	25.98	39.4	31.24	19.15	2.51	47.64	0	20.42	40.66	2.92	7.58	44.08	10.4	28.51	23.1	30.57	25.76	17.72	43.31	18.05	17.01	34.08	36.71
chr1	13875466	13875966	3.24957	3.31285	3.17434	0.0614232	6.62e-05	0.885295	14.06	0.7	18.12	0	0	0	0	0	5.41	11.37	24.03	15.15	22.1	15.09	9.39	0	0.73	7.23	2.92	0	1.76	0	6.42	6.03	20.68	13.32	13.99	17.14	16.71	24.57	5.68	31.75
chr1	13881029	13881529	3.09898	3.3012	2.82924	0.221851	0.000285798	0.542737	5.41	13.28	0	0	2.52	0	0	0	6.77	13.8	21.14	12.31	13.26	0	18.12	0	17.5	25.3	0	9.27	0	0	9.98	8.04	13.49	11.55	19.59	17.14	9.69	3.78	3.41	18.85
chr1	13923220	13923720	4.01065	4.22257	3.72553	0.180223	0.00040813	0.444893	36.76	21.67	0.91	0	32.77	2.71	11.38	0	8.12	8.12	18.26	23.67	13.26	0	20.8	1.28	0	11.75	21.94	78.34	1.76	0	14.26	18.08	26.07	12.43	20.52	27.97	18.05	20.79	27.26	16.87
chr1	13932142	13932642	4.97494	5.23756	4.60483	0.185367	0.000834274	0.213247	47.58	42.64	41.67	0	56.3	0	0	2.26	10.83	16.24	53.82	36.93	11.79	0	44.95	28.17	53.97	33.43	20.47	24.43	35.26	90.62	16.4	17.08	35.07	26.64	49.44	28.87	34.76	40.64	62.48	43.65
chr1	13933148	13933648	4.17749	4.283	4.04778	0.0812939	0.000157441	0.765354	7.57	43.34	53.45	0	15.12	0	2.84	2.26	12.18	26.79	25.95	15.15	27.99	0	15.43	89.62	0	8.13	7.31	0	33.5	1.49	17.82	6.03	31.47	22.2	17.72	26.17	14.71	13.23	14.77	26.79
chr1	13942197	13942697	3.86923	3.97759	3.73571	0.0902785	0.000184441	0.742695	51.9	24.46	37.14	0	8.4	0	0	0	4.06	9.74	23.06	14.2	13.26	7.54	6.04	0	0.73	20.78	17.55	3.37	12.34	4.46	19.25	16.07	23.38	15.1	25.18	36.09	24.06	6.62	17.04	25.79
chr1	13958189	13958689	4.31808	4.45671	4.14295	0.105075	0.000218609	0.66186	34.6	55.92	0	0	5.04	16.24	0	0	8.12	21.11	38.44	30.3	32.41	0	22.81	92.18	22.61	20.78	0	6.74	29.97	0	12.83	25.11	34.17	21.31	25.18	33.38	11.03	5.67	4.54	27.78
chr1	13977717	13978217	3.29231	3.49442	3.02275	0.208548	0.000231155	0.575964	20.54	1.4	0	0	32.77	0	0	0	10.83	12.18	12.49	21.78	5.89	0	4.03	1.28	0.73	1.81	0	0	0	0	19.25	15.07	25.18	26.64	13.99	18.04	15.04	3.78	24.99	25.79
chr1	13983076	13983576	4.78001	4.72308	4.84192	-0.0357767	-6.42e-05	0.866879	18.38	25.16	0	0	16.81	37.9	0	20.33	10.83	85.25	46.13	77.64	88.4	0	3.35	0	0	17.17	36.56	0	0	17.83	33.5	51.23	32.37	76.38	33.58	95.64	19.72	0	10.22	24.8
chr1	14000693	14001193	4.68813	3.8027	5.29204	-0.475734	-0.000834433	0.0520173	41.09	34.95	17.21	330.5	23.53	0	0	0	4.06	12.99	29.79	17.99	29.47	12.57	33.55	0	0	35.24	0	0	21.16	0	15.68	10.04	12.59	19.54	15.86	31.58	21.72	1.89	34.08	17.86
chr1	14060033	14060533	4.3684	4.73286	3.79982	0.316034	0.000827277	0.124551	19.46	36.35	0	0	14.28	0	0	4.52	4.06	21.92	26.91	36.93	39.78	0	4.7	35.85	0	3.61	19.01	83.4	47.61	28.23	24.95	23.1	20.68	28.42	31.71	30.68	26.07	17.96	7.95	22.82
chr1	14069845	14070345	3.42679	3.70893	3.02173	0.294746	0.000473824	0.318273	0	2.1	0	0	8.4	0	0	2.26	2.71	16.24	19.22	18.94	14.73	25.15	12.08	0	0	5.42	0	43.81	21.16	8.91	4.99	14.06	23.38	22.2	11.19	7.22	12.7	24.57	6.82	15.87
chr1	14092032	14092532	2.76621	3.01508	2.41995	0.31605	0.000390573	0.422718	0	11.18	0.91	0	15.12	0	0	2.26	6.77	9.74	13.45	6.63	8.84	0	5.37	0	7.29	10.84	0	1.68	0	0	6.42	7.03	14.39	11.55	14.92	22.56	10.36	18.9	4.54	6.94
chr1	14175059	14175559	3.89649	4.05919	3.68677	0.138476	0.00026462	0.602581	24.87	44.73	9.97	0	0	0	0	2.26	20.3	8.12	27.87	25.56	22.1	0	7.38	0	1.46	11.75	0	48.86	17.63	28.23	16.4	13.06	24.28	28.42	16.79	30.68	14.71	9.45	6.82	14.88
chr1	14211158	14211658	3.22003	3.42344	2.94843	0.214821	0.000243941	0.560401	1.08	17.47	0	0	17.65	0	0	13.55	1.35	16.24	17.3	20.83	10.31	0	0	0	41.57	3.61	0	0	7.05	0	16.4	9.04	16.18	22.2	11.19	17.14	14.37	6.62	1.14	15.87
chr1	14258188	14258688	3.14813	3.16671	3.12677	0.0182556	-1.87e-06	0.996303	9.73	31.45	0	0	0	0	0	0	17.59	17.05	13.45	11.36	5.89	15.09	9.39	0	0	15.36	0	0	0	0	9.27	5.02	25.18	4.44	21.45	15.34	8.02	17.96	6.82	23.81
chr1	14280025	14280525	3.65334	3.91628	3.28266	0.253906	0.000451053	0.360455	1.08	20.27	0	0	18.49	0	5.69	0	24.36	13.8	16.34	13.26	27.99	0	4.7	2.56	0	16.26	2.92	0.84	37.03	0	17.11	14.06	29.67	24.87	15.86	21.65	11.7	28.35	23.86	9.92
chr1	14349686	14350186	3.51286	3.71457	3.24393	0.194888	0.000346118	0.490484	31.36	9.09	0	0	1.68	0	0	0	16.24	12.18	14.42	20.83	23.57	10.06	2.68	0	12.4	27.1	4.39	0	17.63	0	14.26	18.08	19.78	20.43	16.79	16.24	20.72	10.4	9.09	15.87
chr1	14375516	14376016	3.91193	3.68694	4.13059	-0.163507	-0.000141665	0.76014	36.76	13.28	0	145.42	6.72	0	0	0	2.71	11.37	14.42	18.94	11.79	0	1.34	1.28	0.73	7.23	0	5.05	40.55	8.91	8.55	10.04	27.87	15.99	16.79	13.53	8.69	12.29	21.58	19.84
chr1	14387749	14388249	4.20155	4.39632	3.94345	0.156465	0.000281934	0.54206	18.38	10.48	0	0	37.81	0	1.42	0	8.12	25.17	23.06	27.46	39.78	7.54	31.53	0	0.73	1.81	118.46	0.84	22.92	0	30.65	13.06	22.48	21.31	33.58	42.41	7.69	9.45	6.82	25.79
chr1	14413238	14413738	4.08106	4.14679	4.00276	0.0508742	6.87e-05	0.884347	16.22	16.08	74.29	0	26.05	0	0	0	0	30.85	31.71	22.72	4.42	0	18.12	0	14.59	9.03	19.01	0	17.63	0	37.78	17.08	30.57	23.09	17.72	37.89	20.72	22.68	12.5	20.83
chr1	14417768	14418268	2.76984	3.17197	2.11622	0.581634	0.000911829	0.0977873	0	5.59	7.25	0	9.24	0	4.27	0	10.83	4.06	4.81	9.47	1.47	0	8.05	0	13.86	0	2.92	3.37	19.4	1.49	9.98	12.05	4.5	6.22	17.72	16.24	18.72	6.62	10.22	9.92
chr1	14420513	14421013	5.67011	5.75578	5.56643	0.048175	0.000162236	0.765233	38.93	12.58	81.54	0	19.33	0	36.98	54.2	18.95	157.52	76.88	121.19	76.62	0	16.1	3.84	1.46	30.72	55.57	42.12	47.61	66.85	85.54	29.13	117.78	138.54	55.03	128.12	33.09	0.95	6.82	75.4
chr1	14429522	14430022	3.94489	4.12615	3.7075	0.153954	0.000214136	0.603505	3.24	41.94	0.91	0	9.24	0	0	54.2	8.12	20.3	10.57	15.15	30.94	0	1.34	149.79	0	6.32	0	2.53	0	40.11	14.97	5.02	17.08	15.99	6.53	13.53	7.02	0.95	1.14	15.87
chr1	14435899	14436399	2.97	3.07993	2.83437	0.119467	0.000102841	0.80917	5.41	24.46	7.25	0	19.33	0	0	0	6.77	1.62	25.95	13.26	2.95	0	0	1.28	0	3.61	0	0	0	16.34	18.53	14.06	17.98	16.87	15.86	6.32	17.38	1.89	5.68	7.94
chr1	14457687	14458187	3.25722	3.22556	3.29228	-0.0294459	-0.0001008	0.831234	10.81	21.67	0	0	15.96	0	0	0	23.01	24.36	27.87	8.52	7.37	0	7.38	0	0.73	8.13	27.79	0	0	7.43	9.27	10.04	19.78	12.43	7.46	15.34	14.37	2.84	12.5	10.91
chr1	14466554	14467054	3.52275	3.71814	3.26368	0.187544	0.000311377	0.49447	29.19	14.68	0	13.22	12.6	0	0	0	10.83	9.74	3.84	25.56	17.68	0	6.71	0	35.01	3.61	0	0	1.76	0	10.69	21.09	21.58	15.99	21.45	18.04	27.41	14.18	17.04	15.87
chr1	14503030	14503530	3.54382	3.87929	3.03605	0.352566	0.000409721	0.303764	2.16	0	0	0	21.85	0	0	0	8.12	20.3	18.26	24.62	25.05	0	2.68	0	0	13.55	43.87	69.08	0	7.43	0.71	14.06	17.08	11.55	12.13	20.75	21.06	1.89	1.14	15.87
chr1	14523999	14524499	3.66701	3.86644	3.40164	0.184264	0.000269923	0.546118	2.16	0	23.56	0	13.44	0	0	0	18.95	26.79	18.26	30.3	17.68	0	7.38	0	29.9	7.23	0	0.84	1.76	0	9.27	10.04	23.38	39.96	19.59	27.97	9.36	17.01	23.86	27.78
chr1	14569231	14569731	3.80918	3.81299	3.80485	0.00307315	-4.95e-05	0.929104	41.09	29.36	21.74	0	5.04	0	0	0	23.01	17.86	29.79	22.72	17.68	0	1.34	2.56	9.48	18.07	0	9.27	1.76	13.37	12.12	17.08	22.48	25.76	13.06	28.87	21.39	19.85	7.95	15.87
chr1	14580090	14580590	3.67239	3.62978	3.7192	-0.0350187	-0.000120592	0.805208	35.68	16.08	29.9	0	22.69	0	0	0	10.83	7.31	26.91	18.94	11.79	0	17.44	0	0	10.84	0	16.85	33.5	0	13.54	14.06	31.47	6.22	14.92	9.02	5.68	17.01	20.45	16.87
chr1	14622251	14622751	4.50227	4.59245	4.39275	0.0639957	0.000162219	0.775517	30.28	53.82	0	0	28.57	0	48.35	2.26	4.06	16.24	27.87	27.46	32.41	7.54	36.23	0	36.47	21.68	81.9	32.85	8.82	0	9.98	20.09	26.07	18.65	19.59	31.58	39.77	14.18	14.77	33.73
chr1	14624131	14624631	3.03883	3.14255	2.91149	0.109811	0.000112811	0.800112	9.73	4.89	0	0	12.6	0	0	2.26	13.53	20.3	18.26	5.68	16.21	0	9.39	0	0	1.81	0	26.96	0	0	7.13	12.05	18.88	9.77	5.6	8.12	17.05	9.45	4.54	28.77
chr1	14638262	14638762	4.16621	4.3192	3.97061	0.121108	0.000194676	0.660094	30.28	32.15	0.91	0	1.68	0	0	0	24.36	35.73	39.4	31.24	20.63	0	18.79	0	0	6.32	19.01	0	42.32	0	21.39	22.1	29.67	19.54	27.98	43.31	20.05	27.41	13.63	46.63
chr1	14656895	14657395	3.31456	2.84924	3.70682	-0.378439	-0.000673604	0.163256	7.57	48.93	8.15	0	0	0	38.4	0	5.41	5.68	6.73	16.1	19.15	27.66	12.08	0	16.77	11.75	0	0	0	0	10.69	12.05	7.19	10.66	11.19	7.22	9.69	4.73	5.68	14.88
chr1	14666668	14667168	3.33727	3.42217	3.23458	0.0810881	6.76e-05	0.86648	9.73	53.12	0	0	1.68	0	0	0	4.06	23.55	12.49	10.41	14.73	0	11.41	0	0	8.13	0	0	17.63	0	11.41	12.05	32.37	23.09	10.26	24.36	15.04	0.95	9.09	17.86
chr1	14681632	14682132	3.53139	3.56648	3.49055	0.0309575	1.41e-05	0.976532	25.95	16.08	0.91	0	10.08	0	0	20.33	10.83	23.55	24.99	12.31	16.21	0	7.38	0	0.73	0.9	43.87	0	15.87	0	9.27	4.02	41.36	10.66	12.13	15.34	14.04	7.56	6.82	18.85
chr1	14690046	14690546	2.66818	2.60215	2.73954	-0.0739499	-6.43e-05	0.849548	1.08	0	0	0	0	0	0	20.33	16.24	21.11	17.3	14.2	5.89	0	4.03	0	0	0	0	0	7.05	0	8.55	5.02	12.59	23.98	11.19	12.63	4.34	0	0	17.86
chr1	14727839	14728339	4.62133	4.60307	4.64175	-0.0120459	-0.000126913	0.851708	77.85	18.17	10.87	0	59.66	2.71	4.27	40.65	9.47	27.61	45.17	36.93	33.89	2.51	4.7	3.84	8.75	8.13	16.09	5.05	22.92	10.4	23.52	34.15	39.56	36.41	36.38	44.21	30.41	17.01	30.67	45.64
chr1	14734952	14735452	4.95025	5.23759	4.53565	0.207167	0.000520366	0.288698	47.58	40.54	17.21	0	26.05	2.71	0	0	23.01	33.29	69.19	27.46	27.99	0	32.88	0	0.73	18.97	90.67	0	137.53	11.89	45.62	23.1	26.97	44.41	32.65	49.62	45.79	5.67	28.4	79.37
chr1	14762270	14762770	3.94421	4.34851	3.28546	0.403357	0.000701276	0.131162	5.41	4.19	44.39	0	21.01	0	0	2.26	2.71	7.31	24.99	24.62	7.37	0	2.01	148.51	0	8.13	2.92	29.48	1.76	0	10.69	20.09	12.59	25.76	20.52	19.85	11.36	7.56	10.22	16.87
chr1	14776884	14777384	4.00929	4.36813	3.4528	0.338375	0.0007027	0.163233	16.22	30.75	0	0	1.68	8.12	1.42	0	13.53	23.55	31.71	11.36	4.42	0	21.47	0	0.73	24.39	10.24	43.81	67	0	45.62	9.04	30.57	12.43	16.79	28.87	14.71	13.23	22.72	10.91
chr1	14780929	14781429	4.51829	4.53494	4.49918	0.0113962	-7.61e-06	0.988467	35.68	47.53	64.32	0	13.44	0	62.58	0	16.24	8.12	26.91	40.71	19.15	2.51	2.01	0	2.19	20.78	105.29	0	12.34	19.31	17.82	11.05	48.55	13.32	24.25	28.87	25.4	23.63	20.45	20.83
chr1	14801064	14801564	4.47062	4.77258	4.02866	0.243914	0.000537286	0.271321	14.06	45.43	11.78	0	0	0	0	0	13.53	50.34	36.52	39.77	13.26	0	20.13	35.85	18.96	13.55	59.96	0	67	0	45.62	22.1	15.28	47.96	27.05	44.21	23.73	8.51	9.09	25.79
chr1	14819488	14819988	2.24446	2.46331	1.94818	0.336924	0.000191085	0.615788	6.49	0	14.5	0	10.08	0	0	0	4.06	0	1.92	7.57	13.26	0	0	0	0	3.61	17.55	0	17.63	0	7.13	9.04	11.69	7.99	1.87	0.9	3.68	4.73	0	7.94
chr1	14841061	14841561	4.01109	4.06235	3.95071	0.040105	4.72e-05	0.919145	33.52	40.54	0	0	18.49	0	0	0	10.83	41.41	22.1	20.83	29.47	10.06	4.7	0	0	2.71	1.46	3.37	38.79	0	24.24	16.07	23.38	18.65	27.98	37.89	22.06	27.41	18.18	21.83
chr1	14848633	14849133	3.40802	3.85301	2.64806	0.539356	0.000762428	0.0953724	8.65	11.88	0	0	6.72	0	0	0	6.77	21.11	16.34	18.94	2.95	0	0.67	0	27.71	9.03	27.79	63.18	14.11	0	4.99	10.04	13.49	23.98	9.33	13.53	11.03	0	4.54	12.9
chr1	14858093	14858593	3.47424	3.60883	3.3048	0.1266	0.000156214	0.721711	18.38	22.37	0	0	12.6	0	0	0	8.12	8.93	25.95	17.04	29.47	0	5.37	0	0.73	2.71	0	0	15.87	0	12.12	16.07	17.08	16.87	20.52	13.53	20.05	13.23	39.76	18.85
chr1	14858851	14859351	4.18655	4.31351	4.02771	0.098663	0.000241207	0.655813	30.28	27.96	0.91	0	15.96	0	0	6.78	9.47	24.36	32.68	22.72	23.57	35.21	14.76	0	53.24	1.81	0	42.12	0	13.37	17.82	15.07	31.47	25.76	19.59	36.09	22.39	17.01	28.4	13.89
chr1	14867911	14868411	4.15805	4.35153	3.90195	0.156945	0.000312179	0.516207	9.73	14.68	0.91	0	5.88	0	0	0	17.59	39.79	25.95	20.83	20.63	42.75	25.5	0	0	38.85	45.34	26.11	0	44.57	26.38	20.09	12.59	22.2	16.79	38.8	16.04	0	20.45	18.85
chr1	14883989	14884489	3.95145	3.97614	3.92295	0.0193822	1.57e-06	0.997331	34.6	0	70.67	0	10.92	0	0	4.52	21.65	13.8	18.26	31.24	11.79	0	10.06	0	0	16.26	57.03	0	12.34	5.94	24.24	17.08	21.58	24.87	14.92	29.77	9.36	12.29	15.9	5.95
chr1	14890805	14891305	4.02781	4.12169	3.91346	0.0746061	0.000195169	0.751348	16.22	20.97	0	0	11.76	0	49.78	6.78	10.83	25.98	22.1	14.2	8.84	25.15	13.42	0	2.19	20.78	23.4	26.96	35.26	0	15.68	12.05	42.26	16.87	20.52	20.75	16.71	15.12	12.5	14.88
chr1	14914823	14915323	3.23923	3.20249	3.27978	-0.0342989	-9.18e-05	0.838439	15.14	0.7	0.91	0	21.85	0	0	0	16.24	17.05	24.99	16.1	13.26	0	19.46	0	0	3.61	1.46	0	14.11	0	6.42	7.03	20.68	15.99	18.66	9.92	15.04	21.74	7.95	13.89
chr1	14922472	14922972	3.79511	3.22303	4.25034	-0.398083	-0.000768019	0.125252	14.06	27.96	56.17	79.32	11.76	0	0	0	20.3	19.49	12.49	25.56	10.31	0	8.05	0	0	5.42	1.46	0	5.29	10.4	14.97	20.09	21.58	5.33	17.72	13.53	12.03	11.34	5.68	13.89
chr1	14928008	14928508	4.13412	4.32642	3.87985	0.15679	0.00028611	0.542012	35.68	24.46	0.91	0	0.84	0	0	6.78	21.65	26.79	37.48	28.4	10.31	0	27.51	0	14.59	28.91	0	0.84	51.13	0	12.12	13.06	43.16	23.98	10.26	38.8	27.07	5.67	23.86	47.62
chr1	14933778	14934278	4.99136	5.18937	4.72821	0.133995	0.000380962	0.466111	45.41	38.44	48.02	0	53.78	0	0	2.26	17.59	23.55	50.94	42.61	47.15	5.03	22.81	0	20.42	21.68	0	77.5	95.21	0	114.06	31.14	44.96	37.3	23.32	36.09	40.44	18.9	21.58	37.7
chr1	14957259	14957759	4.72533	5.00941	4.31671	0.214246	0.000562851	0.274169	15.14	0	43.49	0	7.56	0	0	0	5.41	65.77	53.82	39.77	32.41	20.12	15.43	0	40.84	11.75	51.18	65.71	77.58	56.45	50.61	13.06	16.18	20.43	22.39	58.65	20.39	3.78	6.82	31.75
chr1	14975708	14976208	4.22999	4.58684	3.67772	0.317913	0.000920381	0.112883	11.89	27.26	0.91	0	24.37	0	0	0	27.07	15.43	29.79	30.3	8.84	0	16.1	0	9.48	17.17	42.41	15.16	8.82	7.43	32.79	23.1	44.06	54.17	30.78	26.17	27.07	17.01	26.13	26.79
chr1	14985734	14986234	2.31689	2.57298	1.95818	0.39217	0.000325752	0.447534	5.41	0	0	0	0.84	0	1.42	6.78	12.18	2.44	10.57	0.95	2.95	0	14.76	1.28	8.75	0	0	0.84	0	0	17.11	5.02	17.08	6.22	6.53	2.71	7.69	19.85	1.14	6.94
chr1	15001795	15002295	4.85279	5.04589	4.59726	0.134056	0.000432648	0.45259	48.66	24.46	32.61	0	52.94	0	2.84	0	37.89	40.6	51.9	43.55	8.84	0	18.79	1.28	37.92	37.04	5.85	1.68	107.56	25.26	24.24	23.1	44.06	55.06	43.84	53.23	36.1	14.18	12.5	38.69
chr1	15006669	15007169	4.21848	4.22014	4.21659	0.00121153	-2.98e-05	0.952977	29.19	49.63	15.4	0	27.73	0	0	0	35.19	30.85	25.95	23.67	13.26	12.57	15.43	0	5.11	9.94	0	59.81	0	0	14.97	12.05	27.87	31.97	13.99	29.77	19.72	39.7	34.08	17.86
chr1	15026927	15027427	3.90716	3.75635	4.06095	-0.112198	-0.000233083	0.608899	11.89	31.45	54.36	0	7.56	0	0	0	20.3	17.86	36.52	35.98	32.41	0	2.01	0	0	25.3	19.01	1.68	0	0	13.54	18.08	20.68	22.2	9.33	29.77	24.73	5.67	23.86	15.87
chr1	15048388	15048888	4.54107	4.67415	4.37374	0.0956248	0.000303241	0.611695	18.38	6.29	0	0	21.85	0	1.42	45.17	9.47	43.84	43.25	65.33	29.47	15.09	11.41	21.76	8.02	10.84	0	15.16	45.84	23.77	27.8	17.08	16.18	51.51	28.92	59.55	19.72	12.29	17.04	58.53
chr1	15055863	15056363	4.98516	4.47616	5.40409	-0.271237	-0.000927907	0.112043	33.52	16.08	23.56	224.74	9.24	16.24	105.24	6.78	6.77	47.9	24.03	38.82	51.57	22.63	8.05	0	0	18.97	0	31.17	28.21	25.26	32.08	13.06	25.18	37.3	18.66	50.53	11.7	16.07	21.58	48.61
chr1	15060029	15060529	4.70953	4.74115	4.67283	0.0208956	7.46e-05	0.889351	4.33	15.38	44.39	39.66	0	0	1.42	2.26	25.71	37.35	23.06	55.86	60.41	55.33	17.44	0	0	8.13	32.17	27.8	35.26	63.88	42.06	20.09	27.87	40.85	24.25	64.96	13.37	4.73	20.45	28.77
chr1	15065602	15066102	5.61585	5.8244	5.33612	0.126091	0.000378102	0.446763	16.22	29.36	39.86	0	0.84	0	0	54.2	24.36	108.8	82.65	120.25	106.09	12.57	10.74	0	41.57	32.52	229.6	0	56.42	22.28	54.18	30.13	57.54	88.81	53.17	122.71	28.74	19.85	37.49	88.29
chr1	15094648	15095148	3.93852	3.95883	3.91515	0.0159654	4.85e-06	0.99078	11.89	0	37.14	0	4.2	0	0	0	8.12	36.54	35.56	33.14	20.63	27.66	11.41	0	0	4.52	0	0	42.32	0	31.37	23.1	17.98	22.2	18.66	55.04	6.02	13.23	9.09	20.83
chr1	15103116	15103616	3.87237	4.0194	3.68533	0.124861	0.000152037	0.695688	11.89	0	0	0	0	0	0	0	9.47	32.48	31.71	36.93	4.42	55.33	10.74	0	0	8.13	39.49	0	40.55	0	28.51	17.08	8.99	31.08	23.32	34.29	9.02	1.89	12.5	20.83
chr1	15124242	15124742	3.45306	3.51578	3.37852	0.0572872	7.11e-05	0.890368	11.89	13.98	0.91	0	0	0	0	2.26	16.24	20.3	20.18	25.56	17.68	17.6	9.39	0	0.73	5.42	16.09	0	14.11	1.49	13.54	17.08	6.29	24.87	17.72	18.95	12.37	8.51	12.5	24.8
chr1	15154369	15154869	3.67661	3.87597	3.41137	0.183701	0.000324735	0.493159	9.73	0	0	0	20.17	0	0	27.1	4.06	12.99	12.49	15.15	11.79	32.69	13.42	0	52.51	10.84	20.47	5.9	21.16	0	7.13	4.02	31.47	15.1	15.86	16.24	9.36	2.84	0	36.71
chr1	15166965	15167465	4.0846	4.18965	3.9555	0.0827647	0.000197916	0.737869	20.54	29.36	19.93	0	15.96	0	5.69	6.78	6.77	13.8	40.36	23.67	39.78	0	10.06	1.28	0	30.72	1.46	1.68	31.74	10.4	22.81	23.1	22.48	23.09	22.39	28.87	25.07	27.41	7.95	29.76
chr1	15170614	15171114	4.76573	4.26003	5.18268	-0.282234	-0.000818411	0.147174	35.68	33.55	18.12	224.74	12.6	35.19	0	45.17	9.47	16.24	24.99	17.99	8.84	42.75	19.46	0	0	18.07	7.31	92.67	12.34	19.31	12.83	12.05	40.46	15.1	13.06	20.75	20.72	1.89	19.31	19.84
chr1	15173040	15173540	3.97249	4.21685	3.63393	0.214089	0.00037801	0.423278	16.22	11.88	28.99	0	42.85	0	1.42	0	21.65	8.12	15.38	16.1	8.84	0	14.76	130.59	18.23	0.9	0	0	29.97	10.4	10.69	5.02	13.49	14.21	17.72	9.92	19.05	16.07	0	19.84
chr1	15214623	15215123	4.44958	4.48135	4.41271	0.0222166	6.04e-05	0.891148	32.44	17.47	78.82	52.88	0.84	0	0	38.39	1.35	27.61	24.03	22.72	8.84	0	14.09	0	2.92	33.43	0	0	82.87	0	37.07	19.08	31.47	28.42	15.86	45.11	17.38	1.89	13.63	50.6
chr1	15219372	15219872	3.60566	3.89683	3.18397	0.290648	0.000333204	0.393894	4.33	32.85	0	0	0	0	0	0	13.53	14.61	7.69	30.3	14.73	17.6	0.67	0	0	12.65	0	0	29.97	44.57	15.68	22.1	25.18	18.65	18.66	24.36	11.7	0.95	0	28.77
chr1	15228669	15229169	3.40944	3.5269	3.26363	0.111592	0.00014153	0.767058	10.81	60.11	0.91	0	0	0	0	6.78	13.53	7.31	11.53	11.36	10.31	0	11.41	0	0	25.3	16.09	0	14.11	5.94	17.11	14.06	18.88	18.65	9.33	4.51	12.37	10.4	11.36	17.86
chr1	15263326	15263826	3.23934	3.16852	3.31562	-0.0652669	-0.000141682	0.755761	34.6	37.04	18.12	0	9.24	0	0	0	8.12	8.93	9.61	9.47	8.84	0	5.37	1.28	0	1.81	0	0	7.05	0	8.55	2.01	20.68	15.99	21.45	12.63	13.37	23.63	12.5	11.9
chr1	15270737	15271237	3.63631	3.69701	3.56427	0.0526055	8.82e-05	0.87294	8.65	1.4	29.9	0	14.28	0	0	18.07	2.71	26.79	20.18	17.04	13.26	15.09	10.06	1.28	2.19	3.61	0	47.18	7.05	0	12.83	8.04	17.98	22.2	15.86	12.63	18.38	7.56	15.9	27.78
chr1	15274875	15275375	4.11552	4.18665	4.03043	0.0547309	8.69e-05	0.855924	29.19	16.08	0.91	0	45.37	0	0	22.58	9.47	25.17	32.68	28.4	19.15	0	16.1	0	0.73	1.81	0	74.98	24.69	0	8.55	14.06	26.07	29.31	25.18	27.97	21.06	8.51	15.9	30.75
chr1	15284049	15284549	4.1021	4.161	4.03229	0.0452204	6.3e-05	0.897983	36.76	18.17	47.11	0	11.76	0	0	2.26	14.89	12.99	23.06	29.35	23.57	0	25.5	0	0	18.07	0	7.58	29.97	0	29.23	13.06	45.85	29.31	9.33	24.36	11.7	17.01	24.99	43.65
chr1	15326823	15327323	3.05687	3.11218	2.99151	0.056869	3.45e-05	0.936745	6.49	7.69	0	0	0.84	0	0	2.26	8.12	30.85	6.73	31.24	10.31	0	14.76	0	0	3.61	7.31	5.9	0	0	15.68	7.03	25.18	17.76	13.06	18.95	5.68	1.89	1.14	23.81
chr1	15327716	15328216	2.94644	3.10216	2.74689	0.174877	0.000185853	0.679166	5.41	0	17.21	0	8.4	0	1.42	0	9.47	10.56	13.45	18.94	4.42	0	11.41	0	0.73	0	0	16.85	0	0	17.82	16.07	15.28	6.22	14.92	11.73	7.69	23.63	9.09	5.95
chr1	15353385	15353885	3.07151	3.19197	2.9216	0.127271	0.000176114	0.744124	31.36	2.1	0.91	0	4.2	0	0	2.26	13.53	9.74	19.22	6.63	4.42	2.51	16.77	1.28	32.82	0	5.85	1.68	3.53	22.28	7.84	9.04	7.19	11.55	13.99	9.92	6.68	8.51	2.27	10.91
chr1	15357327	15357827	3.83047	3.74252	3.92407	-0.0681622	-0.000170892	0.718695	6.49	39.84	11.78	0	17.65	0	0	0	23.01	27.61	9.61	32.19	27.99	0	31.53	0	0	6.32	23.4	0	3.53	10.4	14.26	10.04	27.87	17.76	14.92	28.87	21.72	0.95	6.82	40.68
chr1	15361630	15362130	4.58927	4.68731	4.46946	0.0685088	0.000188199	0.736976	9.73	78.28	16.31	0	33.61	0	0	9.03	12.18	19.49	31.71	37.87	17.68	50.3	16.1	0	40.84	28.91	0	59.81	37.03	0	26.38	16.07	29.67	37.3	30.78	51.43	23.4	23.63	7.95	24.8
chr1	15365989	15366489	3.11497	2.93549	3.29458	-0.165962	-0.000263962	0.557829	1.08	20.97	12.68	0	1.68	0	0	38.39	12.18	12.99	8.65	10.41	22.1	0	6.04	0	1.46	2.71	0	0	15.87	0	19.25	21.09	14.39	2.66	13.06	8.12	1.67	25.52	2.27	1.98
chr1	15373101	15373601	3.82279	4.00616	3.58221	0.160945	0.000248283	0.583852	5.41	0	21.74	0	31.09	0	0	0	9.47	30.85	30.75	22.72	16.21	0	11.41	0	0	12.65	0	1.68	1.76	25.26	16.4	13.06	33.27	9.77	24.25	27.07	21.39	29.3	29.53	27.78
chr1	15392136	15392636	4.22569	4.26099	4.18462	0.0260303	2.99e-05	0.952786	37.84	1.4	0	0	5.88	0	35.55	13.55	17.59	31.67	36.52	42.61	20.63	0	29.52	0	29.17	12.65	0	1.68	42.32	0	23.52	19.08	17.98	14.21	19.59	36.99	26.07	20.79	42.03	19.84
chr1	15394941	15395441	4.05646	4.37019	3.5919	0.282235	0.000556233	0.251187	29.19	8.39	0	0	46.21	0	0	13.55	1.35	17.05	28.83	25.56	7.37	0	3.35	1.28	0	9.94	42.41	69.08	15.87	0	16.4	25.11	27.87	18.65	31.71	20.75	30.41	15.12	17.04	9.92
chr1	15396815	15397315	3.97291	4.23361	3.60616	0.230833	0.000508225	0.32178	31.36	25.16	0.91	0	4.2	0	0	38.39	0	17.86	16.34	21.78	20.63	0	6.04	0	35.74	14.46	1.46	26.11	12.34	0	36.36	14.06	10.79	16.87	17.72	23.46	30.08	29.3	19.31	31.75
chr1	15418143	15418643	4.49035	4.53555	4.43737	0.0315026	6.07e-05	0.911822	21.63	69.9	31.71	0	9.24	0	0	2.26	12.18	12.18	36.52	12.31	26.52	60.36	30.19	0	0	15.36	39.49	0.84	14.11	47.54	32.79	21.09	46.75	29.31	26.12	23.46	32.75	22.68	10.22	31.75
chr1	15428573	15429073	4.33742	4.54086	4.06577	0.159066	0.000322042	0.470492	9.73	12.58	0	26.44	5.04	5.41	0	0	14.89	30.04	20.18	50.18	45.68	27.66	3.35	0	0	0.9	0	58.97	12.34	0	20.67	28.12	51.25	40.85	27.05	77.59	17.38	13.23	5.68	41.67
chr1	15429426	15429926	4.12188	4.15802	4.0798	0.027333	2.51e-05	0.954337	23.79	6.99	22.65	0	5.04	0	0	6.78	24.36	54.4	38.44	49.23	20.63	0	1.34	0	0	23.49	0	0	40.55	0	31.37	13.06	21.58	28.42	14.92	60.45	15.71	13.23	15.9	24.8
chr1	15448256	15448756	4.36674	4.31103	4.42738	-0.0383334	-9.63e-05	0.846491	33.52	34.95	0.91	0	16.81	138.06	0	13.55	2.71	13.8	24.99	17.04	10.31	0	16.1	0	21.88	18.97	0	65.71	8.82	0	22.81	18.08	26.97	15.1	35.44	42.41	14.04	25.52	6.82	14.88
chr1	15454801	15455301	3.93957	4.17306	3.61926	0.204884	0.000383481	0.410816	7.57	32.85	0	13.22	22.69	0	1.42	15.81	4.06	23.55	24.03	28.4	0	0	10.74	0	24.8	0	45.34	58.97	0	0	17.11	8.04	28.77	23.09	13.06	18.95	15.71	23.63	11.36	17.86
chr1	15458665	15459165	3.76224	3.75235	3.77338	-0.00804304	-0.000138702	0.846506	27.03	28.66	9.06	0	34.45	5.41	7.11	36.14	9.47	5.68	11.53	5.68	4.42	5.03	15.43	7.68	10.94	37.95	21.94	16.01	1.76	13.37	12.12	17.08	11.69	9.77	3.73	5.41	16.38	14.18	26.13	2.98
chr1	15467192	15467692	3.97926	3.92085	4.04272	-0.0440515	-0.000139858	0.779337	14.06	50.33	28.09	0	0	0	0	0	13.53	17.86	26.91	31.24	22.1	27.66	15.43	52.49	0	17.17	21.94	0	19.4	0	8.55	14.06	12.59	24.87	13.06	18.95	14.37	7.56	13.63	18.85
chr1	15474210	15474710	4.19975	4.37144	3.97674	0.136194	0.000335364	0.54509	21.63	27.96	28.09	0	50.42	0	18.49	2.26	2.71	14.61	25.95	24.62	7.37	0	12.08	70.42	46.68	44.27	0	0	7.05	2.97	21.39	13.06	27.87	20.43	15.86	34.29	14.04	9.45	10.22	13.89
chr1	15490377	15490877	2.62494	2.66894	2.5734	0.0523909	2.06e-05	0.956751	3.24	4.89	0	0	0	0	0	0	12.18	8.12	14.42	21.78	20.63	0	4.03	0	0	11.75	0	0	0	0	12.12	5.02	14.39	23.98	8.39	19.85	4.68	2.84	1.14	3.97
chr1	15494449	15494949	4.15488	4.31561	3.94804	0.128118	0.000280517	0.59506	9.73	62.91	0	0	31.93	0	0	2.26	13.53	17.86	31.71	19.88	23.57	0	18.12	23.04	8.02	6.32	0	41.28	0	31.2	14.97	21.09	29.67	28.42	25.18	20.75	13.03	26.46	11.36	37.7
chr1	15506768	15507268	3.86347	4.01926	3.66383	0.133228	0.000169751	0.678562	24.87	34.95	0	0	0.84	0	0	0	2.71	32.48	22.1	37.87	30.94	0	3.35	0	0	5.42	33.64	0.84	22.92	1.49	46.34	24.11	5.39	37.3	16.79	27.97	13.03	0	13.63	26.79
chr1	15512886	15513386	3.38555	3.36101	3.41288	-0.0220314	-6.58e-05	0.88468	6.49	17.47	8.15	0	1.68	0	48.35	0	16.24	16.24	21.14	15.15	8.84	0	0	0	0	23.49	0	0	7.05	1.49	12.83	7.03	17.08	10.66	17.72	18.95	9.36	12.29	7.95	28.77
chr1	15520851	15521351	5.23489	5.35694	5.0828	0.0756411	0.000469299	0.553599	58.39	27.96	48.02	0	36.13	0	95.29	2.26	9.47	25.98	55.74	51.13	45.68	40.24	12.08	19.2	38.65	36.14	19.01	48.02	59.95	77.25	64.87	20.09	46.75	36.41	40.11	41.5	34.09	43.48	13.63	57.54
chr1	15549415	15549915	3.56665	3.58635	3.54399	0.0170951	-9.47e-06	0.984232	18.38	26.56	0	0	16.81	0	0	2.26	16.24	15.43	28.83	20.83	16.21	0	13.42	0	0	14.46	0	0.84	10.58	1.49	11.41	7.03	25.18	19.54	18.66	27.07	22.73	14.18	10.22	20.83
chr1	15555417	15555917	3.62535	3.74207	3.48055	0.104231	0.000124392	0.768089	25.95	16.08	0	0	17.65	0	0	2.26	10.83	8.93	24.03	18.94	13.26	0	29.52	0	0	17.17	0	0	0	0	12.83	17.08	37.76	16.87	21.45	26.17	19.05	15.12	18.18	25.79
chr1	15576679	15577179	3.97354	4.17365	3.70712	0.170575	0.000339376	0.46349	23.79	0.7	0	26.44	5.04	0	0	0	31.13	26.79	25.95	33.14	8.84	0	14.09	0	0	10.84	58.5	14.32	24.69	0	35.64	13.06	17.08	23.09	11.19	24.36	14.04	8.51	14.77	36.71
chr1	15588026	15588526	4.7722	5.04473	4.3845	0.201935	0.000450645	0.33923	15.14	13.28	35.33	0	28.57	0	0	0	5.41	66.58	46.13	50.18	33.89	0	18.79	231.73	18.96	8.13	0	0	19.4	8.91	36.36	17.08	31.47	38.19	27.98	34.29	25.4	5.67	15.9	41.67
chr1	15598792	15599292	3.98017	4.27834	3.54538	0.270415	0.000490642	0.298386	25.95	0	0	0	44.53	0	0	0	1.35	34.91	25.95	23.67	14.73	0	4.03	1.28	3.65	16.26	27.79	10.95	0	17.83	26.38	17.08	22.48	19.54	15.86	36.99	23.06	22.68	20.45	47.62
chr1	15604333	15604833	4.71194	4.93801	4.40392	0.164788	0.000226969	0.537393	7.57	0	57.98	0	5.04	0	0	11.29	9.47	57.65	40.36	67.22	58.94	0	2.01	0	0	1.81	103.83	81.71	0	0	25.66	29.13	25.18	61.28	35.44	56.84	19.38	38.75	3.41	38.69
chr1	15607260	15607760	3.22648	3.08474	3.37189	-0.128011	-0.000181229	0.683246	19.46	6.29	0.91	0	5.04	70.39	0	0	2.71	7.31	15.38	11.36	13.26	2.51	0.67	0	0	1.81	0	0	10.58	1.49	14.26	11.05	11.69	10.66	15.86	11.73	16.04	15.12	1.14	22.82
chr1	15610808	15611308	3.58875	3.44123	3.73952	-0.119596	-0.000245553	0.601321	5.41	11.88	12.68	0	17.65	0	68.26	0	5.41	19.49	12.49	15.15	4.42	0	27.51	0	0.73	9.03	1.46	0	0	0	37.78	13.06	20.68	12.43	13.99	9.02	9.02	25.52	17.04	14.88
chr1	15616016	15616516	4.11299	4.10947	4.11696	-0.00262257	-2.48e-05	0.958826	47.58	56.62	22.65	13.22	0.84	0	0	0	16.24	11.37	30.75	18.94	35.36	0	6.71	0	0	0	7.31	22.75	51.13	4.46	25.66	17.08	33.27	15.99	18.66	16.24	21.06	22.68	19.31	17.86
chr1	15619331	15619831	4.22162	4.47433	3.86875	0.2093	0.000483472	0.350304	28.11	1.4	0	0	15.12	0	1.42	2.26	21.65	38.16	30.75	43.55	22.1	2.51	12.08	11.52	0.73	7.23	76.05	0	14.11	1.49	30.65	16.07	23.38	29.31	29.85	27.97	39.1	29.3	19.31	21.83
chr1	15629295	15629795	2.8851	3.40147	1.92008	0.82173	0.00087318	0.0471755	0	3.49	0	0	1.68	0	0	0	9.47	3.25	15.38	4.73	14.73	0	4.03	1.28	0.73	13.55	0	0	0	37.14	3.56	17.08	9.89	11.55	20.52	11.73	14.37	9.45	7.95	20.83
chr1	15630797	15631297	3.93987	4.175	3.61683	0.206518	0.000372389	0.434828	5.41	17.47	6.34	0	29.41	0	41.24	0	18.95	9.74	15.38	13.26	7.37	0	19.46	122.91	1.46	0.9	0	0	0	16.34	10.69	10.04	16.18	17.76	18.66	22.56	19.05	21.74	7.95	20.83
chr1	15638370	15638870	3.32825	2.72711	3.79939	-0.476909	-0.000551587	0.16051	8.65	0	38.96	0	0	0	103.82	0	14.89	13.8	2.88	12.31	8.84	0	4.7	0	0	6.32	1.46	8.42	0	0	9.98	17.08	1.8	20.43	8.39	9.92	11.36	9.45	0	7.94
chr1	15644572	15645072	5.04832	5.12483	4.9564	0.0481177	0.000135638	0.807699	51.9	82.48	32.61	0	62.18	0	0	4.52	16.24	51.15	71.12	31.24	53.04	2.51	6.71	1.28	46.68	35.24	7.31	0.84	51.13	2.97	46.34	26.11	80.02	47.96	48.5	46.92	40.11	25.52	38.62	47.62
chr1	15650821	15651321	3.81923	3.93525	3.67537	0.0983087	0.000150439	0.747045	32.44	6.99	0	0	16.81	0	0	2.26	12.18	14.61	38.44	23.67	22.1	0	22.14	0	41.57	33.43	0	0	0	16.34	17.11	15.07	17.98	28.42	7.46	24.36	8.02	9.45	17.04	23.81
chr1	15652485	15652985	3.70388	4.16618	2.89772	0.522299	0.000966605	0.052795	22.71	18.17	0	0	5.88	0	0	0	10.83	7.31	16.34	15.15	14.73	0	0.67	8.96	44.49	21.68	39.49	0	37.03	0	14.97	7.03	21.58	27.53	12.13	18.04	22.39	12.29	13.63	3.97
chr1	15672709	15673209	3.83765	3.54445	4.11078	-0.21329	-0.000200614	0.628509	16.22	20.27	0	145.42	3.36	0	0	4.52	17.59	6.5	9.61	17.04	13.26	0	5.37	0	0	3.61	0	0	35.26	0	17.82	21.09	23.38	18.65	24.25	14.44	3.34	18.9	13.63	3.97
chr1	15686536	15687036	4.79515	5.03733	4.46027	0.175158	0.000496345	0.344645	36.76	27.96	0	0	31.09	0	28.44	20.33	8.12	38.16	31.71	21.78	35.36	27.66	22.81	0	59.07	15.36	0	160.06	26.45	0	64.87	9.04	43.16	23.98	31.71	45.11	33.09	17.01	4.54	24.8
chr1	15696295	15696795	4.08909	4.18998	3.9655	0.0792457	0.000143661	0.766803	11.89	17.47	0.91	0	17.65	0	0	70.01	8.12	21.11	22.1	16.1	7.37	0	41.6	0	10.21	25.3	43.87	0	51.13	0	22.1	12.05	27.87	39.96	11.19	18.95	23.06	1.89	6.82	15.87
chr1	15700883	15701870	4.53645	4.96125	3.82795	0.37327	0.00112551	0.0475886	28.11	15.38	0	0	36.97	0	22.75	0	13.53	33.29	33.64	13.26	7.37	0	8.72	0	1.46	21.68	7.31	47.18	49.37	77.25	42.77	28.12	32.37	25.76	46.64	29.77	29.08	30.24	31.81	28.77
chr1	15708024	15708524	3.39474	3.30802	3.48709	-0.075833	-0.000139	0.759508	15.14	25.16	0	0	10.92	0	0	0	8.12	24.36	15.38	8.52	25.05	30.18	5.37	0	15.32	10.84	0	0	0	0	22.1	10.04	7.19	3.55	17.72	20.75	16.71	21.74	4.54	17.86
chr1	15709876	15710376	4.30776	4.74626	3.56465	0.412025	0.000767798	0.0928056	9.73	28.66	34.43	0	5.04	0	7.11	0	1.35	20.3	20.18	16.1	19.15	0	15.43	134.43	0	12.65	0	149.95	1.76	0	17.82	9.04	16.18	13.32	19.59	24.36	14.71	16.07	12.5	13.89
chr1	15723491	15723991	3.75754	3.93154	3.53107	0.154575	0.00025632	0.586167	15.14	34.95	0.91	0	10.08	0	0	2.26	10.83	8.93	16.34	13.26	13.26	32.69	14.76	0	0	0.9	61.42	0	15.87	0	24.24	8.04	19.78	15.1	18.66	27.97	10.03	3.78	23.86	29.76
chr1	15727112	15727612	4.76618	4.94245	4.5363	0.12345	0.000402325	0.490829	16.22	38.44	2.72	0	41.17	16.24	18.49	0	9.47	32.48	56.7	65.33	35.36	0	15.43	70.42	21.88	4.52	13.16	0	31.74	16.34	54.18	30.13	33.27	46.18	36.38	74.89	21.39	1.89	22.72	43.65
chr1	15728001	15728501	3.99103	4.0579	3.9113	0.0529496	6.46e-05	0.880565	24.87	24.46	2.72	0	8.4	2.71	0	2.26	9.47	29.23	40.36	44.5	35.36	0	1.34	0	0	15.36	0	0.84	33.5	0	27.09	14.06	19.78	33.75	19.59	55.94	13.03	0	12.5	37.7
chr1	15733849	15734349	4.96975	5.2457	4.57592	0.196672	0.000536773	0.292148	8.65	42.64	0	0	37.81	0	0	0	12.18	53.59	43.25	76.69	64.83	0	18.12	0	44.49	9.94	86.28	17.69	14.11	34.17	46.34	34.15	29.67	59.5	29.85	77.59	35.43	17.01	44.3	64.49
chr1	15744075	15744575	4.77707	4.99673	4.47949	0.157317	0.000340111	0.46379	9.73	9.79	0	0	3.36	0	0	0	12.18	56.02	65.35	87.11	54.52	5.03	31.53	0	2.19	8.13	46.8	0.84	63.48	10.4	44.2	23.1	47.65	67.5	50.37	73.08	18.05	7.56	31.81	47.62
chr1	15746663	15747163	4.66316	4.67819	4.64593	0.00996218	2.33e-05	0.961708	9.73	0.7	0.91	0	3.36	159.72	17.07	2.26	6.77	20.3	49.01	45.45	17.68	35.21	7.38	0	99.19	6.32	0	0	54.66	40.11	23.52	12.05	26.97	32.86	21.45	49.62	15.71	17.01	15.9	19.84
chr1	15750459	15750959	3.96617	4.16656	3.6993	0.171165	0.000308388	0.517423	46.49	34.25	0.91	0	3.36	0	0	0	27.07	33.29	29.79	13.26	4.42	0	2.01	1.28	37.92	12.65	0	18.53	26.45	0	28.51	15.07	35.96	34.64	17.72	22.56	20.72	3.78	5.68	23.81
chr1	15759883	15760383	4.16833	4.40724	3.83897	0.198673	0.000346763	0.443559	18.38	26.56	0	0	9.24	0	0	4.52	20.3	29.23	33.64	44.5	16.21	0	12.08	0	0	9.03	0	0	58.19	41.6	22.81	12.05	38.66	30.2	36.38	24.36	24.06	6.62	32.94	23.81
chr1	15774824	15775324	4.18056	4.53345	3.63672	0.31719	0.000601773	0.197218	33.52	4.89	0	0	32.77	0	0	0	5.41	10.56	26.91	29.35	25.05	0	18.12	0	1.46	7.23	46.8	0.84	15.87	1.49	88.39	14.06	64.74	17.76	26.12	21.65	26.4	24.57	12.5	23.81
chr1	15783413	15783913	4.33048	4.62781	3.89728	0.247281	0.000668171	0.226734	17.3	27.96	0	0	32.77	0	0	0	17.59	21.92	40.36	21.78	32.41	0	11.41	3.84	28.44	21.68	39.49	0	28.21	13.37	27.09	13.06	43.16	17.76	18.66	38.8	25.07	25.52	29.53	46.63
chr1	15790256	15790756	3.56546	3.93761	2.98012	0.400774	0.000659498	0.167327	34.6	0	0	0	22.69	0	0	0	6.77	15.43	11.53	14.2	4.42	0	8.72	0	4.38	25.3	13.16	0.84	1.76	5.94	42.77	18.08	17.08	18.65	23.32	19.85	20.72	17.01	6.82	24.8
chr1	15797126	15797626	4.08516	4.27261	3.83833	0.154257	0.000326306	0.518605	33.52	28.66	0	0	9.24	0	0	29.36	5.41	26.79	36.52	16.1	16.21	0	12.75	0	11.67	20.78	0	0	15.87	10.4	35.64	30.13	36.86	28.42	26.12	10.83	22.73	31.19	18.18	29.76
chr1	15798450	15798950	4.07249	4.32218	3.72481	0.214057	0.000467949	0.362989	29.19	27.96	26.27	0	19.33	0	0	2.26	10.83	12.99	33.64	8.52	20.63	0	6.71	0	0	6.32	0	7.58	15.87	20.8	79.13	18.08	33.27	27.53	26.12	12.63	22.73	29.3	15.9	24.8
chr1	15813178	15813678	3.93239	4.05256	3.78288	0.0990944	0.000213907	0.689379	8.65	31.45	0.91	0	14.28	0	59.73	9.03	16.24	12.99	8.65	13.26	10.31	17.6	3.35	0	0	7.23	43.87	5.05	0	25.26	49.9	7.03	29.67	12.43	18.66	26.17	11.7	18.9	3.41	22.82
chr1	15814827	15815327	3.56776	3.65111	3.46708	0.0744052	8.81e-05	0.854412	29.19	51.72	0	0	21.01	0	0	0	13.53	4.87	11.53	10.41	8.84	0	14.76	0	0.73	14.46	21.94	48.02	0	13.37	14.26	13.06	7.19	14.21	10.26	11.73	14.37	13.23	14.77	1.98
chr1	15819289	15819789	4.51357	4.50422	4.5241	-0.00633707	-4.31e-05	0.936516	31.36	48.23	20.84	0	28.57	2.71	0	94.86	16.24	18.67	33.64	19.88	29.47	0	0.67	0	0.73	19.88	19.01	32.01	21.16	0	33.5	25.11	42.26	23.09	27.05	33.38	21.39	42.53	23.86	20.83
chr1	15822002	15822502	4.55559	4.77272	4.26212	0.162879	0.000392441	0.438185	51.9	3.49	34.43	0	20.17	0	0	0	8.12	27.61	39.4	46.39	29.47	0	26.84	1.28	62.72	12.65	51.18	0.84	14.11	0	90.53	7.03	24.28	34.64	29.85	35.19	20.05	32.13	20.45	27.78
chr1	15837088	15837588	5.74757	5.92621	5.51413	0.103795	0.000685629	0.353687	20.54	41.24	48.92	0	43.69	67.68	38.4	4.52	5.41	99.87	80.73	84.27	76.62	42.75	30.86	174.12	32.09	25.3	10.24	80.03	40.55	16.34	62.02	29.13	95.31	114.57	34.51	92.93	31.08	64.27	18.18	113.1
chr1	15845991	15846491	4.00126	3.85369	4.15206	-0.107319	-0.000271168	0.594338	29.19	22.37	7.25	0	3.36	0	0	42.91	13.53	22.73	27.87	21.78	4.42	57.84	13.42	26.89	0	0	0	0	14.11	8.91	24.95	27.12	21.58	21.31	14.92	15.34	17.38	20.79	5.68	26.79
chr1	15859794	15860294	4.74302	5.02913	4.33069	0.215251	0.00046875	0.312936	38.93	59.41	0.91	0	15.12	0	46.93	0	4.06	38.97	30.75	26.51	14.73	0	25.5	1.28	1.46	23.49	21.94	0.84	35.26	0	264.47	8.04	27.87	20.43	21.45	35.19	29.41	11.34	23.86	28.77
chr1	15872304	15872804	4.66591	5.03507	4.08711	0.300269	0.000846815	0.110794	31.36	21.67	10.87	0	13.44	64.97	0	0	9.47	27.61	23.06	22.72	17.68	0	12.08	184.36	45.22	9.03	19.01	0	58.19	0	28.51	16.07	31.47	29.31	24.25	28.87	32.75	14.18	11.36	24.8
chr1	15897104	15897604	4.38407	4.76052	3.7892	0.328449	0.000835719	0.1144	24.87	27.96	1.81	0	23.53	0	0	4.52	13.53	21.92	27.87	13.26	35.36	0	12.75	138.27	9.48	13.55	0	0	5.29	34.17	29.94	14.06	25.18	40.85	19.59	21.65	22.73	40.64	21.58	23.81
chr1	15909702	15910202	4.3583	4.39966	4.30993	0.0296592	7.33e-05	0.905012	48.66	51.72	28.99	13.22	10.08	8.12	7.11	0	16.24	13.8	29.79	37.87	19.15	0	12.75	0	35.74	17.17	1.46	0	17.63	38.63	22.1	26.11	29.67	23.09	20.52	27.07	32.42	25.52	15.9	25.79
chr1	15918159	15918659	3.38151	3.61571	3.06001	0.240022	0.000373254	0.443247	10.81	13.98	0	0	20.17	0	0	0	4.06	14.61	12.49	19.88	17.68	0	11.41	0	26.26	13.55	5.85	0.84	14.11	0	16.4	13.06	23.38	17.76	19.59	12.63	20.72	0	11.36	12.9
chr1	15928395	15928895	4.38727	4.69767	3.92916	0.257125	0.000568083	0.248747	57.31	37.74	0	0	10.08	0	0	6.78	10.83	34.91	16.34	40.71	11.79	0	2.01	94.74	0	13.55	1.46	2.53	21.16	20.8	36.36	22.1	14.39	17.76	28.92	68.57	12.37	20.79	24.99	40.68
chr1	15931851	15932351	3.76587	3.66806	3.86926	-0.0768338	-0.000100692	0.806675	20.54	0	8.15	26.44	0.84	0	0	20.33	17.59	25.17	24.03	43.55	26.52	0	6.04	0	0	6.32	0	0	14.11	0	23.52	14.06	18.88	34.64	2.8	52.33	5.35	2.84	4.54	36.71
chr1	15934390	15934890	4.57264	4.57533	4.56958	0.00181249	-6.1e-06	0.988618	19.46	0.7	0	0	5.04	0	0	81.31	32.48	30.04	67.27	53.02	57.46	0	9.39	0	0	19.88	20.47	2.53	17.63	0	63.44	20.09	52.15	38.19	26.12	59.55	27.07	4.73	6.82	46.63
chr1	15943344	15943844	5.13217	5.58268	4.3577	0.356668	0.00120861	0.0309186	18.38	20.27	3.62	0	11.76	0	0	2.26	5.41	51.96	47.09	60.6	63.36	0	22.81	1.28	18.23	55.11	71.66	106.99	65.24	44.57	44.91	31.14	62.94	76.38	30.78	89.32	30.08	16.07	4.54	65.48
chr1	15944195	15944695	6.08038	6.24618	5.86609	0.0904269	0.000433752	0.472523	36.76	32.85	3.62	0	25.21	94.75	22.75	0	24.36	133.16	140.31	137.29	132.61	50.3	40.93	124.19	94.81	12.65	39.49	0	91.69	56.45	81.27	52.23	87.21	133.22	79.28	201.2	65.51	20.79	44.3	106.15
chr1	15964851	15965351	3.57736	3.72945	3.38306	0.140239	0.000236298	0.648407	34.6	8.39	7.25	0	10.92	0	0	0	28.42	4.87	13.45	20.83	10.31	0	17.44	1.28	0	17.17	55.57	0.84	8.82	1.49	9.27	12.05	19.78	27.53	10.26	9.92	7.35	10.4	15.9	17.86
chr1	15970394	15970894	3.93002	4.22767	3.49621	0.273358	0.000498146	0.292534	14.06	11.18	19.93	0	7.56	0	1.42	2.26	21.65	9.74	15.38	16.1	41.26	0	8.72	107.54	0	0	1.46	30.33	0	0	17.11	15.07	32.37	23.09	24.25	10.83	16.04	19.85	5.68	14.88
chr1	15974401	15974901	4.53979	4.70297	4.32937	0.119153	0.000326352	0.562637	35.68	16.78	5.44	0	49.58	2.71	0	0	17.59	31.67	46.13	39.77	19.15	7.54	29.52	17.92	4.38	0.9	30.71	0	93.45	32.68	18.53	8.04	35.07	39.08	32.65	27.97	16.71	24.57	12.5	47.62
chr1	15977028	15977528	4.13152	4.58059	3.36088	0.445552	0.00083764	0.0743601	40.01	9.79	0	0	9.24	0	0	0	9.47	12.99	30.75	18.94	16.21	0	6.71	0	1.46	5.42	38.02	0	10.58	13.37	121.19	17.08	25.18	38.19	23.32	18.04	20.39	32.13	13.63	28.77
chr1	15988516	15989016	3.45984	3.47446	3.4431	0.0130421	4.83e-05	0.915907	6.49	16.08	48.02	26.44	20.17	0	0	0	2.71	4.87	13.45	14.2	7.37	0	3.35	0	46.68	0	10.24	0	0	7.43	16.4	10.04	10.79	18.65	27.98	11.73	10.36	6.62	1.14	10.91
chr1	15993650	15994150	4.75288	3.04646	5.58966	-0.873477	-0.000786815	1	0	18.87	0	581.67	0	32.49	0	13.55	4.06	17.05	9.61	31.24	11.79	0	2.01	0	24.8	3.61	0	0	0	0	13.54	8.04	10.79	5.33	6.53	35.19	6.02	0.95	6.82	18.85
chr1	16015444	16015944	4.75849	4.96929	4.47516	0.15078	0.000547793	0.368316	25.95	18.17	34.43	0	9.24	0	1.42	15.81	9.47	47.09	38.44	43.55	35.36	25.15	29.52	0	0.73	11.75	23.4	116.25	28.21	14.86	39.21	22.1	36.86	57.73	23.32	62.25	16.04	8.51	22.72	48.61
chr1	16017753	16018253	4.02309	4.39813	3.43136	0.357186	0.000617117	0.176666	7.57	0	11.78	0	18.49	0	0	2.26	10.83	30.04	18.26	14.2	23.57	0	24.83	0	4.38	9.94	59.96	0	12.34	53.48	7.13	9.04	41.36	40.85	24.25	42.41	14.71	1.89	0	36.71
chr1	16036479	16036979	3.04133	3.45083	2.37021	0.540025	0.000462584	0.207948	10.81	0	0	0	0	16.24	0	4.52	6.77	8.93	5.77	14.2	10.31	0	0	0	0	0	0	0	19.4	0	11.41	8.04	6.29	32.86	27.05	27.07	3.34	3.78	15.9	30.75
chr1	16052127	16052627	2.96521	3.18268	2.67117	0.251908	0.000190481	0.59525	10.81	0	0	0	0	0	0	0	4.06	17.86	13.45	18.94	25.05	0	5.37	0	0	0	0	0	24.69	0	16.4	14.06	10.79	7.1	14.92	18.04	3.68	2.84	17.04	24.8
chr1	16058305	16058805	3.63141	3.7333	3.5065	0.0901681	5.49e-05	0.848752	24.87	10.48	0	0	0	0	0	0	4.06	35.73	19.22	44.5	30.94	0	0.67	0	0	10.84	0	0	0	0	8.55	18.08	8.99	50.62	48.5	46.92	3.68	0	1.14	28.77
chr1	16078689	16079189	2.45919	1.65538	3.02879	-0.86765	-0.000622647	0.0993484	1.08	0.7	0	0	10.92	0	0	11.29	5.41	0.81	8.65	2.84	4.42	72.93	3.35	0	0	11.75	0	0	0	0	0	4.02	0.9	3.55	6.53	3.61	8.69	10.4	1.14	2.98
chr1	16080002	16080502	4.23128	4.5331	3.7896	0.25783	0.000530996	0.275162	14.06	6.99	75.2	0	2.52	0	0	0	12.18	15.43	32.68	29.35	10.31	0	8.72	0	0	5.42	23.4	94.35	44.08	49.03	19.96	8.04	14.39	32.86	18.66	20.75	27.74	13.23	6.82	14.88
chr1	16086745	16087245	3.93648	3.84429	4.0343	-0.0694265	-0.000175116	0.719404	43.25	25.86	0	0	5.04	0	72.53	13.55	6.77	4.87	15.38	10.41	35.36	0	12.75	0	51.78	2.71	11.7	0	33.5	0	12.83	12.05	17.98	8.88	25.18	6.32	19.72	20.79	14.77	5.95
chr1	16094487	16094987	4.1252	4.2958	3.9038	0.137712	0.000363638	0.518787	34.6	1.4	19.93	0	1.68	0	0	4.52	20.3	41.41	20.18	23.67	7.37	42.75	6.71	0	15.32	14.46	1.46	9.27	54.66	14.86	19.25	5.02	35.07	15.99	21.45	55.94	21.39	14.18	14.77	20.83
chr1	16115977	16116477	3.66937	4.08547	2.98227	0.452789	0.00052457	0.181397	2.16	0	0	0	0	0	0	0	9.47	17.05	18.26	44.5	10.31	0	16.77	0	0	3.61	57.03	0.84	17.63	0	25.66	14.06	14.39	24.87	32.65	46.01	8.69	10.4	7.95	24.8
chr1	16123353	16123853	3.40855	3.56549	3.20724	0.152317	0.000254089	0.623672	3.24	20.27	0	0	14.28	0	25.6	6.78	4.06	9.74	16.34	17.04	11.79	0	9.39	0	9.48	0	0	37.91	19.4	1.49	7.84	5.02	9.89	9.77	5.6	25.26	10.36	15.12	27.26	16.87
chr1	16137812	16138312	4.95678	5.10438	4.76892	0.0978757	0.000256123	0.615318	31.36	35.65	41.67	0	8.4	2.71	2.84	27.1	8.12	58.46	33.64	75.75	38.31	0	44.95	0	0	32.52	11.7	0	91.69	7.43	61.31	30.13	19.78	73.71	41.97	72.18	24.4	5.67	40.89	71.43
chr1	16148465	16148965	4.795	5.00962	4.50555	0.152677	0.000355333	0.460408	9.73	60.11	31.71	0	8.4	0	0	0	13.53	60.08	39.4	53.97	53.04	0	10.74	0	23.34	19.88	0	57.28	42.32	0	30.65	26.11	39.56	55.06	56.9	93.83	23.06	17.96	17.04	44.64
chr1	16162468	16162968	4.34709	4.43407	4.24173	0.0638289	0.000127712	0.799623	10.81	6.99	0	0	8.4	0	42.67	33.88	13.53	43.03	28.83	54.92	22.1	2.51	16.1	0	2.19	22.59	0	0	70.53	8.91	24.24	21.09	38.66	31.97	27.05	32.48	15.37	6.62	10.22	55.56
chr1	16185392	16185892	4.28369	4.49323	4.00236	0.166509	0.000429557	0.43485	35.68	21.67	25.37	0	21.01	0	2.84	2.26	9.47	25.17	27.87	31.24	17.68	0	20.13	0	8.75	23.49	40.95	0	5.29	0	57.74	22.1	40.46	20.43	23.32	41.5	25.74	27.41	31.81	13.89
chr1	16194839	16195339	3.79359	4.20669	3.11378	0.432818	0.000764006	0.110888	12.98	17.47	0	0	0	0	0	0	12.18	25.98	22.1	14.2	16.21	0	8.72	80.66	2.19	10.84	21.94	20.22	0	0	18.53	11.05	20.68	22.2	13.06	22.56	6.02	19.85	19.31	24.8
chr1	16202181	16202681	3.33222	3.42039	3.2253	0.084473	7.29e-05	0.860081	6.49	18.87	0	0	14.28	0	0	0	1.35	17.86	20.18	28.4	22.1	0	10.74	0	0	18.07	0	0	40.55	0	21.39	9.04	8.09	7.1	16.79	30.68	8.69	4.73	7.95	8.93
chr1	16207831	16208331	4.69172	5.09464	4.03622	0.335235	0.00118349	0.0395097	15.14	9.09	10.87	39.66	0	2.71	0	0	1.35	40.6	24.99	41.66	41.26	0	18.79	30.73	26.98	9.94	13.16	40.44	26.45	121.82	27.8	22.1	37.76	29.31	14.92	46.92	15.71	8.51	32.94	75.4
chr1	16215313	16215813	3.97149	4.24405	3.58373	0.243353	0.000397517	0.378219	2.16	46.13	0	0	5.04	0	0	0	1.35	26.79	15.38	29.35	22.1	0	31.53	0	10.21	7.23	33.64	0	40.55	0	17.11	15.07	24.28	27.53	17.72	22.56	24.06	30.24	34.08	17.86
chr1	16226744	16227244	4.34871	4.75828	3.6774	0.370867	0.000712384	0.120787	1.08	7.69	0	0	0	0	0	0	6.77	39.79	29.79	24.62	41.26	10.06	30.86	1.28	0	18.07	7.31	21.9	59.95	26.74	37.78	23.1	76.42	35.52	24.25	54.13	14.37	0.95	21.58	36.71
chr1	16227704	16228204	4.48046	4.77285	4.05651	0.234079	0.000495607	0.292591	12.98	7.69	1.81	0	0	2.71	2.84	47.43	6.77	38.16	39.4	29.35	38.31	0	22.14	0	0	22.59	4.39	58.13	84.63	29.71	27.09	19.08	56.64	48.85	19.59	38.8	11.7	1.89	0	41.67
chr1	16231935	16232435	4.00107	4.1795	3.76795	0.149173	0.000190693	0.630012	15.14	0	0	0	0	0	14.22	0	10.83	49.53	29.79	44.5	30.94	0	9.39	0	0	2.71	58.5	0	0	22.28	14.97	21.09	35.07	25.76	21.45	45.11	7.69	12.29	11.36	29.76
chr1	16263229	16263729	4.09105	4.26773	3.86057	0.144299	0.000310585	0.529771	15.14	7.69	2.72	0	15.96	0	0	0	12.18	15.43	30.75	19.88	11.79	72.93	13.42	0	0	17.17	0	76.66	19.4	1.49	12.83	22.1	39.56	21.31	24.25	27.07	21.72	17.96	9.09	16.87
chr1	16271927	16272427	4.24013	4.40607	4.02565	0.12996	0.000254142	0.597701	19.46	63.61	46.2	0	10.08	0	0	0	4.06	27.61	16.34	20.83	25.05	5.03	6.04	0	109.4	18.97	36.56	0	3.53	0	15.68	16.07	38.66	11.55	19.59	27.97	14.71	20.79	9.09	17.86
chr1	16284776	16285276	3.5885	3.84723	3.22519	0.253717	0.000500775	0.344184	21.63	13.98	14.5	0	6.72	0	0	0	13.53	8.12	17.3	16.1	25.05	0	3.35	1.28	0	7.23	30.71	0	14.11	10.4	10.69	15.07	28.77	22.2	33.58	20.75	19.05	13.23	13.63	3.97
chr1	16296316	16296816	3.69005	3.88251	3.43553	0.175974	0.000328171	0.521541	34.6	7.69	25.37	0	15.96	0	2.84	2.26	12.18	17.86	14.42	16.1	2.95	0	10.06	0	2.19	7.23	0	0.84	0	4.46	7.13	25.11	16.18	18.65	31.71	15.34	31.42	17.96	47.71	24.8
chr1	16298978	16299478	4.59314	4.7383	4.40876	0.103772	0.000362496	0.563684	35.68	34.95	22.65	0	48.74	0	1.42	2.26	20.3	21.11	37.48	8.52	14.73	35.21	35.56	0	29.17	43.37	0	24.43	51.13	23.77	79.84	19.08	26.07	11.55	21.45	26.17	32.42	16.07	28.4	20.83
chr1	16309793	16310293	3.96334	4.25478	3.54116	0.26418	0.000529553	0.28693	14.06	7.69	0	0	63.86	0	39.82	0	14.89	4.87	11.53	8.52	7.37	0	2.01	30.73	0	14.46	39.49	0	17.63	2.97	45.62	16.07	26.97	23.09	14.92	23.46	15.37	19.85	17.04	16.87
chr1	16331013	16331513	4.7548	5.02874	4.36456	0.203925	0.000631651	0.2575	48.66	45.43	0	0	21.85	0	0	22.58	16.24	26.79	48.05	34.09	5.89	12.57	26.84	67.85	0	11.75	21.94	48.86	3.53	63.88	110.49	19.08	29.67	42.63	27.98	24.36	25.4	26.46	10.22	20.83
chr1	16337634	16338134	4.1467	4.52114	3.55629	0.34545	0.00099126	0.0917907	9.73	46.83	0.91	0	30.25	0	7.11	0	14.89	14.61	12.49	7.57	5.89	0	26.17	0	48.13	27.1	2.92	28.64	19.4	49.03	21.39	13.06	44.06	16.87	26.12	21.65	24.4	18.9	22.72	5.95
chr1	16341649	16342149	4.22949	4.35705	4.06982	0.0981538	0.000178989	0.701543	14.06	46.13	0	0	20.17	0	38.4	27.1	16.24	6.5	31.71	30.3	20.63	0	0.67	43.53	0	3.61	0	0.84	35.26	0	42.77	25.11	37.76	15.1	27.05	9.92	21.39	4.73	46.57	34.72
chr1	16345491	16345991	4.01283	4.3165	3.56762	0.274198	0.00065104	0.229134	58.39	18.17	9.97	0	7.56	0	1.42	0	10.83	12.99	18.26	19.88	10.31	0	10.06	0	0.73	13.55	57.03	5.9	12.34	2.97	67.01	15.07	35.96	25.76	8.39	22.56	16.04	12.29	19.31	23.81
chr1	16361433	16361933	4.5557	4.82036	4.18199	0.204498	0.000594541	0.278988	18.38	1.4	59.79	0	7.56	0	0	4.52	21.65	23.55	42.29	26.51	11.79	42.75	12.08	60.17	32.82	16.26	0	0.84	31.74	0	50.61	17.08	46.75	34.64	16.79	38.8	35.43	26.46	35.21	36.71
chr1	16365882	16366382	3.71708	3.46019	3.96179	-0.194773	-0.000309837	0.467855	11.89	51.72	0.91	0	8.4	0	0	0	25.71	43.03	12.49	19.88	7.37	50.3	2.01	0	0	9.03	0	0.84	0	0	16.4	22.1	17.08	20.43	15.86	23.46	32.09	7.56	3.41	18.85
chr1	16371340	16371840	4.13507	4.22679	4.02354	0.070927	0.000150256	0.781573	30.28	13.28	2.72	0	47.89	0	0	11.29	18.95	25.17	24.03	27.46	29.47	0	13.42	0	35.01	12.65	0	31.17	8.82	0	8.55	27.12	30.57	43.52	23.32	27.97	16.04	15.12	21.58	16.87
chr1	16374728	16375228	4.06148	4.02043	4.10663	-0.0305296	-0.000102607	0.841119	18.38	14.68	3.62	0	14.28	0	0	36.14	14.89	28.42	19.22	32.19	29.47	27.66	19.46	0	0	28.91	0	0	45.84	1.49	17.82	8.04	11.69	19.54	21.45	23.46	18.38	36.86	13.63	28.77
chr1	16389251	16389751	5.17461	5.4484	4.78467	0.187048	0.000912744	0.169127	31.36	28.66	14.5	13.22	46.21	2.71	31.29	20.33	9.47	40.6	47.09	58.7	32.41	0	36.9	0	98.46	31.62	38.02	1.68	33.5	81.71	135.44	26.11	35.96	30.2	23.32	47.82	27.07	38.75	42.03	50.6
chr1	16402086	16402586	3.68718	3.75004	3.61246	0.0537814	7.38e-05	0.869348	25.95	2.1	0	0	5.88	0	0	63.24	5.41	14.61	31.71	13.26	20.63	0	0.67	0	0.73	38.85	17.55	0	22.92	0	10.69	19.08	14.39	18.65	13.99	19.85	11.36	6.62	18.18	15.87
chr1	16409610	16410110	3.63567	3.87977	3.29753	0.23393	0.000172396	0.578598	2.16	0	9.97	0	0	0	0	0	14.89	25.17	17.3	59.65	17.68	0	0.67	0	0	3.61	76.05	0	0	0	18.53	13.06	14.39	33.75	16.79	40.6	5.68	0	7.95	19.84
chr1	16415498	16415998	4.25909	4.35723	4.13915	0.0739009	0.00014312	0.777456	49.74	52.42	0	0	17.65	0	0	0	12.18	17.86	37.48	32.19	20.63	0	24.15	5.12	16.04	24.39	0	39.59	21.16	0	9.27	20.09	33.27	17.76	18.66	49.62	28.41	23.63	13.63	27.78
chr1	16445794	16446294	4.01543	4.19117	3.78636	0.146176	0.000261454	0.581641	19.46	37.74	0	0	1.68	0	0	0	31.13	22.73	29.79	29.35	26.52	2.51	6.04	0	27.71	18.07	0	0	45.84	4.46	39.92	14.06	30.57	20.43	22.39	18.04	12.7	21.74	14.77	19.84
chr1	16474090	16474590	3.98294	4.11065	3.82306	0.104373	0.000104835	0.766174	28.11	0	27.18	0	0	0	0	0	5.41	40.6	44.21	35.98	29.47	0	1.34	0	0	3.61	0	18.53	12.34	0	12.83	21.09	21.58	30.2	38.24	70.38	8.02	2.84	11.36	42.66
chr1	16483103	16483603	5.05837	5.06123	5.05512	0.00173906	-1.48e-05	0.978457	31.36	19.57	0	0	14.28	48.73	0	65.5	13.53	84.44	74.96	58.7	58.94	2.51	26.17	14.08	45.22	8.13	42.41	0.84	29.97	0	37.78	30.13	49.45	50.62	30.78	93.83	20.72	24.57	13.63	75.4
chr1	16484163	16484663	5.03566	4.81707	5.24897	-0.123632	-0.000197237	0.614687	8.65	13.98	1.81	171.86	1.68	0	0	9.03	5.41	69.02	88.42	89	67.78	7.54	36.23	1.28	0	26.2	0	0	33.5	0	72	42.19	26.97	24.87	29.85	112.78	13.7	2.84	37.49	55.56
chr1	16500094	16500594	4.52268	4.65348	4.35852	0.0942637	0.000258118	0.645089	11.89	52.42	50.73	0	30.25	0	2.84	15.81	31.13	38.16	24.99	32.19	13.26	0	4.03	0	48.13	12.65	0	31.17	21.16	0	28.51	22.1	53.95	40.85	25.18	39.7	35.43	29.3	15.9	23.81
chr1	16512490	16512990	3.60088	3.69291	3.48896	0.081733	0.00012009	0.802469	31.36	13.28	0	0	5.88	5.41	0	4.52	5.41	23.55	13.45	16.1	35.36	0	14.09	6.4	0	8.13	0	57.28	0	0	7.84	16.07	19.78	15.1	23.32	15.34	15.37	7.56	6.82	20.83
chr1	16521055	16521555	3.44728	3.71529	3.06763	0.275535	0.000289863	0.454497	5.41	2.1	0	0	1.68	0	0	6.78	5.41	18.67	23.06	33.14	7.37	0	22.14	0	0	0	0	0	33.5	0	14.97	14.06	28.77	29.31	8.39	36.99	5.35	1.89	11.36	38.69
chr1	16535028	16535528	4.40491	4.8903	3.53377	0.467582	0.000801754	0.0640065	0	0	0	0	15.12	0	0	6.78	9.47	37.35	18.26	18.94	32.41	2.51	32.88	90.9	0	15.36	0	0	44.08	35.66	37.07	8.04	41.36	22.2	9.33	44.21	25.4	42.53	13.63	74.41
chr1	16535651	16536151	6.13396	6.43447	5.69474	0.175902	0.000766102	0.17967	23.79	47.53	64.32	0	17.65	0	22.75	42.91	27.07	151.02	95.14	94.68	122.29	0	67.77	0	64.18	65.05	40.95	0.84	169.27	87.65	109.78	52.23	106.99	120.78	61.56	193.98	76.87	61.43	61.34	197.42
chr1	16536698	16537198	4.88542	5.04291	4.68329	0.106515	0.000321512	0.553484	20.54	3.49	0	0	13.44	29.78	2.84	15.81	9.47	67.39	30.75	79.53	63.36	20.12	28.85	1.28	94.08	31.62	54.11	0	19.4	0	27.8	28.12	43.16	68.38	35.44	54.13	22.06	11.34	23.86	45.64
chr1	16545008	16545508	6.16436	6.46015	5.73404	0.171732	0.00100417	0.128349	140.56	34.25	57.98	13.22	75.62	0	0	0	6.77	94.19	62.47	117.41	60.41	50.3	85.21	65.29	65.64	76.79	87.75	29.48	107.56	32.68	106.93	66.29	97.1	157.2	57.83	151.58	81.55	45.37	139.72	127.98
chr1	16547868	16548368	3.66934	4.22427	2.57504	0.711924	0.000727277	0.0521457	17.3	0	0	0	1.68	0	0	4.52	6.77	18.67	0.96	23.67	11.79	0	4.03	0	0	1.81	0	0	81.11	0	9.27	15.07	17.98	29.31	30.78	42.41	1.34	7.56	29.53	51.59
chr1	16553189	16553689	4.33545	4.56454	4.02244	0.181973	0.000409556	0.41608	21.63	11.88	17.21	0	18.49	0	0	15.81	14.89	34.1	16.34	58.7	20.63	0	14.09	0	0	18.97	0	43.81	58.19	14.86	29.23	14.06	11.69	54.17	24.25	73.98	8.02	5.67	5.68	39.68
chr1	16579635	16580135	4.46336	4.482	4.44195	0.0129222	2.95e-06	0.995117	32.44	44.73	0.91	0	52.1	0	0	18.07	23.01	30.04	33.64	40.71	38.31	0	12.08	14.08	0	0.9	0	0	35.26	5.94	29.94	35.15	38.66	30.2	48.5	28.87	23.4	16.07	35.21	37.7
chr1	16586317	16586817	6.35433	6.58673	6.03583	0.125811	0.000868128	0.219914	167.59	107.64	10.87	13.22	52.94	0	17.07	45.17	52.78	99.87	92.26	131.61	85.46	45.27	62.4	0	76.58	39.75	194.5	98.56	160.45	44.57	81.98	106.47	134.87	140.32	89.54	127.22	72.19	52.93	107.92	106.15
chr1	16617090	16617590	5.64067	5.75905	5.49359	0.06796	0.000257285	0.65017	41.09	21.67	45.3	0	15.12	0	0	58.72	39.25	98.25	53.82	100.36	103.14	62.87	36.23	1.28	3.65	16.26	30.71	0.84	144.58	47.54	80.55	68.3	54.85	106.57	47.57	108.27	29.41	38.75	36.35	105.16
chr1	16618667	16619167	5.01785	5.0906	4.9307	0.0459512	0.000236002	0.714474	28.11	9.09	28.09	52.88	11.76	0	15.64	0	13.53	73.07	50.94	63.44	51.57	25.15	34.22	0	8.02	34.33	8.77	24.43	33.5	23.77	45.62	37.16	44.06	56.84	41.04	89.32	20.72	7.56	38.62	65.48
chr1	16619637	16620137	4.94651	5.34298	4.30614	0.310601	0.000495437	0.199996	9.73	0	23.56	0	7.56	0	0	9.03	23.01	56.02	47.09	57.76	51.57	0	11.41	0	0	9.94	0	12.64	38.79	0	50.61	89.39	83.62	99.47	66.23	126.31	18.38	18.9	18.18	57.54
chr1	16622564	16623064	5.71348	5.93645	5.41051	0.1336	0.000720549	0.277836	80.01	25.16	24.46	0	66.38	0	0	70.01	55.49	51.96	63.43	60.6	70.72	30.18	39.59	34.57	72.93	25.3	46.8	0	44.08	29.71	39.92	101.45	89.91	107.46	60.63	84.81	47.13	109.63	54.53	92.26
chr1	16625714	16626214	5.23929	5.43609	4.97802	0.126754	0.000315604	0.502545	29.19	0	24.46	0	18.49	0	49.78	24.84	24.36	77.13	41.32	100.36	70.72	0	12.08	0	13.13	0	21.94	0	63.48	32.68	31.37	71.31	95.31	99.47	69.02	112.78	12.03	18.9	26.13	68.45
chr1	16628293	16628793	5.56913	5.58283	5.55346	0.00759568	8.99e-06	0.987026	62.71	3.49	34.43	0	22.69	0	54.04	6.78	37.89	123.42	69.19	123.09	88.4	42.75	35.56	58.89	0.73	9.94	21.94	74.13	12.34	0	37.78	64.28	86.31	103.02	55.03	117.29	24.4	3.78	39.76	105.16
chr1	16629555	16630055	6.9645	7.2109	6.62246	0.122634	0.000983801	0.169249	221.66	80.38	9.97	118.98	116.8	0	32.71	27.1	69.02	171.32	134.55	208.3	157.65	0	129.49	206.12	67.1	48.79	277.86	127.2	148.11	46.06	155.4	132.58	143.86	198.94	124.99	236.39	132.69	110.58	170.39	191.47
chr1	16630780	16631280	7.26628	7.41715	7.07375	0.068295	0.000457384	0.480233	148.13	106.24	89.69	13.22	47.05	2.71	105.24	51.95	52.78	345.08	293.12	322.86	300.57	32.69	109.37	110.1	63.45	58.73	131.62	0	262.72	83.2	235.24	186.82	208.59	307.29	233.19	440.3	118.65	69.94	179.48	216.27
chr1	16637284	16637784	5.85377	5.91053	5.78661	0.030516	0.000120847	0.843204	151.38	83.88	45.3	0	40.33	0	68.26	0	52.78	102.3	74	68.17	53.04	0	88.57	2.56	36.47	57.82	2.92	30.33	65.24	35.66	62.73	95.42	99.8	79.93	82.08	102.86	64.84	65.21	53.39	85.32
chr1	16640714	16641214	5.62182	5.6283	5.61445	0.00354684	-6.89e-06	0.989775	97.31	134.9	8.15	0	89.07	0	0	42.91	35.19	58.46	62.47	70.06	69.25	0	67.1	0	5.11	37.04	30.71	93.51	31.74	1.49	47.76	63.28	103.4	43.52	77.42	64.06	60.83	83.17	36.35	61.51
chr1	16646919	16647419	6.87515	6.85561	6.89698	-0.008666	9.79e-07	0.998788	71.36	69.2	53.45	621.33	60.5	0	61.15	18.07	54.13	181.88	110.52	204.51	213.64	17.6	50.32	125.47	45.95	28.01	77.51	27.8	201.01	11.89	159.68	64.28	188.81	163.41	150.17	284.21	92.25	48.2	51.12	249.01
chr1	16647862	16648362	5.93124	6.12462	5.67528	0.109742	0.000374226	0.467617	37.84	22.37	104.19	0	17.65	0	0	2.26	20.3	138.84	74.96	110.78	109.03	37.72	90.58	1.28	48.13	31.62	57.03	0	95.21	19.31	108.35	34.15	249.05	80.82	57.83	64.06	52.81	45.37	23.86	217.26
chr1	16658181	16658681	6.76365	6.7657	6.76132	0.000932994	4.63e-05	0.940705	49.74	46.13	51.64	462.7	15.96	10.83	38.4	4.52	35.19	235.46	165.3	204.51	235.74	0	71.12	30.73	27.71	58.73	103.83	203.86	146.35	46.06	122.61	76.34	152.85	196.27	93.28	180.45	71.19	16.07	118.14	205.36
chr1	16673519	16674019	3.67766	3.82112	3.49571	0.12806	0.000368339	0.576154	14.06	6.99	12.68	0	14.28	0	1.42	0	5.41	20.3	16.34	7.57	11.79	40.24	18.12	0	2.92	20.78	36.56	13.48	22.92	16.34	20.67	8.04	13.49	7.99	4.66	9.02	11.03	21.74	14.77	15.87
chr1	16674327	16674827	5.14814	5.42333	4.75566	0.189161	0.00075253	0.212924	52.98	17.47	2.72	0	34.45	0	0	4.52	32.48	43.84	66.31	44.5	50.1	27.66	28.18	2.56	3.65	45.17	81.9	91.82	58.19	5.94	19.25	17.08	53.95	38.19	34.51	83.01	66.51	30.24	26.13	71.43
chr1	16680330	16680830	4.50553	4.94426	3.76184	0.3934	0.000778842	0.0880086	12.98	18.87	0	0	0.84	0	0	13.55	12.18	19.49	24.99	44.5	38.31	5.03	12.75	142.11	0	7.23	17.55	0	12.34	0	41.35	17.08	26.07	41.74	52.23	79.4	18.38	8.51	6.82	52.58
chr1	16685867	16686367	5.2827	5.69155	4.61312	0.302488	0.00158172	0.0180617	22.71	9.79	27.18	26.44	15.12	32.49	0	0	10.83	43.84	21.14	52.07	41.26	32.69	31.53	0	26.26	43.37	112.61	53.91	75.82	47.54	59.17	82.36	59.34	44.41	59.7	92.93	27.41	7.56	14.77	71.43
chr1	16689941	16690441	4.03886	4.42897	3.41315	0.374904	0.000781415	0.118798	47.58	20.27	11.78	0	21.01	0	0	0	8.12	5.68	17.3	4.73	13.26	0	10.06	0	40.11	18.97	0	53.91	0	25.26	14.97	34.15	26.97	15.1	18.66	8.12	16.71	71.83	12.5	8.93
chr1	16692151	16692651	5.20828	5.30756	5.08683	0.0611646	0.000178314	0.738232	14.06	43.34	0	0	7.56	0	17.07	0	23.01	91.75	77.84	70.06	79.56	45.27	40.26	2.56	1.46	21.68	152.09	26.96	45.84	20.8	54.18	48.21	72.83	36.41	33.58	90.22	7.69	18.9	9.09	30.75
chr1	16699257	16699757	4.78996	4.65816	4.9261	-0.0805172	-0.000186893	0.727895	22.71	12.58	29.9	118.98	3.36	0	31.29	15.81	1.35	60.9	44.21	32.19	30.94	27.66	24.15	0	37.92	29.81	21.94	0	31.74	0	19.96	15.07	96.2	53.29	20.52	43.31	7.69	7.56	4.54	39.68
chr1	16705656	16706156	4.35324	4.62207	3.97215	0.21811	0.000464186	0.333333	25.95	0.7	0	0	38.65	24.36	0	0	10.83	21.11	34.6	28.4	27.99	0	22.81	0	53.24	22.59	0	44.65	3.53	0	25.66	50.22	27.87	29.31	24.25	19.85	29.75	18.9	42.03	26.79
chr1	16707083	16707583	4.95936	5.0355	4.86792	0.0487307	0.000101439	0.830753	28.11	16.78	28.09	0	7.56	0	0	0	27.07	90.94	56.7	39.77	98.72	0	44.28	0	13.13	7.23	4.39	0.84	104.03	4.46	44.2	47.21	71.03	50.62	37.31	68.57	9.69	11.34	17.04	66.47
chr1	16708308	16708808	4.5402	4.44176	4.64421	-0.0641595	-0.000191981	0.699684	17.3	32.15	13.59	0	29.41	0	66.84	0	9.47	58.46	32.68	34.09	44.2	0	36.9	0	16.77	13.55	0	0	42.32	0	14.97	46.2	56.64	31.08	30.78	36.99	23.4	25.52	19.31	11.9
chr1	16714784	16715284	5.365	5.54907	5.12333	0.11495	0.000572015	0.392462	61.63	27.26	0	0	31.93	0	120.89	2.26	28.42	53.59	61.51	46.39	51.57	22.63	14.76	56.33	56.16	9.03	77.51	62.34	47.61	7.43	37.07	75.33	61.14	43.52	27.05	58.65	39.44	47.26	53.39	36.71
chr1	16725016	16725516	6.51226	6.60136	6.40415	0.0436907	0.000225087	0.703342	59.47	70.6	30.8	105.76	57.98	0	18.49	115.18	29.77	206.23	142.23	194.1	167.97	0	71.79	130.59	0	33.43	64.35	106.14	183.38	22.28	77.7	118.52	124.08	186.5	105.4	194.88	71.19	9.45	59.07	163.69
chr1	16727717	16728217	6.8023	6.88356	6.70432	0.0380079	0.000440448	0.604007	129.75	36.35	31.71	171.86	68.06	0	31.29	76.79	106.91	186.75	171.06	189.36	184.18	35.21	144.93	72.98	115.96	128.29	76.05	47.18	167.51	133.71	140.43	124.55	91.71	161.64	103.54	187.67	114.97	43.48	78.38	219.25
chr1	16733351	16733851	4.00339	4.11205	3.86945	0.0875112	0.000239917	0.678132	18.38	7.69	46.2	13.22	7.56	0	1.42	18.07	10.83	23.55	25.95	13.26	17.68	0	15.43	0	0	28.01	4.39	23.59	0	49.03	13.54	18.08	17.08	15.1	22.39	13.53	16.38	20.79	27.26	24.8
chr1	16741704	16742204	1.54944	1.29885	1.78909	-0.458966	-0.000310761	0.437887	2.16	20.97	2.72	0	1.68	0	0	2.26	0	2.44	4.81	7.57	5.89	0	1.34	0	0	0	0	0	0	0	1.43	6.03	9.89	6.22	3.73	2.71	5.35	0.95	4.54	0.99
chr1	16748787	16749287	6.19955	6.27194	6.11287	0.0370008	0.000178996	0.740765	62.71	43.34	66.14	237.96	1.68	8.12	1.42	0	17.59	138.84	139.35	89	170.91	0	61.06	0	64.18	40.66	32.17	77.5	29.97	63.88	125.46	49.22	91.71	90.59	93.28	185.86	84.22	33.08	101.1	150.8
chr1	16758912	16759412	6.0173	6.25815	5.68467	0.138427	0.000380771	0.403624	18.38	28.66	0	0	17.65	0	0	40.65	43.31	115.3	151.84	127.82	185.65	0	42.27	0	5.83	26.2	68.73	6.74	149.87	16.34	109.78	61.27	91.71	126.11	103.54	278.79	32.42	19.85	28.4	175.6
chr1	16760105	16760605	4.68075	4.63175	4.73434	-0.0315385	-9.61e-05	0.842839	27.03	42.64	0	0	1.68	0	34.13	36.14	10.83	71.45	26.91	31.24	54.52	55.33	7.38	0	8.75	0	0	1.68	65.24	17.83	44.91	19.08	20.68	39.08	13.06	88.42	15.04	7.56	21.58	58.53
chr1	16774728	16775228	3.71543	3.9641	3.36952	0.233812	0.000369956	0.42221	0	20.27	0	0	0	0	7.11	9.03	1.35	34.1	17.3	24.62	27.99	2.51	10.74	0	2.19	9.03	33.64	2.53	21.16	41.6	21.39	6.03	20.68	13.32	12.13	38.8	3.34	3.78	0	35.71
chr1	16786731	16787231	2.7682	3.22754	1.9701	0.709324	0.000570104	0.143961	4.33	2.1	0	0	1.68	0	0	0	6.77	8.93	10.57	15.15	5.89	0	3.35	0	0	0	0	0	28.21	14.86	12.83	13.06	8.09	9.77	9.33	29.77	0.33	15.12	0	17.86
chr1	16859577	16860077	5.12953	5.35619	4.82051	0.151724	0.000403668	0.411944	27.03	23.76	0	0	4.2	0	0	6.78	14.89	71.45	52.86	71.01	85.46	30.18	36.23	0	64.91	9.94	35.1	0	81.11	16.34	71.29	29.13	80.92	55.95	44.77	96.54	24.06	9.45	11.36	65.48
chr1	16862405	16862905	4.9358	5.1122	4.70574	0.119279	0.000279773	0.55844	58.39	43.34	1.81	0	31.93	0	0	6.78	20.3	66.58	41.32	68.17	27.99	0	24.83	0	0	11.75	38.02	70.76	70.53	0	45.62	11.05	32.37	44.41	13.99	92.03	50.13	17.01	23.86	66.47
chr1	16871018	16871518	6.28025	6.60044	5.80305	0.185451	0.000814218	0.149894	36.76	51.02	42.58	0	26.05	0	0	56.46	27.07	148.59	96.1	152.44	157.65	2.51	40.26	6.4	13.13	65.95	184.27	85.93	201.01	26.74	101.23	63.28	113.29	142.99	106.33	222.85	71.86	4.73	59.07	180.56
chr1	16872059	16872559	5.56162	5.80238	5.22914	0.1498	0.000408577	0.390748	11.89	27.96	5.44	0	1.68	0	0	0	32.48	140.47	65.35	95.63	126.71	0	55.02	0	45.95	10.84	57.03	48.02	105.79	14.86	67.72	26.11	90.81	102.13	57.83	126.31	32.42	14.18	22.72	125.99
chr1	16875066	16875566	5.90054	5.94098	5.85329	0.0214161	0.000206018	0.798809	55.14	44.03	38.96	79.32	18.49	40.61	108.09	70.01	41.95	85.25	40.36	62.49	82.51	30.18	69.78	0	61.99	12.65	111.14	38.75	123.43	16.34	93.38	19.08	97.1	71.94	32.65	87.52	64.84	51.04	61.34	101.19
chr1	16886870	16887370	3.76517	4.07486	3.30844	0.29978	0.000381044	0.343445	30.28	12.58	0.91	0	0	0	0	0	13.53	11.37	24.03	19.88	35.36	0	0.67	1.28	0	18.97	0	0	45.84	0	23.52	21.09	14.39	51.51	13.99	44.21	6.35	9.45	9.09	26.79
chr1	16889344	16889844	3.49055	3.70594	3.19987	0.211212	0.00026904	0.478892	5.41	0	0	26.44	0	0	5.69	0	13.53	17.86	6.73	0.95	13.26	15.09	32.88	0	0	0	0	0	10.58	0	26.38	6.03	43.16	29.31	20.52	14.44	3.01	12.29	12.5	43.65
chr1	16910610	16911110	4.16783	4.03465	4.30525	-0.0934292	-0.00014135	0.788205	10.81	11.18	45.3	92.54	13.44	0	0	0	5.41	26.79	27.87	36.93	16.21	0	10.06	0	8.75	6.32	0	3.37	5.29	10.4	15.68	25.11	37.76	36.41	18.66	37.89	10.36	18.9	23.86	19.84
chr1	16922882	16923382	3.77069	4.25643	2.89851	0.552748	0.000740072	0.076301	5.41	0	0	0	5.04	0	0	0	6.77	16.24	17.3	27.46	23.57	0	10.06	0	0	28.01	0	51.39	10.58	0	14.97	21.09	31.47	27.53	16.79	40.6	3.34	14.18	27.26	37.7
chr1	16924163	16924663	4.18047	4.51782	3.66887	0.299553	0.000543858	0.230148	14.06	10.48	0	0	0.84	0	0	0	10.83	34.91	21.14	36.93	32.41	25.15	4.03	0	0	8.13	45.34	30.33	26.45	40.11	28.51	22.1	36.86	44.41	16.79	51.43	6.35	1.89	0	30.75
chr1	16929677	16930177	4.53121	4.75128	4.23296	0.166278	0.000192316	0.575753	7.57	3.49	0	0	4.2	0	0	20.33	4.06	42.22	34.6	66.28	67.78	0	31.53	43.53	0	7.23	0	0	10.58	34.17	24.24	38.17	53.95	85.26	37.31	78.5	0	0	2.27	42.66
chr1	16938759	16939259	5.52048	5.73627	5.22914	0.133298	0.000423205	0.415064	29.19	27.26	55.26	0	27.73	0	0	13.55	6.77	102.3	103.79	75.75	85.46	0	35.56	11.52	12.4	9.94	19.01	0	135.77	47.54	91.25	39.17	68.33	105.68	55.03	150.67	24.06	14.18	36.35	85.32
chr1	16939787	16940287	5.83718	6.1282	5.41577	0.177989	0.000770819	0.188054	47.58	6.99	19.03	0	26.89	0	0	13.55	37.89	82.01	114.36	119.3	82.51	45.27	44.95	0	67.1	52.4	36.56	66.55	178.09	89.14	73.42	51.23	80.02	108.35	76.49	156.09	29.41	7.56	36.35	80.36
chr1	16943972	16944472	5.01211	5.34476	4.51005	0.244483	0.000521531	0.241256	28.11	0	1.81	0	3.36	0	12.8	2.26	8.12	70.64	58.62	79.53	53.04	0	23.48	0	0	32.52	87.75	58.97	45.84	0	37.78	38.17	38.66	95.03	29.85	132.63	14.71	9.45	23.86	45.64
chr1	16946608	16947108	5.06148	5.3233	4.69276	0.181521	0.000405298	0.362715	10.81	8.39	23.56	26.44	3.36	0	0	0	29.77	62.52	73.04	54.92	81.04	0	14.09	0	0	36.14	0	32.01	74.06	29.71	57.74	29.13	40.46	97.69	56.9	147.97	7.35	10.4	4.54	56.55
chr1	16954500	16955000	4.51738	4.7647	4.17378	0.190601	0.000415016	0.384147	18.38	0	0.91	0	4.2	0	28.44	0	18.95	26.79	39.4	36.93	70.72	2.51	23.48	0	45.22	0	0	38.75	24.69	19.31	26.38	17.08	43.16	68.38	24.25	60.45	16.71	10.4	22.72	44.64
chr1	16955165	16955665	5.10137	5.31571	4.81238	0.143228	0.000435092	0.41107	25.95	4.89	1.81	0	19.33	0	0	0	10.83	68.2	75.92	79.53	82.51	27.66	24.83	0	64.18	27.1	17.55	13.48	40.55	13.37	80.55	44.19	39.56	56.84	60.63	111.88	20.05	7.56	32.94	46.63
chr1	16966197	16966697	4.81745	5.01494	4.5551	0.13846	0.000316611	0.504634	17.3	13.28	26.27	0	0.84	0	0	0	16.24	82.01	74	42.61	72.2	2.51	5.37	0	0.73	19.88	19.01	74.13	7.05	11.89	43.48	41.18	63.84	69.27	35.44	89.32	18.72	2.84	10.22	42.66
chr1	16968007	16968507	4.38797	4.41655	4.35488	0.0202397	4.37e-05	0.922348	14.06	4.89	0	26.44	6.72	0	62.58	2.26	13.53	28.42	38.44	54.92	33.89	20.12	0.67	0	0	13.55	57.03	0	3.53	0	37.78	11.05	34.17	55.95	35.44	46.01	4.34	3.78	14.77	45.64
chr1	16971315	16971815	4.07733	3.97957	4.18066	-0.0709434	-0.000127926	0.7546	6.49	39.14	1.81	0	0	0	38.4	0	4.06	33.29	44.21	51.13	27.99	0	25.5	0	0	3.61	0	0	21.16	0	29.23	9.04	35.07	39.08	25.18	49.62	11.7	6.62	17.04	20.83
chr1	16986180	16986680	4.96298	5.32787	4.39345	0.277629	0.000613249	0.178306	5.41	0	0.91	0	7.56	8.12	0	0	23.01	49.53	64.39	69.12	61.88	2.51	22.81	0	31.36	2.71	13.16	20.22	141.06	0	57.03	24.11	52.15	76.38	48.5	105.56	24.4	9.45	26.13	50.6
chr1	17007496	17007996	4.87269	5.10001	4.5626	0.160313	0.000512488	0.360194	58.39	27.26	2.72	0	11.76	0	4.27	18.07	17.59	30.04	47.09	46.39	55.99	0	34.89	0	30.63	44.27	74.58	0.84	5.29	2.97	57.03	18.08	51.25	35.52	28.92	58.65	42.11	19.85	54.53	58.53
chr1	17016633	17017133	4.50943	4.81481	4.06098	0.245096	0.000536112	0.263362	37.84	63.61	0.91	0	9.24	2.71	0	0	18.95	13.8	31.71	32.19	27.99	0	11.41	1.28	0.73	17.17	1.46	2.53	12.34	1.49	171.8	20.09	31.47	37.3	25.18	40.6	29.75	30.24	27.26	27.78
chr1	17032108	17032608	3.48202	3.6028	3.33167	0.112548	0.000163906	0.740632	14.06	18.87	19.03	0	1.68	0	0	0	13.53	19.49	17.3	17.04	20.63	0	9.39	0	0.73	24.39	0	0.84	19.4	1.49	17.11	11.05	7.19	25.76	29.85	18.95	16.38	3.78	6.82	22.82
chr1	17054680	17055180	3.88677	4.27573	3.2637	0.388619	0.000568631	0.18416	19.46	34.95	0	0	21.01	0	0	0	5.41	16.24	19.22	18.94	8.84	0	0	0	0	24.39	0	0.84	28.21	44.57	47.76	13.06	26.07	20.43	5.6	26.17	16.04	39.7	13.63	22.82
chr1	17104507	17105007	4.16673	4.43067	3.7943	0.223149	0.000375039	0.391876	38.93	0.7	0	0	15.12	0	0	4.52	10.83	43.03	22.1	45.45	23.57	2.51	1.34	0	35.74	8.13	0	0	19.4	0	36.36	22.1	36.86	47.07	39.18	47.82	21.39	6.62	26.13	19.84
chr1	17126683	17127183	4.12839	4.31419	3.88408	0.151146	0.000318677	0.528532	21.63	41.94	16.31	0	0	0	0	0	10.83	15.43	31.71	17.04	13.26	25.15	28.18	0	0.73	2.71	16.09	71.61	45.84	1.49	25.66	18.08	7.19	12.43	27.05	28.87	23.06	17.96	5.68	33.73
chr1	17149010	17149510	4.01094	4.18597	3.78294	0.14569	0.000152975	0.666801	18.38	0	0	0	0.84	0	0	0	18.95	53.59	24.99	36.93	35.36	0	17.44	0	0	9.03	0	0	15.87	54.97	17.11	13.06	41.36	35.52	24.25	43.31	17.05	4.73	3.41	29.76
chr1	17171505	17172005	3.78367	3.62688	3.94294	-0.120225	-0.000206028	0.633376	11.89	57.31	0	0	25.21	51.44	0	0	5.41	19.49	16.34	19.88	17.68	0	6.04	0	0	19.88	0	0	8.82	0	36.36	9.04	22.48	23.09	10.26	20.75	21.39	15.12	7.95	14.88
chr1	17241472	17241972	3.66072	3.90742	3.31815	0.235185	0.000274025	0.486077	17.3	0	0	0	0.84	0	0	0	12.18	31.67	21.14	30.3	8.84	2.51	24.83	32.01	0	8.13	0	0	0	0	22.81	9.04	19.78	35.52	14.92	44.21	14.37	17.01	4.54	32.74
chr1	17247784	17248284	3.86675	3.88968	3.84031	0.0183804	3.5e-06	0.994102	16.22	23.76	0	0	12.6	0	52.62	0	12.18	23.55	24.03	17.04	14.73	0	18.12	0	0.73	20.78	0	0	15.87	0	23.52	22.1	17.08	19.54	23.32	21.65	16.04	22.68	23.86	24.8
chr1	17256764	17257264	3.14403	3.31329	2.92462	0.179441	0.000263683	1	7.57	2.8	3.62	0	7.56	0	21.33	22.58	4.06	12.18	9.61	5.68	8.84	0	8.05	0	1.46	0.9	11.7	91.82	0	0	4.28	6.03	10.79	5.33	4.66	5.41	7.69	1.89	9.09	7.94
chr1	17275086	17275586	3.03581	2.96332	3.11379	-0.0712248	-0.000174298	0.747964	9.73	4.89	0	0	4.2	0	1.42	33.88	8.12	11.37	16.34	12.31	10.31	2.51	14.76	2.56	16.77	0	0	1.68	0	4.46	11.41	6.03	14.39	13.32	15.86	15.34	8.69	3.78	11.36	6.94
chr1	17277094	17277594	3.58383	3.6297	3.53001	0.0400692	2.92e-05	0.949659	11.89	46.83	0	0	14.28	0	27.02	0	2.71	12.99	12.49	17.04	20.63	0	7.38	0	0.73	18.07	0	0	26.45	0	10.69	13.06	18.88	11.55	14.92	32.48	15.37	11.34	17.04	19.84
chr1	17294804	17295304	3.4221	3.46158	3.37601	0.0360041	2.54e-05	0.949073	45.41	11.88	0	0	2.52	0	0	18.07	8.12	11.37	12.49	18.94	23.57	0	3.35	0	0	0	0	0	0	28.23	6.42	18.08	31.47	21.31	3.73	21.65	15.37	16.07	1.14	23.81
chr1	17310692	17311192	4.08119	4.09058	4.07046	0.00709639	-2.15e-05	0.966102	17.3	43.34	29.9	0	5.88	0	0	0	13.53	28.42	22.1	27.46	26.52	20.12	17.44	0	0	24.39	0	2.53	51.13	1.49	17.11	14.06	38.66	17.76	11.19	28.87	37.43	13.23	7.95	23.81
chr1	17313236	17313736	3.49549	3.58279	3.3897	0.0796952	8.94e-05	0.819583	14.06	20.97	0	0	5.04	0	0	0	8.12	8.12	13.45	5.68	8.84	72.93	0	1.28	0	0	1.46	54.76	0	72.8	12.83	15.07	10.79	2.66	3.73	10.83	3.68	1.89	7.95	3.97
chr1	17357642	17358142	4.21101	4.41559	3.93755	0.164911	0.000327253	0.497833	20.54	34.95	71.57	0	5.88	0	0	0	10.83	19.49	20.18	17.04	20.63	0	8.72	0	16.77	18.97	0	0.84	37.03	7.43	123.32	20.09	26.97	14.21	8.39	18.95	18.05	25.52	19.31	6.94
chr1	17379062	17379562	4.64746	4.88626	4.31828	0.177886	0.000474145	0.366999	54.06	29.36	2.72	0	55.46	0	0	0	9.47	40.6	29.79	36.93	16.21	12.57	12.08	0	16.77	22.59	0	128.89	5.29	53.48	32.79	18.08	16.18	32.86	29.85	56.84	15.71	23.63	24.99	24.8
chr1	17407755	17408255	4.1889	4.55523	3.61626	0.332203	0.000649651	0.171829	9.73	7.69	14.5	0	47.89	0	0	0	13.53	6.5	22.1	24.62	27.99	0	9.39	0	13.86	0.9	106.76	0	28.21	16.34	23.52	15.07	13.49	38.19	21.45	51.43	10.36	11.34	1.14	47.62
chr1	17408319	17408819	3.74697	4.16705	3.05016	0.448876	0.000563845	0.162826	1.08	0	0	0	15.12	0	0	0	6.77	29.23	21.14	27.46	22.1	0	1.34	125.47	0	4.52	21.94	10.95	1.76	0	9.98	9.04	18.88	26.64	23.32	28.87	5.68	1.89	4.54	11.9
chr1	17414188	17414688	2.66161	2.55831	2.77039	-0.114468	-0.000251207	0.619057	8.65	27.96	0.91	0	11.76	2.71	1.42	0	0	16.24	13.45	8.52	7.37	0	3.35	0	11.67	0.9	0	2.53	10.58	1.49	5.7	7.03	16.18	8.88	7.46	2.71	13.7	0.95	3.41	6.94
chr1	17445096	17445596	4.86909	5.28116	4.19179	0.33258	0.000816312	0.0935164	51.9	36.35	0.91	0	24.37	0	0	42.91	8.12	14.61	36.52	30.3	22.1	0	6.04	265.02	0	7.23	14.62	8.42	45.84	0	33.5	23.1	26.07	36.41	34.51	35.19	35.76	27.41	35.21	32.74
chr1	17453686	17454186	4.07506	4.0086	4.14685	-0.0487967	-6.59e-05	0.908578	27.03	11.88	0	52.88	7.56	0	55.47	20.33	6.77	19.49	22.1	12.31	11.79	0	18.12	0	35.74	9.03	16.09	0	17.63	2.97	40.63	23.1	16.18	15.1	8.39	24.36	14.04	17.01	20.45	12.9
chr1	17454796	17455296	4.79741	4.92817	4.6333	0.0888245	0.000269545	0.636341	46.49	43.34	0	0	63.02	0	0	0	24.36	25.98	56.7	36.93	14.73	15.09	45.62	1.28	13.13	22.59	16.09	75.82	22.92	8.91	75.56	19.08	35.07	23.98	30.78	50.53	36.1	15.12	24.99	45.64
chr1	17462207	17462707	4.56745	4.73505	4.3505	0.121929	0.000413055	0.495426	46.49	57.31	0.91	0	4.2	0	1.42	40.65	14.89	40.6	34.6	17.99	7.37	30.18	9.39	0	10.94	28.01	11.7	40.44	65.24	8.91	56.32	21.09	30.57	27.53	24.25	21.65	25.4	6.62	44.3	29.76
chr1	17469620	17470120	3.44857	3.64309	3.19086	0.190656	0.000289999	0.546689	46.49	14.68	0	0	13.44	0	0	0	14.89	12.99	6.73	15.15	5.89	0	6.71	0	1.46	19.88	4.39	0	1.76	20.8	14.97	13.06	44.96	12.43	17.72	12.63	11.7	7.56	10.22	18.85
chr1	17474668	17475168	4.15219	3.95122	4.35053	-0.138558	-0.000421934	0.433707	29.19	10.48	39.86	0	28.57	0	42.67	0	20.3	21.11	30.75	32.19	4.42	17.6	28.85	47.37	0.73	11.75	0	0	21.16	0	25.66	5.02	22.48	19.54	18.66	38.8	17.38	3.78	14.77	15.87
chr1	17484735	17485235	4.84318	5.13254	4.42484	0.213599	0.000806947	0.180332	48.66	58.71	0.91	13.22	31.09	0	0	2.26	28.42	14.61	32.68	31.24	33.89	15.09	11.41	57.61	0	11.75	58.5	16.85	12.34	49.03	91.96	29.13	25.18	32.86	30.78	46.92	30.75	52.93	17.04	32.74
chr1	17503452	17503952	4.10379	4.10189	4.10593	-0.00141778	-3.39e-05	0.949114	50.82	12.58	29.9	0	9.24	0	0	0	6.77	10.56	18.26	31.24	11.79	60.36	16.77	0	13.13	18.07	0	42.12	26.45	0	10.69	12.05	27.87	27.53	18.66	18.04	6.02	21.74	38.62	10.91
chr1	17504632	17505132	4.11424	4.2581	3.9317	0.114776	0.000170985	0.690113	4.33	37.74	0	0	80.66	0	0	2.26	9.47	13.8	31.71	13.26	16.21	0	19.46	0	0	8.13	0	49.7	17.63	0	54.18	25.11	27.87	23.09	27.98	14.44	12.37	39.7	2.27	22.82
chr1	17513853	17514353	3.35101	3.45737	3.22016	0.102239	0.000138817	0.772855	12.98	20.27	10.87	0	11.76	32.49	0	4.52	1.35	2.44	4.81	9.47	7.37	0	21.47	0	2.19	26.2	0	0	38.79	22.28	17.11	13.06	14.39	0.89	13.06	7.22	6.02	14.18	11.36	0
chr1	17514703	17515203	1.97354	2.34514	1.38939	0.751018	0.000338976	0.339072	1.08	0	0	0	0	0	0	0	1.35	5.68	7.69	17.99	1.47	0	4.03	0	8.02	0	0	0	1.76	0	8.55	8.04	3.6	20.43	3.73	21.65	5.35	0	2.27	2.98
chr1	17521158	17521658	3.01095	3.5828	1.85482	0.946077	0.00101584	0.020313	2.16	0	0	0	1.68	2.71	0	0	0	6.5	15.38	10.41	7.37	0	8.05	0	17.5	0	1.46	34.54	1.76	0	14.97	13.06	21.58	15.1	27.05	21.65	8.36	5.67	9.09	11.9
chr1	17534190	17534690	4.01316	4.31136	3.57832	0.268176	0.000789264	0.189729	30.28	8.39	8.15	0	1.68	0	1.42	2.26	23.01	13.8	19.22	21.78	32.41	0	16.77	3.84	7.29	32.52	0	33.7	37.03	4.46	27.8	8.04	30.57	17.76	28.92	10.83	28.74	32.13	9.09	24.8
chr1	17600800	17601300	3.25602	3.2576	3.25422	0.00149018	-3.61e-05	0.937499	9.73	39.84	0	0	10.92	0	0	2.26	8.12	12.99	13.45	15.15	22.1	2.51	6.04	0	7.29	0	0	0	3.53	0	13.54	15.07	29.67	15.99	13.06	9.02	16.04	12.29	10.22	16.87
chr1	17607646	17608146	4.216	4.1631	4.27369	-0.0377343	-0.000101086	0.833891	17.3	2.8	0	0	2.52	0	2.84	45.17	17.59	34.1	34.6	29.35	45.68	42.75	15.43	0	0	19.88	33.64	0	24.69	0	17.82	10.04	17.08	31.08	30.78	45.11	9.36	14.18	10.22	40.68
chr1	17615759	17616259	4.19369	4.69591	3.27253	0.519663	0.00071831	0.072237	5.41	0	2.72	0	0	0	0	0	10.83	17.86	23.06	41.66	35.36	0	8.05	79.38	0	3.61	14.62	90.98	72.29	0	19.96	14.06	17.08	24.87	26.12	37.89	10.03	0.95	0	28.77
chr1	17622749	17623249	4.94159	5.03286	4.83064	0.0590438	0.000179392	0.75885	28.11	34.95	9.97	0	6.72	2.71	0	11.29	27.07	59.27	65.35	81.43	54.52	2.51	42.94	3.84	0	11.75	13.16	34.54	56.42	31.2	33.5	28.12	34.17	63.06	27.98	75.79	19.05	11.34	43.17	69.45
chr1	17637466	17637966	3.9675	3.83751	4.10191	-0.095883	-0.000239294	0.631037	11.89	20.27	0	0	36.13	0	0	0	5.41	24.36	26.91	26.51	44.2	37.72	24.15	0	10.21	21.68	0	1.68	7.05	2.97	12.83	20.09	26.07	22.2	33.58	35.19	21.72	6.62	2.27	18.85
chr1	17641406	17641906	4.02747	4.22396	3.76668	0.164889	0.000358547	0.471104	15.14	2.8	3.62	0	15.12	0	0	45.17	2.71	8.12	17.3	16.1	8.84	57.84	11.41	0	0	20.78	0	0.84	74.06	14.86	28.51	31.14	29.67	16.87	22.39	14.44	26.07	7.56	13.63	16.87
chr1	17645536	17646036	3.92966	4.07516	3.7448	0.121658	0.000198095	0.661626	11.89	0	0.91	0	9.24	0	0	2.26	6.77	56.02	30.75	17.99	26.52	32.69	6.04	0	0	18.97	24.86	0	0	25.26	17.82	17.08	15.28	50.62	11.19	39.7	14.71	11.34	15.9	23.81
chr1	17655737	17656237	3.57014	3.25156	3.86241	-0.24767	-0.000350768	0.428342	2.16	11.18	0	39.66	10.92	0	0	0	13.53	38.97	11.53	17.99	16.21	45.27	10.74	1.28	0	0	0	0	5.29	1.49	22.1	4.02	16.18	28.42	6.53	27.07	9.36	13.23	9.09	17.86
chr1	17662243	17662743	3.69685	4.08665	3.07185	0.410646	0.00050384	0.205617	14.06	9.09	0.91	0	9.24	2.71	0	0	8.12	21.11	22.1	17.99	13.26	7.54	0	0	0	0	0	106.14	0	0	17.11	7.03	19.78	42.63	13.99	41.5	10.03	11.34	3.41	15.87
chr1	17670926	17671426	4.83934	4.475	5.16465	-0.206354	-0.000228695	0.503001	24.87	0	0.91	356.94	10.08	0	0	0	4.06	42.22	24.03	44.5	17.68	0	12.75	80.66	0	5.42	35.1	14.32	0	0	24.24	21.09	18.88	41.74	21.45	46.92	19.05	0	4.54	44.64
chr1	17687370	17687870	2.96406	3.03191	2.88309	0.0723688	4.73e-05	0.897066	0	0	15.4	0	3.36	0	0	0	17.59	17.86	12.49	17.99	22.1	2.51	1.34	0	0	0	0	0	5.29	0	29.94	8.04	12.59	15.99	12.13	31.58	10.03	0	4.54	8.93
chr1	17696918	17697418	5.44124	5.43808	5.44481	-0.00178166	-1.84e-05	0.975751	31.36	43.34	122.31	39.66	7.56	0	19.91	0	28.42	74.7	70.16	87.11	81.04	17.6	30.19	0	11.67	28.01	14.62	90.14	42.32	14.86	62.73	31.14	61.14	75.49	48.5	131.73	28.41	14.18	13.63	68.45
chr1	17708894	17709394	3.60937	3.4411	3.77899	-0.134756	-0.000243916	0.580047	0	6.29	25.37	0	14.28	0	0	56.46	4.06	12.18	9.61	33.14	17.68	0	26.84	0	0	1.81	0	0	24.69	57.94	6.42	7.03	8.99	13.32	10.26	14.44	13.03	10.4	11.36	4.96
chr1	17732003	17732503	4.42156	3.989	4.79295	-0.264282	-0.000735251	0.157796	36.76	54.52	38.96	0	23.53	0	68.26	0	13.53	20.3	36.52	27.46	45.68	20.12	30.19	0	0	26.2	1.46	0	10.58	0	37.07	18.08	25.18	29.31	13.06	27.07	29.08	6.62	20.45	25.79
chr1	17748331	17748831	3.78193	3.87574	3.66769	0.0793899	0.000127596	0.797858	21.63	13.28	0	0	34.45	0	0	2.26	1.35	21.11	22.1	8.52	13.26	25.15	27.51	0	9.48	5.42	54.11	34.54	0	0	14.97	14.06	12.59	14.21	13.99	37.89	9.69	15.12	4.54	8.93
chr1	17812256	17812756	3.5164	3.69604	3.28147	0.171146	0.000203059	0.625655	19.46	0	38.05	0	0	0	28.44	4.52	4.06	12.18	10.57	16.1	4.42	0	8.05	0	0	11.75	24.86	0	47.61	0	16.4	9.04	8.99	29.31	10.26	36.09	12.7	0	3.41	9.92
chr1	17825683	17826183	3.56207	3.58241	3.53866	0.0176777	6.62e-06	0.988135	5.41	33.55	0.91	0	0	0	0	40.65	10.83	20.3	13.45	18.94	23.57	0	6.71	0	13.86	0	0	19.38	14.11	0	12.12	10.04	0.9	19.54	17.72	40.6	10.36	7.56	21.58	15.87
chr1	17840132	17840632	3.07215	3.18956	2.92641	0.123817	0.00012824	0.784979	20.54	16.78	12.68	0	3.36	0	1.42	0	5.41	8.12	9.61	19.88	8.84	0	7.38	1.28	0	0	0	0	24.69	0	12.12	11.05	9.89	22.2	12.13	15.34	8.69	17.01	6.82	13.89
chr1	17848707	17849207	3.17784	2.40174	3.73516	-0.634952	-0.000874045	0.0572243	9.73	49.63	22.65	39.66	9.24	0	0	20.33	4.06	12.18	12.49	9.47	10.31	0	0	0	2.19	1.81	0	0	0	1.49	3.56	11.05	15.28	7.99	8.39	17.14	3.68	0.95	3.41	12.9
chr1	17857352	17857852	2.88087	3.29612	2.19588	0.583784	0.000632808	0.145126	4.33	0	0	0	0	0	0	11.29	2.71	11.37	11.53	17.04	4.42	0	6.04	0	35.74	3.61	0	0	3.53	14.86	8.55	11.05	25.18	7.99	13.06	19.85	4.01	8.51	1.14	9.92
chr1	17882255	17882755	3.99804	4.12724	3.83611	0.10527	0.000259412	0.654738	3.24	44.73	0	0	30.25	0	18.49	29.36	5.41	8.93	14.42	15.15	22.1	0	22.14	28.17	51.78	7.23	0	0.84	21.16	14.86	17.82	20.09	24.28	19.54	19.59	23.46	19.38	9.45	12.5	6.94
chr1	17970310	17970810	3.21213	3.62033	2.54409	0.507291	0.000638675	0.155989	12.98	15.38	0.91	0	4.2	0	0	0	4.06	15.43	12.49	6.63	7.37	0	8.05	0	0	7.23	0	0	68.77	25.26	9.27	2.01	9.89	6.22	11.19	20.75	13.37	9.45	6.82	18.85
chr1	17988972	17989472	1.62027	1.12223	2.03262	-0.851259	-0.000300259	0.342823	0	0	0	0	9.24	0	19.91	0	2.71	0	0	0.95	4.42	20.12	4.03	0	2.92	3.61	0	0	0	0	2.14	5.02	11.69	0	0.93	0	5.01	0	5.68	0
chr1	18030025	18030525	2.68258	3.08234	2.03452	0.596942	0.00039166	0.269477	15.14	27.26	0	0	1.68	0	0	0	8.12	1.62	3.84	3.79	0	0	0	0	0	1.81	0	66.55	0	0	5.7	4.02	5.39	1.78	19.59	8.12	2.34	16.07	5.68	6.94
chr1	18042211	18042711	3.46847	3.76663	3.03369	0.311276	0.000559812	0.271264	19.46	13.28	0.91	0	5.04	0	0	2.26	10.83	14.61	22.1	18.94	14.73	0	0.67	0	0	14.46	1.46	42.12	3.53	8.91	17.82	8.04	27.87	18.65	16.79	19.85	9.36	6.62	24.99	10.91
chr1	18049571	18050071	3.38181	3.05846	3.67761	-0.265171	-0.000313835	0.417804	10.81	0.7	0	0	4.2	0	93.86	27.1	4.06	4.87	16.34	11.36	13.26	0	5.37	0	0	0	0	0	8.82	0	7.13	19.08	18.88	7.99	16.79	9.02	8.69	28.35	0	16.87
chr1	18062438	18062938	4.45023	4.36562	4.54049	-0.0565347	-0.000173348	0.731906	22.71	57.31	5.44	0	20.17	0	49.78	0	13.53	33.29	35.56	47.34	32.41	0	31.53	1.28	29.17	18.07	0	0	0	2.97	19.96	18.08	44.96	33.75	24.25	54.13	36.43	18.9	14.77	33.73
chr1	18071639	18072139	4.87644	4.87276	4.88061	-0.00231571	-2.67e-05	0.959174	49.74	27.26	77.01	0	18.49	0	0	94.86	10.83	27.61	37.48	44.5	29.47	22.63	2.01	0	0	14.46	48.26	117.94	38.79	1.49	19.25	23.1	23.38	48.85	31.71	47.82	25.4	7.56	27.26	22.82
chr1	18110827	18111327	2.6357	2.96789	2.13455	0.473618	0.000343796	0.35618	2.16	0	0	0	0	0	14.22	0	1.35	22.73	6.73	4.73	13.26	0	0.67	0	0	0	0	0.84	8.82	4.46	5.7	3.01	39.56	39.08	2.8	11.73	4.34	7.56	1.14	3.97
chr1	18148065	18148565	3.32321	3.41065	3.21725	0.0839671	8.31e-05	0.849996	6.49	25.86	2.72	0	3.36	0	0	2.26	8.12	19.49	23.06	15.15	8.84	0	24.15	0	0	21.68	0	0	0	0	7.13	7.03	22.48	15.99	15.86	25.26	13.03	14.18	11.36	26.79
chr1	18286723	18287223	5.02089	5.21874	4.758	0.133078	0.000570978	0.379233	38.93	69.9	79.73	0	30.25	0	12.8	0	5.41	21.11	46.13	35.98	17.68	15.09	32.88	1.28	65.64	39.75	20.47	9.27	15.87	11.89	102.65	16.07	41.36	37.3	31.71	48.72	47.13	53.87	45.44	44.64
chr1	18365235	18365735	4.32636	4.68205	3.77657	0.309326	0.000659443	0.175303	4.33	7.69	1.81	0	6.72	0	0	0	14.89	34.91	32.68	43.55	29.47	0	29.52	0	51.78	7.23	1.46	0	49.37	8.91	39.21	26.11	39.56	47.07	23.32	47.82	16.04	12.29	21.58	44.64
chr1	18376659	18377159	4.42375	4.47648	4.36156	0.0374353	0.000120509	0.823416	9.73	31.45	28.99	39.66	3.36	0	0	11.29	23.01	51.15	41.32	36.93	23.57	2.51	5.37	0	5.83	3.61	103.83	39.59	15.87	0	15.68	20.09	17.08	30.2	13.06	44.21	12.03	4.73	23.86	28.77
chr1	18433578	18434078	3.20619	3.57328	2.63192	0.439695	0.000448578	0.261596	1.08	0	42.58	0	16.81	0	0	2.26	4.06	8.93	2.88	3.79	5.89	0	4.7	106.26	0	17.17	0	0	0	7.43	5.7	9.04	7.19	8.88	2.8	2.71	4.68	14.18	11.36	4.96
chr1	18482423	18482923	6.19121	6.31505	6.03666	0.0649387	0.000321821	0.591516	22.71	30.06	22.65	52.88	31.93	59.56	1.42	0	27.07	160.76	152.81	161.91	150.29	60.36	50.32	25.61	23.34	52.4	150.63	0	82.87	37.14	98.37	53.23	115.09	166.08	82.08	215.64	50.8	22.68	70.43	107.14
chr1	18502560	18503060	4.44799	4.46853	4.42435	0.0143009	0.000185113	0.809627	88.66	20.27	11.78	52.88	20.17	0	8.53	0	12.18	12.99	17.3	20.83	22.1	7.54	26.84	11.52	19.69	19.88	10.24	58.13	22.92	13.37	27.8	16.07	23.38	24.87	25.18	18.04	25.74	15.12	29.53	14.88
chr1	18510470	18510970	4.65663	4.93889	4.25135	0.215796	0.000707665	0.220237	29.19	5.59	27.18	0	21.85	0	0	0	18.95	11.37	32.68	23.67	41.26	47.78	26.17	5.12	47.41	63.24	74.58	0	52.9	1.49	11.41	13.06	30.57	35.52	18.66	37.89	30.08	37.81	32.94	28.77
chr1	18534070	18534570	3.07533	3.30244	2.76558	0.255104	0.000363855	0.456517	3.24	4.19	9.97	0	10.92	0	0	0	4.06	4.06	12.49	14.2	29.47	0	9.39	0	2.19	17.17	0	0.84	0	1.49	8.55	11.05	27.87	9.77	18.66	13.53	14.04	5.67	24.99	11.9
chr1	18591172	18591672	3.22641	2.85472	3.55687	-0.316261	-0.000519021	0.257838	24.87	25.86	19.03	0	20.17	0	0	2.26	21.65	12.18	12.49	25.56	11.79	0	0.67	0	0	4.52	0	0	0	19.31	8.55	4.02	8.99	9.77	8.39	14.44	13.03	18.9	1.14	11.9
chr1	18597871	18598371	2.21269	2.5938	1.60741	0.686933	0.000425985	0.269161	12.98	0	0	0	0	0	0	6.78	4.06	10.56	1.92	3.79	2.95	0	2.68	0	0	0.9	0	0	0	37.14	5.7	1	8.09	10.66	5.6	9.02	2.01	3.78	6.82	11.9
chr1	18604654	18605154	4.61252	4.8931	4.2103	0.216348	0.000478152	0.311736	8.65	7.69	0	0	5.04	0	0	49.69	12.18	68.2	23.06	41.66	57.46	0	4.03	98.58	0	28.91	29.25	21.9	7.05	0	30.65	24.11	42.26	62.17	25.18	64.96	12.7	8.51	10.22	38.69
chr1	18617241	18617741	3.15457	3.53224	2.55697	0.464594	0.000587258	0.18994	12.98	0	0	0	12.6	0	0	0	14.89	13.8	4.81	10.41	0	10.06	8.72	0	0.73	6.32	0	0	24.69	46.06	12.83	14.06	8.99	13.32	14.92	14.44	8.69	11.34	11.36	8.93
chr1	18631470	18631970	3.66798	3.95672	3.25079	0.282726	0.000313165	0.410137	5.41	0	0	0	0	0	46.93	0	2.71	23.55	16.34	15.15	20.63	0	12.08	0	0	5.42	64.35	48.02	22.92	0	18.53	4.02	35.07	16.87	7.46	23.46	3.01	0.95	0	13.89
chr1	18680863	18681363	3.10073	3.12372	3.07422	0.022973	-4.59e-05	0.935048	5.41	16.78	1.81	0	22.69	0	0	2.26	6.77	20.3	3.84	12.31	22.1	0	12.08	0	1.46	8.13	1.46	1.68	14.11	4.46	11.41	11.05	15.28	7.99	9.33	6.32	11.36	21.74	4.54	17.86
chr1	18691560	18692060	3.30225	3.7539	2.52476	0.570379	0.000742013	0.0967598	3.24	0.7	0	0	0	0	1.42	0	2.71	12.18	22.1	29.35	5.89	0	8.72	0	0	9.03	0	21.9	26.45	5.94	16.4	17.08	8.09	35.52	13.99	30.68	9.69	6.62	17.04	10.91
chr1	18716904	18717404	3.58932	3.92941	3.0721	0.354064	0.000535465	0.238574	10.81	0	0	0	7.56	0	0	0	12.18	27.61	15.38	23.67	23.57	0	5.37	3.84	27.71	0.9	2.92	16.01	37.03	0	23.52	3.01	43.16	31.08	12.13	22.56	7.02	1.89	3.41	22.82
chr1	18735469	18735969	3.37966	3.38965	3.36824	0.00911406	-1.46e-05	0.972069	20.54	14.68	0	0	15.96	0	0	0	8.12	17.05	12.49	27.46	33.89	0	4.7	0	0	9.03	0	0	14.11	0	12.83	12.05	20.68	29.31	13.99	34.29	12.37	9.45	1.14	8.93
chr1	18756631	18757131	3.08801	2.84727	3.31967	-0.220746	-0.000342917	0.462636	11.89	2.8	1.81	0	6.72	48.73	0	2.26	13.53	18.67	11.53	20.83	10.31	0	0.67	3.84	0	1.81	5.85	0	0	0	9.98	5.02	5.39	23.98	5.6	26.17	9.69	1.89	10.22	12.9
chr1	18771665	18772165	3.31098	3.19831	3.42886	-0.100116	-0.000207008	0.659591	8.65	22.37	19.03	0	11.76	5.41	0	0	6.77	14.61	20.18	15.15	11.79	25.15	0.67	0	0	0	19.01	0	24.69	0	7.84	6.03	23.38	7.99	5.6	22.56	5.01	1.89	10.22	21.83
chr1	18783072	18783572	3.63082	3.5601	3.70698	-0.0581635	1.34e-05	0.977794	14.06	39.14	0	66.1	0.84	0	0	6.78	0	8.93	13.45	10.41	8.84	22.63	4.7	0	0	5.42	40.95	22.75	10.58	0	9.27	10.04	14.39	11.55	14.92	10.83	19.72	10.4	6.82	12.9
chr1	18784322	18784822	4.18442	4.494	3.72791	0.268974	0.000485154	0.288546	22.71	60.11	0	0	0	0	1.42	2.26	0	47.9	15.38	20.83	22.1	0	6.04	0	2.92	11.75	68.73	23.59	22.92	4.46	24.95	3.01	18.88	48.85	18.66	60.45	13.37	8.51	11.36	40.68
chr1	18822058	18822558	4.0398	3.80584	4.2659	-0.164229	-0.000458091	0.409971	57.31	50.33	17.21	26.44	2.52	0	0	24.84	12.18	21.11	26.91	11.36	8.84	0	29.52	0	34.28	3.61	0	19.38	3.53	2.97	27.8	21.09	18.88	18.65	19.59	18.04	11.03	13.23	6.82	18.85
chr1	18839833	18840333	3.62746	3.69648	3.54502	0.0601947	6.37e-05	0.875321	22.71	20.27	0	0	0	0	0	29.36	10.83	17.86	14.42	43.55	7.37	0	8.72	0	0	10.84	0	0	10.58	0	22.1	15.07	10.79	27.53	9.33	50.53	17.05	9.45	3.41	33.73
chr1	18854430	18854930	5.39087	5.66565	4.99915	0.180221	0.000659872	0.240769	14.06	0	19.03	0	27.73	16.24	0	2.26	17.59	73.89	77.84	109.83	103.14	10.06	8.05	76.82	54.7	23.49	97.98	16.85	42.32	5.94	68.43	32.14	28.77	75.49	70.89	110.07	38.1	5.67	24.99	90.28
chr1	18864119	18864619	3.45638	3.09523	3.77945	-0.287289	-0.000399195	0.338298	6.49	1.4	46.2	0	0	0	0	33.88	9.47	21.11	13.45	17.99	14.73	35.21	6.04	0	0	4.52	0	0	0	22.28	18.53	7.03	6.29	18.65	17.72	26.17	12.03	0	1.14	10.91
chr1	18877258	18877758	5.41568	5.67394	5.05318	0.166848	0.000619857	0.271634	18.38	58.71	0.91	13.22	4.2	2.71	22.75	2.26	33.83	82.82	71.12	89	61.88	0	36.23	121.63	99.19	26.2	0	24.43	95.21	44.57	32.08	25.11	37.76	64.83	55.03	109.17	35.76	3.78	22.72	70.44
chr1	18883035	18883535	5.16998	5.52331	4.62521	0.255507	0.00054915	0.210453	36.76	0	43.49	0	28.57	29.78	0	0	18.95	57.65	44.21	55.86	51.57	0	3.35	174.12	80.95	16.26	62.88	0	126.95	0	38.49	29.13	35.96	31.97	13.99	79.4	16.04	0	10.22	65.48
chr1	18887099	18887599	4.36614	4.36069	4.3723	-0.00382521	-4.81e-05	0.928679	28.11	32.85	17.21	0	0	32.49	0	18.07	17.59	23.55	26.91	34.09	22.1	20.12	37.57	0	17.5	4.52	0	0	82.87	32.68	15.68	20.09	22.48	18.65	23.32	32.48	16.38	23.63	2.27	36.71
chr1	18913729	18914229	3.70917	3.88933	3.47344	0.162714	0.000291318	0.562508	11.89	18.17	15.4	0	6.72	0	0	4.52	5.41	16.24	30.75	15.15	30.94	0	11.41	0	0	13.55	27.79	0	14.11	0	10.69	6.03	16.18	23.09	22.39	33.38	20.39	13.23	35.21	15.87
chr1	18916700	18917200	4.28501	4.24447	4.32962	-0.0285904	-0.000120348	0.824242	7.57	38.44	26.27	0	4.2	13.54	1.42	38.39	20.3	37.35	31.71	41.66	27.99	0	12.75	0	0	0.9	48.26	2.53	17.63	8.91	22.1	15.07	15.28	45.29	10.26	55.94	19.05	2.84	28.4	29.76
chr1	18918420	18918920	3.42223	3.38238	3.4661	-0.035171	-7.41e-05	0.86207	32.44	8.39	0.91	0	3.36	0	0	11.29	6.77	12.18	27.87	41.66	16.21	0	4.7	0	26.26	0.9	8.77	0	0	5.94	18.53	3.01	12.59	31.08	13.99	30.68	4.68	0	0	20.83
chr1	18925735	18926235	2.89994	3.04502	2.71567	0.164569	0.000175519	0.685091	6.49	1.4	3.62	0	1.68	2.71	35.55	0	10.83	8.93	5.77	0.95	7.37	12.57	0.67	0	3.65	0	0	0	42.32	0	10.69	6.03	0	4.44	16.79	5.41	12.7	22.68	5.68	9.92
chr1	18935627	18936127	1.9026	1.84079	1.9696	-0.0970633	-9.09e-05	0.814038	0	15.38	0	0	7.56	0	0	15.81	2.71	4.87	3.84	0	5.89	0	2.68	0	18.96	0	0	0	0	0	1.43	9.04	6.29	1.78	2.8	3.61	1.34	4.73	7.95	2.98
chr1	18967921	18968421	3.29013	3.59523	2.8422	0.338019	0.000503051	0.297393	11.89	27.96	0	0	9.24	0	0	0	0	3.25	19.22	9.47	19.15	0	7.38	0	13.13	18.97	29.25	0	19.4	1.49	6.42	12.05	18.88	9.77	25.18	13.53	9.02	11.34	9.09	7.94
chr1	18986614	18987114	3.8447	4.281	3.10723	0.461047	0.000712598	0.106691	4.33	6.99	0	0	0.84	0	0	9.03	9.47	13.8	21.14	37.87	8.84	7.54	9.39	107.54	0	13.55	65.81	0	0	0	14.26	15.07	7.19	11.55	22.39	27.97	17.05	7.56	5.68	14.88
chr1	18991130	18991630	3.45048	3.72201	3.06458	0.279563	0.000483998	0.340551	20.54	9.09	0.91	0	15.96	0	0	0	9.47	16.24	18.26	15.15	10.31	7.54	2.01	1.28	0.73	4.52	1.46	37.91	68.77	0	6.42	12.05	14.39	12.43	10.26	16.24	15.04	2.84	9.09	10.91
chr1	19016306	19016806	3.62223	3.84461	3.32024	0.210957	0.000278227	0.506146	18.38	1.4	0.91	0	0	13.54	0	0	16.24	12.18	20.18	28.4	26.52	0	12.08	0	0	25.3	0	0	24.69	0	10.69	11.05	23.38	24.87	19.59	23.46	25.4	1.89	34.08	19.84
chr1	19076439	19076939	3.82709	3.89603	3.74477	0.0569777	6.97e-05	0.872697	3.24	0	11.78	0	19.33	0	27.02	0	35.19	16.24	24.99	34.09	19.15	0	10.06	0	0	18.97	0	0	15.87	0	24.24	12.05	27.87	35.52	15.86	27.07	12.03	26.46	3.41	33.73
chr1	19084336	19084836	4.29871	4.77321	3.45871	0.463581	0.000977556	0.0447694	7.57	18.17	0	0	11.76	2.71	0	0	9.47	8.12	14.42	33.14	26.52	17.6	15.43	0	0.73	10.84	231.06	3.37	15.87	17.83	22.81	9.04	15.28	34.64	13.06	25.26	18.72	14.18	3.41	28.77
chr1	19112325	19112825	3.46192	3.56554	3.33472	0.0962778	8.15e-05	0.822462	20.54	31.45	0	0	21.85	0	1.42	0	2.71	22.73	16.34	13.26	17.68	0	3.35	0	0	0	0	0	0	0	27.09	17.08	21.58	27.53	24.25	28.87	10.36	0	6.82	37.7
chr1	19168605	19169105	3.66943	3.64195	3.69995	-0.0227349	-7.87e-05	0.868837	14.06	41.24	2.72	0	16.81	0	0	0	21.65	22.73	12.49	41.66	16.21	0	5.37	0	59.07	2.71	10.24	0	1.76	2.97	17.11	6.03	18.88	10.66	13.06	16.24	21.06	0.95	13.63	17.86
chr1	19214616	19215116	3.63582	4.27759	2.18204	0.967888	0.000996233	0.010752	2.16	0.7	0	0	0.84	0	0	0	8.12	8.93	18.26	10.41	5.89	0	12.75	180.52	21.15	0	0	0	15.87	0	1.43	6.03	12.59	9.77	16.79	8.12	11.36	19.85	11.36	14.88
chr1	19235371	19235871	3.8648	4.17732	3.40259	0.295158	0.000531929	0.265401	23.79	30.06	28.99	0	5.04	0	0	0	18.95	14.61	7.69	17.04	11.79	0	0.67	0	0.73	37.95	27.79	0	0	20.8	42.77	15.07	16.18	28.42	27.98	12.63	25.07	11.34	17.04	23.81
chr1	19236378	19236878	3.70979	3.87623	3.49457	0.149131	0.000289098	0.578657	21.63	13.28	0	0	15.12	0	0	18.07	14.89	21.92	26.91	11.36	4.42	0	21.47	0	0.73	14.46	0	33.7	10.58	2.97	39.92	10.04	35.07	14.21	11.19	15.34	16.71	16.07	14.77	13.89
chr1	19271122	19271622	3.93985	3.96843	3.90676	0.0225366	2.85e-05	0.957313	38.93	10.48	15.4	0	18.49	0	0	40.65	6.77	6.5	22.1	19.88	20.63	15.09	10.06	0	0.73	11.75	0	0.84	0	25.26	29.94	22.1	29.67	10.66	31.71	21.65	17.38	35.91	13.63	14.88
chr1	19273834	19274334	4.74357	4.91407	4.52232	0.119602	0.000218583	0.613225	6.49	21.67	44.39	0	5.04	0	0	0	27.07	83.63	41.32	18.94	32.41	0	63.74	0	26.98	0.9	0	35.38	112.85	8.91	45.62	12.05	77.32	42.63	21.45	44.21	0	8.51	18.18	57.54
chr1	19280486	19280986	3.56816	3.45755	3.68405	-0.0912872	-0.000237408	0.64302	29.19	37.04	16.31	0	10.92	0	1.42	36.14	5.41	9.74	13.45	18.94	1.47	0	12.75	0	0	9.94	0	5.05	10.58	1.49	22.81	21.09	29.67	15.1	3.73	10.83	2.34	12.29	17.04	24.8
chr1	19288334	19288834	3.86925	3.95736	3.76243	0.0726867	9.01e-05	0.826104	10.81	6.29	0	0	0	37.9	0	0	27.07	36.54	31.71	34.09	19.15	0	0	0	0	1.81	7.31	10.95	44.08	10.4	11.41	2.01	24.28	15.99	9.33	27.07	1.67	3.78	21.58	72.42
chr1	19290718	19291218	2.70528	2.46395	2.93741	-0.252635	-9.3e-05	0.80949	22.71	1.4	0	52.88	0.84	0	0	0	1.35	10.56	5.77	0	8.84	2.51	8.05	0	0	18.07	0	0	0	22.28	11.41	8.04	4.5	4.44	5.6	0	8.36	4.73	3.41	2.98
chr1	19297039	19297539	3.8308	3.72108	3.94582	-0.0843814	-0.000191913	0.709105	10.81	41.24	0	13.22	10.08	32.49	0	0	6.77	23.55	22.1	18.94	14.73	25.15	12.08	0	14.59	8.13	0	0	0	14.86	25.66	6.03	25.18	25.76	19.59	10.83	13.03	12.29	36.35	11.9
chr1	19320276	19320776	4.13544	4.33367	3.87196	0.162126	0.000340316	0.501486	18.38	0	26.27	0	63.02	0	0	0	18.95	30.04	23.06	23.67	8.84	0	7.38	0	29.17	12.65	21.94	1.68	29.97	1.49	52.75	18.08	22.48	41.74	21.45	20.75	21.72	12.29	14.77	19.84
chr1	19326087	19326587	4.28946	4.31468	4.26035	0.0182395	1.38e-05	0.968445	6.49	0	0.91	0	0	0	49.78	0	10.83	34.1	26.91	67.22	82.51	0	8.72	0	0	4.52	0	0	17.63	26.74	25.66	27.12	23.38	55.95	21.45	79.4	12.03	7.56	1.14	35.71
chr1	19328445	19328945	3.60784	3.96255	3.06015	0.371757	0.000497492	0.242261	15.14	3.49	0	0	0.84	0	0	0	9.47	38.97	17.3	24.62	13.26	0	2.01	29.45	0	3.61	13.16	0	1.76	0	14.97	11.05	16.18	39.96	15.86	59.55	10.7	5.67	11.36	31.75
chr1	19338484	19338984	4.97262	4.97701	4.96762	0.00271874	2.88e-05	0.954111	15.14	0	19.93	79.32	5.88	0	1.42	0	12.18	85.25	47.09	70.06	79.56	12.57	40.93	1.28	0.73	13.55	49.72	43.81	38.79	0	33.5	12.05	65.64	59.5	36.38	61.35	28.07	19.85	13.63	57.54
chr1	19346587	19347087	3.9037	4.33161	3.18745	0.441307	0.000910681	0.0746092	7.57	12.58	19.93	0	11.76	0	0	0	6.77	12.99	18.26	16.1	20.63	0	10.06	46.09	0	13.55	0	112.04	26.45	1.49	11.41	7.03	17.08	13.32	22.39	18.95	16.38	6.62	13.63	15.87
chr1	19404026	19404526	2.48005	2.32791	2.63506	-0.178081	-0.000210337	0.607095	0	29.36	0	0	21.01	0	0	4.52	2.71	8.12	9.61	3.79	7.37	0	6.71	0	1.46	0	4.39	0	0	0	2.85	20.09	16.18	1.78	6.53	0.9	6.68	9.45	9.09	5.95
chr1	19460178	19460678	3.93344	4.27498	3.41325	0.323922	0.0008984	0.13254	10.81	28.66	2.72	0	13.44	0	0	0	9.47	8.93	32.68	16.1	23.57	0	13.42	3.84	0.73	28.91	32.17	5.9	38.79	8.91	13.54	10.04	38.66	17.76	16.79	26.17	28.74	14.18	18.18	25.79
chr1	19462103	19462603	3.89041	4.33825	3.12299	0.472895	0.00090044	0.0666306	36.76	0.7	0	0	21.85	0	0	2.26	2.71	9.74	9.61	15.15	19.15	0	12.75	83.22	1.46	8.13	1.46	62.34	22.92	0	12.12	15.07	13.49	15.1	15.86	16.24	10.7	12.29	30.67	22.82
chr1	19464171	19464671	4.207	4.47264	3.83157	0.222651	0.000564803	0.305791	15.14	18.17	5.44	0	33.61	0	0	2.26	6.77	32.48	30.75	17.04	17.68	0	34.22	42.25	9.48	6.32	0	10.11	63.48	0	15.68	11.05	37.76	23.98	23.32	35.19	18.72	17.01	12.5	50.6
chr1	19471506	19472006	3.61873	3.68641	3.53797	0.0591322	8.65e-05	0.87202	3.24	52.42	0	0	10.92	0	2.84	0	6.77	17.86	17.3	17.99	16.21	22.63	6.04	1.28	4.38	1.81	13.16	0.84	1.76	19.31	18.53	19.08	24.28	16.87	14.92	18.04	21.72	18.9	1.14	22.82
chr1	19487120	19487620	4.71991	4.76439	4.66779	0.0294886	6.13e-05	0.918094	46.49	23.07	37.14	0	10.92	2.71	31.29	0	25.71	52.78	44.21	39.77	23.57	0	43.61	0	4.38	21.68	26.32	5.9	28.21	0	52.75	23.1	57.54	28.42	26.12	27.97	43.45	50.09	28.4	37.7
chr1	19500764	19501264	4.2396	4.33724	4.1203	0.073855	0.00013404	0.783158	46.49	0	67.04	0	32.77	0	0	0	10.83	25.17	15.38	20.83	23.57	0	18.79	0	11.67	12.65	17.55	92.67	31.74	0	19.25	13.06	19.78	18.65	16.79	18.95	31.75	11.34	7.95	19.84
chr1	19508429	19508929	3.99007	4.27995	3.57079	0.260685	0.000668216	0.237696	38.93	11.18	2.72	0	26.05	0	0	6.78	6.77	21.11	26.91	14.2	8.84	0	14.76	3.84	48.86	10.84	21.94	0	26.45	0	24.95	24.11	16.18	20.43	14.92	36.99	24.4	27.41	9.09	19.84
chr1	19513797	19514297	3.89972	3.69089	4.10477	-0.15294	-0.000316027	0.489965	31.36	66.4	49.83	0	12.6	0	0	0	4.06	28.42	13.45	22.72	11.79	0	17.44	0	0	4.52	0	0	12.34	14.86	14.26	10.04	25.18	15.1	27.98	17.14	14.71	35.91	5.68	21.83
chr1	19536989	19537489	3.78384	3.56487	3.99746	-0.164797	-0.000310271	0.540001	17.3	16.78	22.65	39.66	1.68	0	0	40.65	8.12	17.86	24.03	19.88	16.21	0	14.76	0	19.69	19.88	0	0	0	1.49	15.68	11.05	11.69	15.99	24.25	15.34	25.07	17.96	2.27	20.83
chr1	19569156	19569656	4.42005	4.73433	3.95442	0.259094	0.000637191	0.213438	29.19	20.27	0	0	22.69	0	0	0	8.12	21.11	39.4	24.62	25.05	32.69	9.39	0	0.73	33.43	0	78.34	28.21	13.37	48.47	13.06	42.26	23.09	22.39	45.11	29.08	29.3	15.9	29.76
chr1	19593662	19594162	3.42692	3.29078	3.56711	-0.11599	-0.000178569	0.680653	9.73	4.89	0	0	9.24	37.9	52.62	0	5.41	6.5	10.57	19.88	17.68	0	3.35	0	0	0.9	0	0	0	1.49	10.69	10.04	10.79	16.87	15.86	20.75	13.03	39.7	11.36	14.88
chr1	19615841	19616341	3.78296	4.01459	3.46573	0.211525	0.000265376	0.511928	9.73	51.72	0	0	17.65	0	0	0	6.77	13.8	29.79	22.72	8.84	0	4.7	0	61.26	0	0	0	49.37	0	15.68	9.04	28.77	21.31	20.52	10.83	22.06	10.4	5.68	19.84
chr1	19622866	19623366	3.04369	3.21595	2.81983	0.189011	0.000189116	0.64981	14.06	18.17	0	0	10.92	0	0	0	5.41	7.31	19.22	14.2	13.26	0	3.35	0	0	9.94	0	0	0	0	10.69	11.05	11.69	15.1	11.19	25.26	13.03	29.3	6.82	13.89
chr1	19637146	19637646	5.2165	5.58592	4.63714	0.268031	0.00100652	0.0836674	61.63	41.24	29.9	0	28.57	0	0	20.33	13.53	34.91	43.25	42.61	36.84	5.03	15.43	167.72	0.73	32.52	33.64	2.53	26.45	25.26	213.14	24.11	26.07	45.29	41.04	46.01	38.44	48.2	21.58	23.81
chr1	19652904	19653404	3.21779	3.57314	2.66873	0.419676	0.000561406	0.21539	11.89	0.7	0	0	0.84	0	1.42	4.52	13.53	12.18	25.95	8.52	4.42	0	11.41	0	0	0.9	19.01	4.21	0	0	33.5	9.04	27.87	10.66	22.39	11.73	19.72	16.07	11.36	15.87
chr1	19665719	19666219	5.14168	5.42954	4.72612	0.199779	0.000583193	0.2541	12.98	16.78	0	0	36.97	78.51	2.84	4.52	12.18	56.84	67.27	28.4	45.68	12.57	21.47	107.54	0	11.75	1.46	0	72.29	62.4	55.6	21.09	93.51	53.29	53.17	76.69	16.71	17.01	6.82	83.33
chr1	19678970	19679470	5.32367	5.54838	5.01786	0.144722	0.000453963	0.38378	38.93	5.59	0.91	0	28.57	40.61	0	33.88	13.53	67.39	85.53	79.53	50.1	32.69	8.72	1.28	62.72	7.23	93.6	1.68	68.77	0	57.74	39.17	68.33	78.15	47.57	128.12	21.39	2.84	30.67	86.31
chr1	19681253	19681753	2.52747	3.03211	1.59896	0.918943	0.000490339	1	15.14	0	0	0	0	2.71	0	0	14.89	0.81	3.84	0	0	0	8.05	0	0	7.23	81.9	0	7.05	0	4.99	5.02	6.29	3.55	5.6	0	2.67	2.84	7.95	3.97
chr1	19692457	19692957	2.63632	2.80127	2.42329	0.20831	0.000159624	0.683966	2.16	0	33.52	0	0	0	0	9.03	10.83	0	5.77	13.26	5.89	0	0	0	0	12.65	0	0.84	1.76	14.86	24.95	9.04	16.18	6.22	9.33	7.22	4.01	0.95	4.54	5.95
chr1	19694229	19694729	3.60937	3.59577	3.62463	-0.0115041	-4.96e-05	0.909041	22.71	33.55	0	0	6.72	0	0	0	2.71	25.17	16.34	39.77	27.99	0	10.06	0	0	6.32	30.71	0	3.53	0	19.96	12.05	15.28	27.53	26.12	18.04	12.03	10.4	13.63	9.92
chr1	19712335	19712835	3.03989	3.27136	2.72294	0.26384	0.000292243	0.494173	3.24	20.27	0	0	0.84	0	0	22.58	8.12	5.68	12.49	4.73	2.95	0	18.12	0	0	15.36	0	0	5.29	28.23	2.85	18.08	20.68	15.1	18.66	12.63	10.03	12.29	0	4.96
chr1	19716170	19716670	2.76295	2.40631	3.08283	-0.356119	-0.000560525	0.267337	0	15.38	16.31	13.22	6.72	0	0	18.07	1.35	17.05	20.18	4.73	7.37	0	6.71	2.56	0	6.32	0	0	12.34	2.97	4.99	10.04	12.59	3.55	12.13	4.51	10.03	2.84	2.27	2.98
chr1	19746576	19747076	4.66324	4.93176	4.2827	0.203139	0.000705088	0.239012	21.63	6.99	32.61	0	24.37	0	0	0	24.36	29.23	43.25	45.45	33.89	20.12	10.06	75.54	0.73	38.85	4.39	73.29	33.5	4.46	35.64	31.14	53.05	20.43	28.92	39.7	26.74	10.4	11.36	30.75
chr1	19764536	19765036	3.30383	3.24489	3.36784	-0.0534903	-0.000112643	0.7989	22.71	33.55	11.78	0	11.76	0	0	0	8.12	6.5	9.61	17.04	17.68	0	16.1	0	0	5.42	0	0	0	0	9.98	10.04	11.69	17.76	24.25	10.83	18.38	16.07	15.9	20.83
chr1	19814560	19815060	4.13935	3.82719	4.42683	-0.20948	-0.000342962	0.406128	2.16	0	0.91	0	26.05	0	25.6	63.24	12.18	35.73	26.91	37.87	44.2	47.78	0	6.4	0	2.71	0	0	37.03	0	11.41	13.06	34.17	8.88	25.18	51.43	14.04	14.18	0	22.82
chr1	19842201	19842701	3.49147	3.5163	3.46279	0.0220592	5.34e-06	0.98985	18.38	0	0.91	0	47.05	0	0	2.26	10.83	29.23	14.42	22.72	1.47	0	18.12	0	56.16	20.78	0	0.84	0	0	25.66	8.04	17.98	8.88	8.39	6.32	15.71	12.29	4.54	8.93
chr1	19881316	19881816	3.82231	4.02555	3.55096	0.180497	0.000318066	0.501422	24.87	11.88	0	0	3.36	0	0	29.36	5.41	10.56	28.83	16.1	27.99	0	17.44	0	24.07	12.65	0	0	0	41.6	11.41	28.12	29.67	36.41	11.19	13.53	18.72	14.18	12.5	22.82
chr1	19897366	19897866	3.6834	3.43521	3.92111	-0.190345	-0.000228392	0.57724	2.16	4.19	9.97	52.88	0	0	64	0	1.35	18.67	10.57	17.04	23.57	0	22.81	0	0	1.81	0	42.96	0	0	19.25	20.09	10.79	32.86	11.19	21.65	2.67	1.89	6.82	11.9
chr1	19902088	19902588	3.67183	3.7578	3.56777	0.0746607	0.000100842	0.835131	12.98	28.66	0	0	2.52	0	0	0	14.89	30.85	16.34	21.78	32.41	0	17.44	0	17.5	9.03	0	0	17.63	13.37	14.26	9.04	20.68	26.64	20.52	22.56	16.38	9.45	9.09	23.81
chr1	19917324	19917824	4.84933	4.77468	4.92952	-0.0459508	-3.43e-05	0.951993	54.06	23.76	32.61	171.86	23.53	0	0	0	6.77	26.79	44.21	29.35	25.05	5.03	14.09	5.12	51.05	46.08	0	1.68	35.26	50.51	20.67	32.14	43.16	24.87	25.18	29.77	18.38	18.9	23.86	38.69
chr1	19919381	19919881	4.78161	4.82081	4.73586	0.0255964	0.000263627	0.668871	21.63	18.17	15.4	132.2	33.61	0	49.78	2.26	8.12	10.56	35.56	47.34	10.31	0	14.76	28.17	1.46	37.04	26.32	35.38	54.66	0	30.65	14.06	44.06	20.43	24.25	47.82	27.74	26.46	11.36	50.6
chr1	19948090	19948590	3.98397	4.30979	3.49563	0.301287	0.000617789	0.217326	20.54	0.7	22.65	0	14.28	0	0	0	8.12	30.04	28.83	21.78	16.21	0	6.04	0	29.9	0	0	61.5	15.87	11.89	31.37	22.1	24.28	15.99	23.32	22.56	20.72	23.63	18.18	15.87
chr1	19984503	19985003	5.23867	5.41713	5.00551	0.113793	0.000271851	0.555959	8.65	26.56	33.52	0	0	0	0	2.26	18.95	81.19	76.88	119.3	89.88	22.63	2.01	0	25.53	13.55	46.8	48.02	49.37	0	53.46	48.21	90.81	55.95	48.5	100.15	19.38	1.89	21.58	103.18
chr1	20021858	20022358	3.42203	3.42149	3.42264	-0.000481752	-4.66e-05	0.918407	11.89	38.44	17.21	0	5.04	0	0	0	12.18	12.99	16.34	25.56	11.79	0	9.39	0	0	17.17	0	0	35.26	0	11.41	20.09	9.89	12.43	16.79	14.44	18.72	2.84	10.22	12.9
chr1	20051930	20052430	2.46715	2.63835	2.24486	0.232055	0.000129973	0.717154	3.24	19.57	0	0	4.2	0	0	0	9.47	18.67	4.81	0	4.42	0	6.71	0	0	15.36	0	40.44	0	0	4.28	6.03	14.39	5.33	0	1.8	2.34	0	7.95	7.94
chr1	20149653	20150153	3.75237	3.91478	3.54307	0.143546	0.000163403	0.673378	2.16	0.7	0	0	0	0	0	0	10.83	53.59	14.42	37.87	36.84	5.03	13.42	34.57	0	4.52	1.46	0	5.29	0	19.25	25.11	29.67	32.86	29.85	32.48	5.01	7.56	0	28.77
chr1	20151420	20151920	4.95288	4.99193	4.90731	0.0246152	8.96e-05	0.895351	35.68	49.63	30.8	0	13.44	54.14	28.44	36.14	6.77	49.53	38.44	31.24	17.68	32.69	25.5	0	1.46	33.43	17.55	50.54	37.03	0	89.82	23.1	26.97	44.41	27.05	33.38	25.07	68.05	20.45	42.66
chr1	20171759	20172259	3.25921	3.64405	2.64551	0.460508	0.000652642	0.158931	14.06	0	1.81	0	0.84	0	0	11.29	1.35	3.25	22.1	31.24	5.89	0	2.01	0	0.73	1.81	0	1.68	15.87	20.8	18.53	15.07	14.39	17.76	16.79	19.85	13.7	9.45	19.31	26.79
chr1	20197003	20197503	3.54021	3.62096	3.44286	0.0725575	0.000115278	0.832507	4.33	26.56	28.99	0	3.36	0	0	20.33	13.53	10.56	8.65	17.04	10.31	0	19.46	1.28	2.19	1.81	0	9.27	15.87	0	16.4	19.08	21.58	25.76	10.26	13.53	27.41	21.74	17.04	5.95
chr1	20204747	20205247	4.57866	4.87908	4.13962	0.236586	0.000783423	0.188712	37.84	38.44	11.78	0	51.26	0	0	2.26	32.48	17.05	30.75	17.99	11.79	0	12.75	78.1	2.19	5.42	40.95	92.67	19.4	41.6	25.66	18.08	17.98	17.76	16.79	46.92	19.72	24.57	5.68	26.79
chr1	20220755	20221255	4.2512	4.0191	4.47576	-0.154896	-0.000386423	0.435405	30.28	76.19	18.12	0	12.6	0	0	22.58	12.18	4.87	31.71	34.09	30.94	52.81	7.38	0	0	3.61	38.02	58.13	0	0	17.11	20.09	18.88	22.2	13.99	28.87	18.05	9.45	3.41	23.81
chr1	20238332	20238832	3.35422	3.1732	3.53518	-0.155379	-0.00036185	0.480365	35.68	15.38	0.91	0	11.76	0	1.42	2.26	4.06	29.23	26.91	18.94	13.26	0	14.09	0	0	5.42	4.39	3.37	1.76	0	13.54	10.04	23.38	24.87	12.13	14.44	12.03	10.4	5.68	11.9
chr1	20242861	20243361	4.99098	5.09386	4.86476	0.0662584	0.000228954	0.699507	17.3	6.99	30.8	0	5.04	0	52.62	2.26	13.53	48.72	47.09	78.59	91.35	32.69	10.06	30.73	17.5	9.03	10.24	0	21.16	31.2	31.37	28.12	44.96	80.82	41.97	121.8	25.74	11.34	24.99	49.6
chr1	20274968	20275468	3.11575	2.79161	3.41212	-0.28863	-0.00043994	0.326022	12.98	1.4	10.87	0	17.65	0	0	0	14.89	19.49	19.22	18.94	14.73	0	29.52	0	0	7.23	0	0	0	0	14.26	8.04	11.69	15.1	11.19	7.22	10.7	6.62	14.77	10.91
chr1	20343043	20343543	4.39887	4.62715	4.0872	0.178598	0.000490268	0.362437	14.06	2.1	7.25	13.22	16.81	2.71	5.69	0	4.06	52.78	35.56	35.03	42.73	7.54	15.43	2.56	13.86	9.03	0	0	42.32	32.68	42.77	4.02	76.42	52.4	13.99	41.5	7.35	17.96	13.63	49.6
chr1	20353841	20354341	3.88223	3.92777	3.8288	0.036723	3.74e-05	0.92458	7.57	0	11.78	0	0	0	11.38	0	5.41	38.16	16.34	47.34	32.41	42.75	0	7.68	0	14.46	0	0	44.08	0	17.82	26.11	17.98	22.2	15.86	43.31	12.03	10.4	0	26.79
chr1	20381431	20381931	3.13353	3.20962	3.04213	0.0770763	5.92e-05	0.885918	2.16	37.74	0	0	10.92	0	0	0	5.41	12.99	15.38	21.78	4.42	0	12.75	0	20.42	1.81	0	0	0	0	20.67	8.04	26.07	23.98	7.46	4.51	15.37	2.84	10.22	15.87
chr1	20427752	20428252	3.16574	2.45377	3.69326	-0.587927	-0.000792387	0.0726543	8.65	23.07	0	0	15.96	86.63	8.53	4.52	10.83	8.93	11.53	2.84	1.47	5.03	6.04	0	0	0	24.86	0	0	0	20.67	9.04	4.5	3.55	3.73	8.12	8.36	0.95	3.41	5.95
chr1	20434232	20434732	3.65081	3.73757	3.54573	0.0758124	0.000123485	0.801845	12.98	29.36	1.81	0	1.68	2.71	0	0	8.12	17.86	9.61	25.56	10.31	37.72	17.44	0	0.73	24.39	0	0.84	10.58	0	9.98	14.06	49.45	13.32	17.72	22.56	17.05	11.34	7.95	26.79
chr1	20460343	20460843	4.36003	4.39006	4.32522	0.0214154	1e-05	0.985461	30.28	52.42	62.51	0	14.28	0	1.42	2.26	6.77	50.34	23.06	12.31	30.94	0	14.09	0	53.24	18.07	46.8	5.9	38.79	0	22.81	17.08	7.19	26.64	22.39	37.89	17.38	5.67	14.77	21.83
chr1	20475368	20475868	4.05105	4.34581	3.62266	0.261914	0.000535446	0.281033	20.54	11.88	0	0	13.44	0	36.98	0	5.41	29.23	15.38	32.19	10.31	0	9.39	92.18	0	9.94	0	23.59	0	43.08	12.12	14.06	21.58	15.99	20.52	18.04	22.06	16.07	13.63	22.82
chr1	20483791	20484291	2.66753	3.3105	1.20794	1.44696	0.000551625	0.0558807	0	0.7	0	0	4.2	0	0	0	0	0	0.96	14.2	0	12.57	2.01	0	0	8.13	23.4	0	0	0	4.28	2.01	42.26	18.65	1.87	3.61	2.01	0.95	0	61.51
chr1	20500873	20501373	3.82476	3.9297	3.69581	0.0882963	0.000121807	0.781225	9.73	19.57	0	0	5.04	0	31.29	2.26	5.41	28.42	18.26	33.14	41.26	0	0	0	9.48	0	0	0	5.29	31.2	27.09	15.07	26.07	39.08	14.92	36.09	9.36	18.9	5.68	20.83
chr1	20506717	20507217	4.93626	5.10231	4.72161	0.111643	0.000362213	0.496782	40.01	7.69	55.26	39.66	7.56	0	113.77	6.78	17.59	40.6	30.75	19.88	16.21	0	0	1.28	0	18.07	24.86	163.43	38.79	16.34	27.09	26.11	26.97	34.64	24.25	34.29	37.43	29.3	29.53	51.59
chr1	20524406	20524906	4.03609	4.31382	3.63903	0.24479	0.000583982	0.28111	12.98	11.18	1.81	0	48.74	0	0	20.33	5.41	18.67	20.18	27.46	7.37	0	12.75	57.61	4.38	1.81	0	55.6	40.55	1.49	23.52	14.06	28.77	13.32	9.33	23.46	12.03	15.12	26.13	10.91
chr1	20550012	20550512	3.72303	3.88128	3.51981	0.140653	0.000251763	0.629764	7.57	18.17	14.5	0	24.37	0	0	0	10.83	24.36	12.49	26.51	11.79	0	21.47	0	20.42	2.71	32.17	0	22.92	0	12.12	18.08	8.99	32.86	14.92	25.26	11.03	9.45	14.77	24.8
chr1	20558969	20559469	3.62986	3.56484	3.70016	-0.0536029	-0.000125888	0.797007	5.41	19.57	0	0	12.6	0	0	22.58	28.42	7.31	23.06	11.36	10.31	40.24	14.09	0	0	19.88	0	0.84	22.92	0	8.55	15.07	24.28	17.76	13.99	12.63	17.05	11.34	9.09	27.78
chr1	20559539	20560039	2.86341	2.49309	3.19291	-0.355671	-0.000524706	0.265085	19.46	13.28	28.09	0	2.52	0	0	29.36	24.36	0.81	3.84	3.79	10.31	0	1.34	0	26.26	8.13	0	0.84	1.76	0	2.85	7.03	5.39	5.33	11.19	2.71	5.01	10.4	6.82	1.98
chr1	20580777	20581277	4.63647	4.73599	4.5147	0.0688879	0.000260361	0.692907	20.54	60.11	42.58	13.22	22.69	0	5.69	0	12.18	27.61	31.71	36.93	19.15	27.66	22.81	1.28	0	11.75	29.25	44.65	63.48	19.31	20.67	19.08	29.67	37.3	28.92	46.92	30.08	16.07	23.86	30.75
chr1	20583384	20583884	3.57562	3.34985	3.79492	-0.17947	-0.000312637	0.472229	2.16	22.37	0	0	39.49	0	0	0	12.18	7.31	15.38	29.35	8.84	0	71.12	0	0	1.81	24.86	0	8.82	23.77	17.11	14.06	8.99	13.32	6.53	21.65	15.37	2.84	10.22	3.97
chr1	20590889	20591389	3.57733	3.78904	3.29253	0.202063	0.000299456	0.520252	9.73	47.53	0	0	2.52	0	0	0	6.77	23.55	23.06	18.94	8.84	0	6.04	0	0	3.61	30.71	44.65	7.05	8.91	18.53	18.08	14.39	20.43	19.59	17.14	5.35	7.56	1.14	17.86
chr1	20594553	20595053	3.38177	3.65813	2.98719	0.291437	0.000456544	0.346009	6.49	14.68	0	0	14.28	2.71	0	0	1.35	20.3	22.1	17.99	10.31	0	8.72	0	0.73	14.46	0	19.38	3.53	1.49	17.82	16.07	28.77	7.1	25.18	23.46	11.36	13.23	2.27	29.76
chr1	20609101	20609601	4.13388	4.115	4.15497	-0.0139127	-7.18e-05	0.887463	43.25	30.75	0.91	0	21.85	0	0	2.26	9.47	34.1	33.64	40.71	22.1	10.06	18.12	42.25	0.73	3.61	1.46	0	5.29	0	12.12	10.04	24.28	31.08	26.12	37.89	22.39	28.35	26.13	22.82
chr1	20612597	20613097	3.41682	3.58925	3.19269	0.168414	0.000222451	0.618634	22.71	0	0	0	7.56	0	0	2.26	4.06	19.49	20.18	20.83	14.73	2.51	22.81	0	12.4	26.2	0	0	14.11	0	12.83	10.04	17.98	9.77	17.72	15.34	26.07	13.23	1.14	27.78
chr1	20623289	20623789	4.12706	4.3844	3.76619	0.218733	0.000634076	0.290756	1.08	12.58	36.24	0	42.85	0	0	0	18.95	9.74	28.83	10.41	22.1	2.51	18.79	0	22.61	20.78	40.95	9.27	28.21	47.54	22.81	13.06	20.68	18.65	15.86	13.53	26.4	6.62	19.31	28.77
chr1	20625800	20626300	2.91017	1.61553	3.65117	-1.1714	-0.000884896	0.0153166	9.73	0	0.91	0	0	54.14	79.64	9.03	16.24	6.5	1.92	1.89	4.42	0	4.03	0	0	0	0	0	0	2.97	1.43	3.01	8.09	4.44	6.53	2.71	4.01	18.9	0	0
chr1	20635438	20635938	4.04547	4.40422	3.48917	0.335143	0.000967175	0.103346	22.71	23.76	0	0	33.61	0	2.84	0	5.41	17.05	24.03	12.31	11.79	7.54	7.38	0	68.56	18.07	20.47	2.53	5.29	28.23	34.93	15.07	17.08	22.2	27.05	25.26	18.72	18.9	22.72	14.88
chr1	20647100	20647600	3.73831	4.1572	3.04443	0.448173	0.000894427	0.0820134	10.81	1.4	0.91	0	8.4	0	2.84	0	23.01	11.37	14.42	21.78	14.73	0	14.09	0	0.73	18.07	2.92	1.68	5.29	84.68	39.21	14.06	21.58	11.55	8.39	13.53	23.06	17.96	30.67	9.92
chr1	20657178	20657678	3.77221	3.80762	3.731	0.0292488	3.44e-05	0.941061	4.33	6.99	0.91	0	10.08	0	0	2.26	14.89	36.54	11.53	24.62	33.89	47.78	5.37	0	7.29	0.9	0	0	33.5	0	22.81	12.05	15.28	21.31	19.59	48.72	9.36	11.34	9.09	26.79
chr1	20669361	20669861	3.94023	4.11645	3.71043	0.14943	0.000385623	0.504559	29.19	9.79	28.99	0	6.72	0	2.84	27.1	23.01	12.99	19.22	19.88	13.26	0	3.35	1.28	1.46	7.23	1.46	0	21.16	22.28	42.77	16.07	25.18	17.76	20.52	37.89	16.38	11.34	35.21	16.87
chr1	20675119	20675619	3.08531	3.19791	2.94607	0.117954	0.000113496	0.801933	7.57	23.76	0	0	10.92	0	0	0	5.41	28.42	10.57	12.31	5.89	0	10.74	0	1.46	0.9	0	0	5.29	22.28	13.54	17.08	17.98	20.43	12.13	9.02	19.05	0.95	7.95	7.94
chr1	20704539	20705039	5.16371	5.1751	5.15069	0.0068086	4.24e-05	0.943611	34.6	5.59	23.56	52.88	9.24	5.41	49.78	60.98	18.95	46.28	52.86	87.11	72.2	0	13.42	0	11.67	15.36	0	20.22	17.63	68.34	48.47	24.11	54.85	81.71	55.03	89.32	29.41	12.29	27.26	58.53
chr1	20721572	20722072	4.20038	4.40181	3.9319	0.162479	0.000341942	0.491706	7.57	41.94	0.91	0	0	0	0	2.26	9.47	31.67	30.75	43.55	57.46	0	3.35	0	10.94	4.52	8.77	30.33	21.16	13.37	27.09	19.08	31.47	35.52	34.51	60.45	13.37	14.18	6.82	27.78
chr1	20722577	20723077	4.16496	4.07827	4.25729	-0.0618287	-0.000107889	0.79745	37.84	0	0	13.22	0	0	31.29	20.33	10.83	42.22	27.87	40.71	20.63	35.21	6.71	0	0	9.94	0	0	38.79	0	24.95	22.1	21.58	39.96	26.12	44.21	4.34	2.84	21.58	30.75
chr1	20723920	20724420	3.9879	3.72078	4.24074	-0.188236	-0.000273149	0.485807	20.54	2.8	17.21	0	0	0	0	2.26	18.95	49.53	18.26	82.37	45.68	22.63	3.35	0	0	0	0	0	14.11	0	19.25	14.06	28.77	39.08	17.72	47.82	8.36	0.95	10.22	23.81
chr1	20734715	20735215	3.75282	3.75476	3.75062	0.0015852	-5.63e-05	0.923274	5.41	11.88	22.65	0	6.72	0	12.8	18.07	23.01	33.29	23.06	16.1	17.68	2.51	8.72	1.28	0	13.55	0	2.53	21.16	0	26.38	13.06	22.48	16.87	24.25	30.68	14.71	11.34	11.36	19.84
chr1	20736168	20736668	4.22343	4.3298	4.09255	0.0811065	0.00015181	0.750057	22.71	1.4	28.99	0	0	0	71.11	0	25.71	19.49	28.83	18.94	27.99	0	10.74	0	60.53	5.42	0	51.39	26.45	0	9.27	16.07	30.57	28.42	16.79	22.56	15.04	23.63	7.95	27.78
chr1	20752120	20752620	3.91617	4.15393	3.58872	0.210462	0.000396915	0.424536	29.19	44.73	0	0	26.05	0	0	0	10.83	15.43	26.91	13.26	7.37	0	6.71	0	0	9.03	45.34	4.21	37.03	16.34	11.41	9.04	29.67	23.09	21.45	23.46	18.72	12.29	14.77	26.79
chr1	20764611	20765111	3.89288	3.96889	3.8016	0.0619713	9.45e-05	0.842802	32.44	13.28	30.8	0	0.84	0	0	0	12.18	38.16	21.14	16.1	8.84	22.63	12.75	0	0	47.88	0	13.48	1.76	0	17.82	19.08	16.18	13.32	27.05	25.26	12.03	36.86	13.63	21.83
chr1	20768017	20768517	3.91331	4.25878	3.38498	0.330421	0.00056904	0.217174	15.14	23.76	0.91	0	5.88	0	0	0	18.95	17.86	29.79	7.57	36.84	0	0	56.33	6.56	20.78	0	0	35.26	2.97	25.66	15.07	28.77	29.31	20.52	20.75	22.06	8.51	1.14	31.75
chr1	20782634	20783134	2.98903	3.33314	2.46352	0.434634	0.000491703	0.26112	6.49	6.99	0.91	0	10.92	0	0	0	1.35	12.18	20.18	14.2	8.84	0	0.67	0	0.73	15.36	0	0	1.76	0	20.67	12.05	23.38	15.99	19.59	12.63	13.7	19.85	13.63	1.98
chr1	20788832	20789332	3.81375	4.16159	3.28048	0.3423	0.000577967	0.215229	19.46	33.55	0	0	5.04	0	0	0	1.35	17.86	16.34	13.26	14.73	0	24.15	0	43.76	29.81	0	61.5	24.69	0	8.55	11.05	26.97	18.65	14.92	8.12	19.72	10.4	10.22	15.87
chr1	20789420	20789920	3.40253	2.92396	3.80302	-0.378086	-0.000746395	0.134701	19.46	15.38	22.65	0	21.85	0	0	27.1	16.24	23.55	27.87	17.04	8.84	0	9.39	0	0	19.88	0	1.68	0	0	4.28	10.04	22.48	15.1	7.46	7.22	9.02	12.29	5.68	13.89
chr1	20796502	20797002	3.77166	3.91888	3.58434	0.12839	0.000211939	0.659996	19.46	10.48	1.81	0	16.81	0	0	0	27.07	19.49	24.99	32.19	8.84	0	18.79	29.45	10.21	5.42	0	0	0	0	30.65	12.05	15.28	17.76	27.98	18.04	21.39	12.29	23.86	32.74
chr1	20803968	20804468	2.51522	2.77193	2.15546	0.361413	0.000287245	0.497417	9.73	27.26	0	0	0.84	0	0	0	5.41	5.68	12.49	4.73	0	0	0.67	1.28	0	0.9	17.55	0	0	10.4	6.42	5.02	15.28	3.55	7.46	5.41	8.02	7.56	19.31	7.94
chr1	20808284	20808784	3.75821	3.52351	3.98491	-0.177061	-0.00040881	0.413538	8.65	2.1	2.72	0	41.17	0	0	63.24	14.89	34.91	12.49	26.51	22.1	0	8.72	0	1.46	6.32	27.79	2.53	19.4	0	18.53	16.07	16.18	16.87	4.66	26.17	8.36	0.95	11.36	18.85
chr1	20815719	20816219	5.19732	5.39836	4.92942	0.130849	0.000436995	0.429971	15.14	29.36	0.91	0	16.81	0	11.38	2.26	13.53	74.7	131.66	81.43	44.2	17.6	18.12	6.4	29.17	41.56	23.4	0.84	77.58	4.46	71.29	23.1	67.43	96.8	34.51	113.68	38.1	5.67	44.3	38.69
chr1	20826292	20826792	3.89533	3.65659	4.12535	-0.173572	-0.000268524	0.51768	17.3	45.43	0	0	12.6	154.31	0	0	2.71	5.68	10.57	4.73	4.42	0	4.03	0	6.56	13.55	0	0	54.66	2.97	14.97	18.08	27.87	7.99	12.13	1.8	7.02	17.96	23.86	4.96
chr1	20839114	20839614	3.99338	4.22091	3.68293	0.196203	0.0003327	0.465356	2.16	34.25	0	0	7.56	0	2.84	2.26	44.66	12.99	31.71	20.83	20.63	0	12.75	0	9.48	0	0	0	5.29	52	37.07	13.06	45.85	23.98	13.06	29.77	17.05	13.23	28.4	28.77
chr1	20844446	20844946	4.00011	3.81573	4.18404	-0.132605	-0.000160156	0.738078	5.41	18.87	0	105.76	30.25	0	0	0	14.89	21.92	19.22	9.47	10.31	25.15	11.41	1.28	0	2.71	0	21.9	31.74	0	16.4	11.05	36.86	23.98	21.45	17.14	12.37	6.62	17.04	18.85
chr1	20856747	20857247	3.84425	3.8454	3.84294	0.000921055	-4.59e-05	0.93435	17.3	21.67	23.56	0	13.44	0	51.2	2.26	17.59	4.06	20.18	17.04	16.21	0	10.74	0	0.73	14.46	0	42.96	7.05	1.49	14.97	14.06	23.38	28.42	25.18	21.65	17.71	3.78	13.63	14.88
chr1	20858679	20859179	3.91149	4.22278	3.45165	0.290144	0.000497006	0.284097	9.73	13.28	0	0	10.92	0	0	0	14.89	43.84	23.06	12.31	13.26	0	22.81	0	0	28.01	13.16	16.85	40.55	0	9.98	14.06	28.77	15.99	20.52	27.97	26.4	0.95	45.44	28.77
chr1	20889401	20889901	3.5929	3.6282	3.55182	0.0306105	9.31e-06	0.984724	12.98	24.46	46.2	0	5.04	0	0	0	9.47	26.79	8.65	25.56	14.73	0	2.01	0	0	16.26	24.86	2.53	0	20.8	17.11	9.04	7.19	19.54	16.79	31.58	17.71	8.51	3.41	14.88
chr1	20891401	20891901	3.81367	3.83591	3.78803	0.0180758	-1.63e-05	0.977877	12.98	21.67	52.55	0	30.25	0	0	6.78	13.53	17.05	22.1	16.1	8.84	0	5.37	1.28	37.92	10.84	1.46	5.05	7.05	2.97	12.12	14.06	34.17	23.09	12.13	24.36	19.72	12.29	3.41	20.83
chr1	20913697	20914197	4.14367	4.44859	3.69608	0.266693	0.000430308	0.321014	19.46	15.38	0	0	33.61	0	0	0	5.41	19.49	19.22	35.03	13.26	0	33.55	0	61.99	3.61	0	0	77.58	0	24.24	16.07	36.86	23.09	26.12	20.75	23.73	25.52	14.77	16.87
chr1	20916069	20916569	3.98218	4.06447	3.88286	0.0657815	0.000108672	0.821599	29.19	6.99	0.91	0	62.18	0	0	2.26	5.41	16.24	18.26	23.67	20.63	30.18	5.37	0	41.57	20.78	33.64	0	10.58	0	14.26	10.04	15.28	20.43	27.98	37.89	10.7	0	20.45	20.83
chr1	20938783	20939283	3.09664	2.86253	3.32285	-0.214434	-0.000338214	0.47017	28.11	4.19	3.62	0	13.44	48.73	2.84	0	5.41	12.18	2.88	14.2	11.79	0	2.68	0	0	9.03	0	0.84	0	0	1.43	16.07	12.59	22.2	13.99	9.92	6.68	9.45	12.5	8.93
chr1	20954231	20954731	3.09292	3.27498	2.85432	0.197693	0.000290129	0.558129	21.63	6.29	0	0	1.68	0	4.27	2.26	10.83	12.18	11.53	17.99	19.15	0	0.67	0	16.77	8.13	0	0.84	1.76	0	11.41	15.07	6.29	18.65	11.19	9.92	16.04	17.96	21.58	8.93
chr1	20969884	20970384	3.65509	3.61673	3.69737	-0.0317284	-0.000106276	0.827128	15.14	13.98	40.77	0	2.52	0	0	2.26	2.71	31.67	9.61	22.72	32.41	0	20.8	0	0	16.26	10.24	0	15.87	0	24.95	12.05	17.08	13.32	16.79	23.46	14.04	12.29	11.36	20.83
chr1	20979628	20980128	3.51549	3.48047	3.55418	-0.0301496	-0.000123187	0.815196	23.79	16.08	0	0	36.97	0	0	0	9.47	17.86	17.3	16.1	4.42	10.06	24.15	0	35.74	14.46	0	1.68	12.34	5.94	11.41	20.09	10.79	6.22	19.59	11.73	16.04	10.4	3.41	9.92
chr1	21009528	21010028	3.10508	3.31541	2.82251	0.231449	0.000367905	0.42531	3.24	9.09	0	13.22	12.6	0	36.98	0	8.12	7.31	3.84	4.73	2.95	0	4.03	1.28	0.73	20.78	0	63.18	1.76	0	1.43	12.05	7.19	7.1	6.53	3.61	5.01	22.68	7.95	7.94
chr1	21017303	21017803	3.8201	3.57885	4.05218	-0.178734	-0.000371198	0.433868	29.19	20.27	0	0	38.65	0	83.91	0	12.18	8.93	17.3	22.72	10.31	0	5.37	0	13.13	11.75	7.31	0	3.53	0	44.2	12.05	25.18	18.65	14.92	6.32	16.38	3.78	9.09	16.87
chr1	21023551	21024051	5.65309	6.03604	5.04366	0.258662	0.00123236	0.049771	17.3	27.26	38.05	0	34.45	0	1.42	2.26	58.19	103.12	84.57	62.49	45.68	2.51	17.44	55.05	67.83	35.24	14.62	150.79	45.84	14.86	44.91	28.12	105.2	95.03	62.49	147.07	44.79	13.23	62.48	127.98
chr1	21052958	21053458	6.09398	6.24924	5.89511	0.0840258	0.000423386	0.475867	36.76	27.26	43.49	118.98	41.17	0	1.42	0	35.19	120.98	124.94	159.07	125.24	32.69	25.5	1.28	88.25	47.88	87.75	93.51	86.4	5.94	85.54	59.26	104.3	125.22	67.16	204.81	57.82	20.79	51.12	106.15
chr1	21082614	21083114	4.13514	4.03464	4.24117	-0.0718509	-0.000231404	0.672596	23.79	25.86	0.91	0	30.25	70.39	4.27	2.26	8.12	17.05	24.99	28.4	23.57	5.03	18.79	1.28	5.83	0.9	0	0	49.37	1.49	13.54	14.06	26.07	19.54	25.18	16.24	28.07	19.85	28.4	28.77
chr1	21087511	21088011	3.54909	3.74393	3.29087	0.185554	0.000330905	0.518689	19.46	0.7	1.81	0	9.24	0	0	2.26	13.53	7.31	16.34	14.2	25.05	0	36.9	0	1.46	19.88	14.62	1.68	8.82	0	9.98	8.04	8.09	25.76	13.06	21.65	22.06	24.57	27.26	20.83
chr1	21114011	21114511	3.80999	4.32422	2.85171	0.598895	0.00113303	0.0228858	7.57	4.19	0	0	9.24	0	0	0	9.47	15.43	16.34	22.72	20.63	0	2.68	0	36.47	20.78	43.87	81.71	0	4.46	17.82	21.09	17.08	15.1	24.25	19.85	10.36	10.4	3.41	13.89
chr1	21135866	21136366	5.04928	5.19336	4.86643	0.0936181	0.000328811	0.580559	68.12	31.45	28.09	0	34.45	0	22.75	6.78	20.3	55.21	43.25	38.82	50.1	0	38.24	0	1.46	52.4	35.1	0.84	105.79	26.74	64.87	28.12	38.66	44.41	23.32	53.23	48.13	29.3	32.94	36.71
chr1	21172418	21172918	4.01795	4.19982	3.77963	0.1517	0.000402174	0.508355	20.54	16.78	9.06	0	42.85	0	0	0	16.24	25.17	20.18	21.78	5.89	0	27.51	1.28	14.59	9.03	54.11	51.39	21.16	11.89	14.26	9.04	23.38	15.1	12.13	12.63	14.37	25.52	5.68	16.87
chr1	21178256	21178756	3.66846	3.89957	3.3521	0.217649	0.000254707	0.520783	45.41	0	0	0	13.44	0	0	0	4.06	27.61	28.83	17.99	4.42	0	11.41	0	0	0.9	30.71	0	10.58	0	12.12	12.05	35.07	22.2	21.45	25.26	8.69	23.63	11.36	39.68
chr1	21186052	21186552	3.51212	3.44246	3.58721	-0.0592504	-0.000144537	0.762291	16.22	51.02	0	0	6.72	0	0	0	4.06	12.99	24.03	28.4	16.21	12.57	8.05	0	0.73	14.46	0	47.18	7.05	0	18.53	10.04	12.59	10.66	6.53	11.73	13.03	9.45	7.95	14.88
chr1	21191462	21191962	5.16819	5.32792	4.9628	0.102219	0.000354538	0.53374	62.71	79.68	28.09	0	38.65	0	8.53	2.26	14.89	31.67	52.86	38.82	29.47	35.21	44.95	0	78.04	34.33	0	1.68	47.61	25.26	174.65	41.18	39.56	55.95	29.85	43.31	38.1	14.18	20.45	38.69
chr1	21219644	21220144	3.9936	3.98882	3.99899	-0.00366584	-2.39e-05	0.9538	46.49	0	5.44	0	0.84	0	0	0	5.41	34.91	26.91	48.29	64.83	0	6.71	0	0	4.52	20.47	1.68	0	16.34	28.51	16.07	33.27	35.52	26.12	35.19	11.03	1.89	12.5	26.79
chr1	21225006	21225506	4.99314	5.19697	4.72086	0.138343	0.000385624	0.455539	41.09	15.38	7.25	0	21.85	2.71	1.42	9.03	18.95	62.52	72.08	60.6	54.52	0	28.18	0	0	32.52	83.36	0	28.21	19.31	41.35	27.12	47.65	75.49	24.25	99.25	28.74	17.01	55.66	43.65
chr1	21228647	21229147	4.47996	4.37754	4.58788	-0.0675569	-0.000238267	0.658428	9.73	58.71	66.14	0	34.45	0	0	45.17	4.06	35.73	26.91	17.04	38.31	15.09	9.39	0	2.19	11.75	80.43	0.84	26.45	0	15.68	21.09	25.18	34.64	15.86	22.56	18.38	27.41	18.18	32.74
chr1	21236125	21236625	4.76537	5.05068	4.35451	0.21351	0.000540577	0.275607	30.28	12.58	0.91	13.22	9.24	0	0	0	13.53	53.59	78.81	49.23	13.26	0	32.21	0	0	18.97	7.31	59.81	40.55	14.86	25.66	25.11	55.74	57.73	38.24	72.18	42.11	17.96	22.72	64.49
chr1	21253406	21253906	4.71621	4.9967	4.31416	0.211442	0.000759202	0.196871	16.22	6.99	73.38	26.44	4.2	0	2.84	0	21.65	22.73	38.44	39.77	23.57	0	22.14	1.28	19.69	23.49	61.42	0.84	91.69	13.37	34.93	23.1	49.45	28.42	28.92	47.82	26.07	20.79	23.86	47.62
chr1	21301167	21301667	3.98857	4.2602	3.60249	0.241309	0.000524512	0.314257	8.65	21.67	16.31	0	16.81	0	2.84	0	6.77	20.3	39.4	16.1	27.99	0	5.37	0	0	10.84	24.86	0	44.08	4.46	23.52	14.06	27.87	44.41	18.66	36.09	28.07	16.07	15.9	16.87
chr1	21304016	21304516	3.9623	4.09113	3.80087	0.105904	0.00022017	0.693111	27.03	51.72	1.81	0	31.93	0	1.42	0	1.35	10.56	17.3	11.36	25.05	0	29.52	1.28	37.19	5.42	54.11	13.48	12.34	4.46	11.41	8.04	28.77	9.77	14.92	28.87	20.72	6.62	12.5	19.84
chr1	21309645	21310145	4.18239	4.2382	4.11642	0.0419632	0.000100961	0.852238	35.68	34.95	10.87	13.22	4.2	0	0	4.52	6.77	14.61	44.21	20.83	11.79	37.72	20.8	6.4	0	8.13	55.57	0	12.34	0	10.69	20.09	38.66	18.65	23.32	33.38	28.41	20.79	13.63	30.75
chr1	21311263	21311763	2.66364	1.85904	3.2336	-0.795293	-0.000977254	0.0369181	7.57	0.7	26.27	0	21.01	21.66	0	0	5.41	6.5	5.77	4.73	4.42	27.66	9.39	1.28	0	2.71	0	0	0	0	7.13	1	16.18	3.55	9.33	4.51	9.02	2.84	1.14	2.98
chr1	21325615	21326115	3.6791	3.66942	3.68998	-0.00803698	-2.87e-05	0.950217	7.57	18.17	0.91	0	15.12	56.85	0	0	2.71	19.49	26.91	17.99	19.15	0	8.72	1.28	0	16.26	0	0	15.87	0	34.93	9.04	16.18	25.76	9.33	24.36	10.36	13.23	7.95	31.75
chr1	21336391	21336891	4.72159	4.88602	4.50933	0.1155	0.000319413	0.559657	31.36	62.91	9.06	0	28.57	2.71	0	0	6.77	38.16	41.32	33.14	17.68	7.54	62.4	0	0	14.46	39.49	37.07	67	2.97	35.64	18.08	34.17	40.85	32.65	37.89	12.7	51.98	34.08	43.65
chr1	21358318	21358818	4.70873	5.03009	4.22923	0.249645	0.000997602	0.119636	32.44	44.03	25.37	0	16.81	0	9.96	4.52	12.18	32.48	34.6	37.87	25.05	0	6.04	1.28	25.53	43.37	2.92	45.49	31.74	2.97	85.54	15.07	41.36	43.52	31.71	55.94	37.43	34.02	15.9	41.67
chr1	21367648	21368148	4.2122	4.16232	4.26672	-0.0356561	-8.74e-05	0.864349	18.38	10.48	0	13.22	21.85	0	0	112.92	10.83	15.43	24.99	18.94	16.21	0	25.5	0	0	14.46	23.4	24.43	12.34	1.49	19.25	12.05	28.77	19.54	17.72	27.97	23.4	35.91	7.95	35.71
chr1	21377503	21378003	3.57541	3.72953	3.37818	0.142348	0.000228044	0.644216	9.73	44.73	0	0	10.92	0	0	0	9.47	9.74	15.38	13.26	22.1	12.57	8.05	0	0.73	0.9	19.01	1.68	28.21	0	17.82	11.05	35.07	11.55	16.79	21.65	13.37	17.01	22.72	7.94
chr1	21382018	21382518	3.88631	4.20258	3.41681	0.29784	0.000447544	0.300457	29.19	29.36	0	0	0	0	0	0	4.06	24.36	20.18	25.56	14.73	0	12.75	0	51.05	13.55	0	0	10.58	1.49	50.61	19.08	21.58	31.97	20.52	23.46	8.69	17.01	21.58	21.83
chr1	21387591	21388091	4.65975	4.83091	4.43752	0.122278	0.000305409	0.548197	23.79	1.4	0	0	1.68	0	9.96	2.26	1.35	31.67	45.17	87.11	58.94	30.18	31.53	14.08	13.86	10.84	62.88	0	10.58	26.74	79.13	37.16	38.66	32.86	32.65	65.86	19.72	3.78	10.22	24.8
chr1	21404132	21404632	4.14128	4.35045	3.86056	0.171935	0.000319195	0.494765	18.38	37.74	0	0	17.65	0	0	0	14.89	29.23	35.56	14.2	44.2	0	6.04	0	62.72	16.26	27.79	0	8.82	0	45.62	25.11	35.96	20.43	15.86	18.95	24.73	11.34	19.31	13.89
chr1	21429135	21429635	5.43732	5.68349	5.09567	0.157213	0.00107921	0.159506	19.46	20.27	19.03	13.22	11.76	27.07	14.22	2.26	17.59	61.71	65.35	94.68	73.67	37.72	34.89	19.2	11.67	38.85	11.7	25.27	116.37	47.54	60.59	41.18	73.73	103.91	60.63	109.17	50.13	21.74	36.35	45.64
chr1	21437514	21438014	4.38442	4.58803	4.1125	0.157495	0.00031571	0.502907	8.65	13.28	0	0	6.72	0	62.58	0	18.95	31.67	49.97	23.67	19.15	0	24.83	0	1.46	18.07	62.88	0	0	47.54	34.93	22.1	32.37	47.07	24.25	34.29	15.71	8.51	17.04	42.66
chr1	21459851	21460351	4.30047	4.7045	3.64238	0.368268	0.000563171	0.167125	12.98	36.35	0	0	5.88	0	0	47.43	17.59	12.99	35.56	4.73	11.79	0	2.01	0	0	12.65	0	42.12	17.63	0	23.52	15.07	38.66	63.94	12.13	106.46	24.4	0	34.08	52.58
chr1	21488093	21488593	3.63874	3.75098	3.5	0.0996345	0.000134831	0.774893	21.63	2.1	82.44	0	10.92	0	0	0	1.35	5.68	19.22	9.47	8.84	0	8.05	58.89	9.48	1.81	0	5.05	14.11	0	14.97	17.08	28.77	7.99	20.52	15.34	13.03	8.51	3.41	9.92
chr1	21502661	21503161	5.67359	5.61222	5.74012	-0.032453	-0.000122017	0.811394	56.23	60.81	0.91	0	23.53	2.71	0	140.03	17.59	110.42	109.56	134.45	111.98	0	33.55	3.84	7.29	65.05	19.01	0.84	52.9	17.83	53.46	51.23	74.63	113.68	59.7	151.58	53.14	10.4	29.53	67.46
chr1	21551661	21552161	4.82904	4.86829	4.78323	0.0253772	4.51e-05	0.930061	48.66	42.64	2.72	0	26.05	0	4.27	36.14	18.95	56.02	48.05	49.23	35.36	0	44.95	0	0	20.78	45.34	0.84	49.37	0	24.24	32.14	39.56	49.73	19.59	65.86	42.78	34.97	22.72	48.61
chr1	21562901	21563401	4.17262	3.86749	4.45482	-0.20348	-0.000444289	0.386615	1.08	20.27	0.91	79.32	0	0	96.71	0	6.77	19.49	22.1	43.55	13.26	10.06	15.43	0	8.75	14.46	7.31	1.68	22.92	20.8	33.5	15.07	7.19	23.98	14.92	28.87	8.69	5.67	4.54	29.76
chr1	21564008	21564508	3.84157	4.00271	3.63414	0.138999	0.000163033	0.676428	0	0	19.03	0	7.56	2.71	0	0	5.41	34.91	24.99	54.92	27.99	0	8.72	0	0	0	21.94	0	26.45	0	17.82	9.04	27.87	47.07	16.79	36.99	13.7	3.78	19.31	31.75
chr1	21571309	21571809	3.8622	3.94178	3.76636	0.0655097	0.000115708	0.819669	31.36	4.19	0	0	15.96	0	0	9.03	10.83	14.61	20.18	48.29	5.89	37.72	6.04	1.28	0.73	19.88	0	0	31.74	26.74	17.82	13.06	22.48	17.76	30.78	19.85	23.73	17.96	4.54	12.9
chr1	21577261	21577761	4.76037	4.95059	4.5093	0.134412	0.000379313	0.471869	14.06	9.79	38.05	0	0.84	0	0	63.24	14.89	50.34	39.4	49.23	25.05	22.63	14.09	3.84	18.23	2.71	0	103.62	8.82	29.71	37.07	19.08	53.95	61.28	36.38	77.59	12.03	8.51	2.27	50.6
chr1	21582479	21582979	4.24497	3.7705	4.64293	-0.299566	-0.000564829	0.20126	38.93	46.83	0	0	25.21	0	0	162.61	14.89	17.86	26.91	12.31	19.15	0	10.06	0	3.65	0.9	0	0	12.34	1.49	12.83	14.06	26.97	39.08	24.25	17.14	19.38	18.9	18.18	22.82
chr1	21588515	21589015	3.97943	3.45914	4.40504	-0.347847	-0.000599601	0.166918	12.98	16.78	0	0	26.89	0	163.55	2.26	9.47	6.5	20.18	21.78	13.26	0	24.15	0	0	4.52	0	0	22.92	0	16.4	23.1	20.68	15.99	16.79	18.04	11.36	8.51	14.77	13.89
chr1	21603533	21604033	4.46696	4.91384	3.70206	0.407563	0.000692054	0.103714	14.06	0	0	0	7.56	0	1.42	0	16.24	21.11	43.25	50.18	35.36	0	6.04	135.71	16.04	28.01	0	0	44.08	0	27.09	17.08	41.36	35.52	46.64	55.04	12.03	19.85	2.27	31.75
chr1	21609954	21610454	3.59099	3.82993	3.26157	0.231093	0.000387748	0.424187	3.24	25.86	0.91	0	0	0	0	0	4.06	21.11	18.26	33.14	11.79	20.12	5.37	0	0	10.84	21.94	10.95	29.97	16.34	13.54	20.09	14.39	28.42	14.92	23.46	2.67	1.89	4.54	27.78
chr1	21611886	21612386	3.59071	4.01936	2.87262	0.483172	0.000735528	0.109343	24.87	8.39	0	0	1.68	0	0	0	6.77	12.18	15.38	28.4	8.84	0	3.35	0	0	6.32	1.46	34.54	65.24	1.49	22.1	11.05	12.59	27.53	11.19	30.68	10.36	5.67	13.63	21.83
chr1	21615910	21616410	2.35336	2.1048	2.59136	-0.298742	-0.000164293	1	0	0	0	0	12.6	62.26	0	0	2.71	8.93	0	0.95	2.95	0	0	23.04	16.77	0	0	0	1.76	0	1.43	3.01	0	4.44	7.46	2.71	1.67	4.73	1.14	4.96
chr1	21628339	21628839	3.71059	3.55671	3.8672	-0.120419	-0.000269405	0.578558	22.71	37.04	0.91	0	13.44	0	0	24.84	13.53	9.74	23.06	29.35	14.73	0	29.52	1.28	0.73	6.32	0	0.84	0	0	14.97	26.11	16.18	23.09	18.66	18.04	17.38	22.68	7.95	25.79
chr1	21688501	21689001	3.5824	3.34	3.8154	-0.191449	-0.000291172	0.48643	28.11	4.19	0	0	3.36	0	102.4	0	9.47	17.86	14.42	12.31	2.95	0	16.1	0	0	6.32	24.86	0	0	1.49	2.85	6.03	24.28	13.32	28.92	11.73	12.7	29.3	3.41	6.94
chr1	21694285	21694785	3.38338	3.32258	3.44932	-0.0538479	-0.000146948	0.784953	17.3	55.22	2.72	13.22	35.29	0	0	0	12.18	0	6.73	4.73	5.89	2.51	8.05	3.84	6.56	15.36	4.39	19.38	14.11	1.49	5.7	9.04	9.89	2.66	6.53	4.51	14.04	20.79	23.86	7.94
chr1	21699078	21699578	4.37327	4.4401	4.29359	0.0482947	0.000121728	0.824879	10.81	26.56	0	0	18.49	62.26	0	36.14	6.77	29.23	38.44	18.94	17.68	0	28.85	0	11.67	17.17	48.26	0	21.16	10.4	54.18	20.09	23.38	23.98	25.18	36.09	29.08	7.56	9.09	31.75
chr1	21716682	21717182	3.35486	3.24263	3.47232	-0.0984389	-0.000196807	0.670096	5.41	11.88	3.62	0	24.37	0	0	0	9.47	16.24	31.71	11.36	30.94	0	21.47	0	0	20.78	0	0	1.76	1.49	20.67	18.08	14.39	10.66	13.06	6.32	13.7	5.67	20.45	13.89
chr1	21747492	21747992	3.87371	4.3442	3.04494	0.511261	0.000916175	0.0547784	8.65	0	24.46	0	15.96	0	0	0	9.47	12.18	9.61	18.94	19.15	0	5.37	0	40.11	1.81	42.41	59.81	0	0	5.7	27.12	26.07	24.87	16.79	21.65	18.72	26.46	15.9	17.86
chr1	21753723	21754223	3.29559	3.12447	3.46777	-0.149942	-0.000315803	0.518892	25.95	34.25	0	0	12.6	0	0	2.26	8.12	7.31	16.34	13.26	10.31	0	35.56	1.28	0.73	4.52	1.46	0.84	1.76	0	10.69	16.07	20.68	15.99	3.73	14.44	19.05	17.01	9.09	10.91
chr1	21755903	21756403	3.83075	3.9824	3.63708	0.130513	0.000194919	0.664338	40.01	20.97	0	0	10.08	0	8.53	0	12.18	17.05	27.87	22.72	19.15	0	8.05	0	24.07	1.81	0	0	0	56.45	11.41	21.09	24.28	15.99	27.98	33.38	20.39	0.95	9.09	21.83
chr1	21772310	21772810	4.07689	4.3396	3.70663	0.226886	0.000466891	0.346562	24.87	12.58	0	0	22.69	0	0	2.26	9.47	22.73	34.6	18.94	38.31	0	9.39	0	1.46	2.71	4.39	12.64	31.74	17.83	39.92	28.12	33.27	21.31	23.32	39.7	27.41	22.68	0	37.7
[truncated: 129,806 more rows]

## Sheet: ST2B
Supplementary Dataset 2: 3,268 statistically significant differentially methylated regions (p-value < 0.05) in AA TAS vs. EA TAS PCa patients. Methylation enrichment data is provided for each AA and EA PCa patient.
[truncated: 3,269 more rows]

[truncated: 3 more sheets: ST2C, ST2D, ST2E]
