# Supplementary material for: Genes Encoding Multiple Modulators of the Immune Response Are Methylated in the Prostate Tumor Microenvironment of African Americans
Source: Cancers (Basel). 2025 Jul 19;17(14):2399. doi: 10.3390/cancers17142399 (PMC12293404; doi:10.3390/cancers17142399)
Supplement: Supplementary file 1 [file cancers-17-02399-s001.zip › Supplementary Dataset S3.xlsx]

## Sheet: ST3A
Supplementary Dataset 3: 5,233 statistically significant differentially methylated regions corresponding to 3,255 genes (p-value < 0.05) in untreated (d0) AA CAFs (n=3) vs. untreated (d0) EA CAFs (n=4). Methylation enrichment data provided for AA CAFs (n=3) and EA CAFs (n=4) at d0 (without treatment), d1 (with treatment), and d10 (post-treatment).
chrom	Start	End	ME (AA+EA)	ME_AA_d0	ME_EA_d0	Log2FC (AA/EA)	Shrunken FC (AA/EA)	p.value	AA1_d0	AA2_d0	AA3_d0	EA1_d0	EA2_d0	EA3_d0	EA4_d0	AA1_d1	AA2_d1	AA3_d1	EA1_d1	EA2_d1	EA3_d1	EA4_d1	AA1_d10	AA2_d10	AA3_d10	EA1_d10	EA2_d10	EA3_d10	EA4_d10	Gene Symbol
chr9	128409083	128409583	3.82622	1.85513	4.46657	-1.26312	-0.0198887	0.0499852	10.85	0	0	3.75	5.1	56.96	22.62	30.86	53.91	28.08	6.29	47.64	48.37	31.93	7.54	16.28	0	20.39	37.48	83.34	54.6	N/A
chrX	56767201	56767701	9.04257	9.70996	8.20313	9.47962	0.0121404	0.0499788	680.15	1389.68	442.68	33.75	389.24	284.81	471.02	395.51	414.02	213.66	123.3	587.55	409.88	484.21	424.54	981.46	245	229.03	393.56	507.74	949.27	NBDY
chr1	120388449	120388949	5.62623	2.6852	6.35074	-1.2388	-0.0273564	0.0499713	19.3	0	0	8.75	0.64	164.05	153.02	44.88	0	2.44	18.87	2.35	131.46	95.78	10.05	0.78	0	0	36.91	155.47	210.95	N/A
chr13	76382458	76382958	6.94709	4.57625	7.62966	-0.736195	-0.0233837	0.0499544	69.94	0	1.62	10	564.08	111.64	106.45	43.48	0.72	59.82	30.2	218.2	237.5	93.12	32.66	156.6	0	1.57	95.41	201.7	147.66	N/A
chr20	4161930	4162430	5.87342	3.45839	6.55992	-0.92161	-0.0237702	0.0499211	31.35	0	1.62	13.75	275.66	22.78	65.2	47.69	243.67	58.6	37.75	556.96	229.44	23.94	43.96	137.99	0	0	368.57	205.9	27.3	LOC124904861,SMOX
chr2	87666082	87666582	4.80074	5.8532	2.43826	1.25993	0.0257544	0.0499102	9.65	0	163.78	13.75	1.28	0	6.65	9.82	0.72	7.33	1.26	74.11	53.33	2.66	3.77	20.93	0	0	73.83	100.85	13.65	NCAL1,LOC101928214
chr2	144908424	144908924	5.41547	3.38564	6.06286	-0.838693	-0.0205901	0.0499094	31.35	0	0	16.25	149.31	43.29	58.55	28.05	60.38	12.21	21.39	63.52	29.14	39.91	10.05	0	34.71	10.98	61.9	58.13	31.02	TEX41
chr7	105513440	105513940	7.24662	5.52315	7.85342	-0.507056	-0.0178308	0.049906	135.07	2.9	0	23.75	578.12	111.64	211.56	137.45	204.86	84.24	62.91	291.13	179.21	143.67	50.24	171.33	108.21	17.26	318.03	227.61	316.42	PUS7
chr15	66039654	66040154	6.97055	7.81774	5.65133	0.467455	0.0166628	0.0498909	487.2	68.04	121.62	13.75	1.91	132.15	53.22	288.92	273.86	173.37	21.39	130.57	235.64	18.62	228.6	254.28	385.88	9.41	98.25	210.1	52.12	MEGF11
chr4	185353686	185354186	2.27106	0	3.02598	-8.24602	-0.0304826	0.0498865	1.21	0	0	31.25	0	0	1.33	33.66	221.39	18.31	0	93.51	9.92	18.62	7.54	0	0	0	60.77	86.84	13.65	SNX25
chr15	101071223	101071723	6.13465	4.23979	6.76536	-0.672906	-0.0193417	0.0498723	56.68	0	0	25	116.77	273.42	19.96	85.55	168.92	43.95	42.78	230.55	288.34	53.21	32.66	64.35	34.71	34.51	291.9	301.14	70.73	LRRK1,LOC105371026
chr11	126550348	126550848	4.10399	5.13832	1.87879	1.44664	0.0247814	0.0498716	43.41	62.25	0	8.75	0.64	0	5.32	11.22	81.22	23.2	6.29	228.78	44.03	7.98	15.07	1.55	0	0	245.9	58.83	31.02	KIRREL3,KIRREL3-AS1
chr9	10619	11119	10.3321	9.43445	10.7624	-0.189798	-0.0113819	0.049869	974.4	658.65	442.68	213.76	3133.06	2198.72	1402.42	518.93	249.42	597.02	444.14	1839.69	807.99	1090.8	700.87	564.38	892.22	1221.99	1612.27	880.32	2669.12	N/A
chr20	38039345	38039845	3.99772	1.00713	4.7251	-2.21889	-0.0276984	0.0498427	6.03	0	0	23.75	0	66.08	15.97	9.82	224.26	4.88	5.03	84.69	87.43	10.64	12.56	309.32	0	0	60.77	69.33	7.45	RPRD1B
chr7	134565017	134565517	6.55323	4.41312	7.21302	-0.707537	-0.0215267	0.0498312	63.92	0	0	16.25	363.72	138.99	74.51	89.76	247.98	29.3	20.13	55.87	137.04	29.27	59.03	67.45	0	23.53	68.15	137.27	50.88	AKR1B15
chrX	154405997	154406497	5.40942	6.35423	3.70247	0.777605	0.0203478	0.0498148	124.21	117.98	3.24	6.25	1.91	0	43.91	74.33	405.4	41.51	21.39	95.87	81.85	21.28	10.05	127.92	2.04	23.53	116.99	77.04	80.66	DNASE1L1
chr12	131746754	131747254	5.56969	2.93313	6.27402	-1.09434	-0.0254577	0.049814	22.91	0	0	20	277.57	0	11.98	25.25	42.41	25.64	27.68	157.03	182.31	15.96	13.82	302.35	0	7.84	352.67	118.36	29.78	SFSWAP
chr10	130012146	130012646	4.08814	1.49256	4.78939	-1.67543	-0.0250546	0.0497951	8.44	0	0	7.5	0	91.14	11.98	8.42	97.76	12.21	16.36	122.92	19.22	7.98	6.28	0	0	36.08	93.14	26.61	8.69	N/A
chr10	112811313	112811813	7.2939	5.15737	7.9533	-0.623938	-0.0215109	0.0497894	94.06	6.51	6.49	6.25	929.07	6.84	49.23	74.33	62.53	36.63	22.65	355.82	182.93	34.59	43.96	109.31	0	37.65	319.73	361.37	50.88	VTI1A
chr6	30297823	30298323	5.80167	3.71744	6.45531	-0.794535	-0.021121	0.0497768	31.35	0	8.11	8.75	207.38	84.3	50.56	29.45	125.79	50.06	26.42	142.33	184.79	21.28	13.82	0	0	15.69	212.96	155.47	28.54	HCG17,HCG18
chr11	73929796	73930296	5.63403	3.40464	6.30311	-0.886619	-0.022294	0.049776	30.15	0	1.62	15	122.51	134.43	43.91	71.53	48.16	12.21	8.81	238.19	155.64	26.6	22.61	198.46	0	9.41	306.1	161.78	37.23	PAAF1
chr13	113136623	113137123	6.15703	7.07527	4.56911	0.629754	0.0194515	0.049746	329.22	7.24	68.11	2.5	3.19	70.63	18.63	199.16	97.76	97.67	15.1	28.23	13.02	21.28	134.4	198.46	0	4.71	12.49	20.31	34.74	F10
chr16	75077177	75077677	5.74899	3.73833	6.39412	-0.772753	-0.0204216	0.049743	38.59	1.45	0	11.25	134.64	109.37	81.16	75.74	3.59	25.64	28.94	220.55	223.23	29.27	20.1	168.23	2.04	56.47	257.83	288.54	65.77	ZNRF1
chr6	139959671	139960171	5.64789	3.25812	6.33216	-0.956512	-0.0235287	0.0497383	26.53	2.17	0	18.75	0.64	264.3	38.59	23.84	117.88	12.21	8.81	226.43	221.99	13.3	21.35	37.99	138.84	0	138.57	205.2	63.28	N/A
chr21	5046545	5047045	3.12484	4.22128	0.351847	3.54764	0.0274099	0.0497282	53.06	2.9	0	0	5.1	0	0	5.61	12.22	7.33	0	104.69	13.64	2.66	12.56	9.3	2.04	0	60.77	11.91	1.24	LOC102723996
chr7	23647982	23648482	7.01026	4.75129	7.68228	-0.692059	-0.022548	0.0497211	80.8	0	0	7.5	523.24	145.82	145.03	67.32	346.46	63.49	28.94	187.03	293.93	119.72	31.4	135.67	2.04	1.57	399.24	266.13	119.12	N/A
chr11	96416811	96417311	5.5639	3.15771	6.24963	-0.982635	-0.0237682	0.0496899	25.32	1.45	0	6.25	252.69	6.84	38.59	25.25	2.88	31.74	23.91	70.58	90.53	34.59	12.56	96.91	0	0	146.52	121.86	40.95	N/A
chr2	196307904	196308404	5.50287	3.14463	6.1843	-0.973469	-0.0234023	0.0496724	26.53	0	0	23.75	213.76	38.73	14.64	35.06	394.62	13.43	11.32	104.69	94.25	7.98	15.07	0.78	102.09	23.53	139.7	198.19	11.17	HECW2
chr1	110410031	110410531	6.37349	7.32861	4.61684	0.665479	0.0210389	0.0496677	14.47	7.24	460.52	13.75	2.55	75.19	6.65	23.84	1.44	6.1	30.2	114.1	31	7.98	2.51	9.3	2.04	1.57	114.72	55.33	31.02	LAMTOR5-AS1
chr5	131927677	131928177	7.56211	5.87307	8.16371	-0.474421	-0.0175592	0.0496469	166.42	9.41	0	36.25	495.16	382.78	232.85	72.93	6.47	64.71	31.45	194.08	173.63	156.97	75.36	39.54	18.38	48.63	212.96	201	272.99	MEIKIN
chr15	40180487	40180987	6.12745	4.16815	6.76634	-0.697643	-0.0200117	0.0496204	45.83	0	8.11	12.5	129.53	241.52	51.89	56.1	87.69	17.09	17.61	230.55	79.99	21.28	37.68	65.12	0	58.04	103.36	142.17	49.63	BUB1B,LOC107984763
chr6	134286285	134286785	4.66406	2.64869	5.30975	-1.00064	-0.0206061	0.0496081	18.09	0.72	0	6.25	112.31	6.84	33.26	56.1	255.17	21.98	16.36	134.68	79.37	23.94	12.56	69	2.04	21.96	90.86	139.37	62.04	SGK1
chr1	247936668	247937168	4.38116	2.27016	5.03778	-1.14651	-0.0212795	0.0496007	14.47	0	0	18.75	0	66.08	46.57	39.27	58.22	45.17	21.39	57.64	287.1	37.25	8.79	8.53	44.92	36.08	107.33	200.3	69.49	CLK3P2
chr17	61043984	61044484	6.305	4.02861	6.97873	-0.79117	-0.0227267	0.0495717	48.24	0.72	0	13.75	245.03	216.45	29.27	18.23	1.44	34.19	17.61	85.28	113.48	7.98	17.58	285.29	4.08	1.57	74.96	65.13	38.47	BCAS3,BCAS3-AS1
chr17	32828052	32828552	6.29498	4.31169	6.93682	-0.684757	-0.0201748	0.0495474	53.06	6.51	0	18.75	4.47	341.77	125.07	70.13	66.13	68.37	13.84	67.05	170.53	23.94	38.94	58.92	67.38	1.57	138	224.81	132.77	LOC124903981,MYO1D
chr8	5384178	5384678	4.05351	0	4.83062	-8.91905	-0.0329112	0.0495378	2.41	0	0	13.75	0	93.42	6.65	4.21	0	20.76	12.58	0	24.8	0	8.79	0	0	25.1	57.36	0	3.72	N/A
chr12	54129408	54129908	5.1999	6.19025	3.25648	0.92459	0.0226008	0.0495242	12.06	207	0	26.25	0	0	11.98	18.23	38.81	21.98	11.32	194.67	174.25	18.62	22.61	86.05	55.13	10.98	190.25	67.23	31.02	LINC02381
chr3	53873713	53874213	5.41757	2.85784	6.11605	-1.09499	-0.0250549	0.0495232	16.88	0	4.86	21.25	201.64	0	54.55	16.83	263.8	48.84	17.61	201.73	164.95	18.62	22.61	153.5	0	0	172.07	200.3	47.15	ACTR8
chr3	149869235	149869735	8.3222	6.83077	8.89096	-0.379803	-0.0157889	0.0495197	211.04	128.84	1.62	12.5	674.47	872.65	339.3	224.4	580.78	145.29	81.78	398.76	252.38	117.06	81.64	381.42	220.5	134.91	253.85	516.15	368.54	RNF13
chr2	125726616	125727116	4.52202	1.6852	5.24013	-1.6309	-0.0268478	0.0495093	9.65	0	0	8.75	0	118.48	23.95	5.61	0.72	2.44	7.55	63.52	13.64	15.96	11.3	56.59	0	40.79	0	0.7	4.96	LINC01889,LOC124900611
chr9	134006190	134006690	6.30998	7.20095	4.8328	0.574347	0.018395	0.0495058	45.83	230.17	165.4	21.25	0.64	77.47	14.64	29.45	3.59	25.64	5.03	121.16	84.95	13.3	15.07	98.46	36.75	14.12	86.32	110.65	43.43	N/A
chr3	113857171	113857671	4.70659	2.00713	5.41547	-1.42745	-0.0259263	0.0494996	12.06	0	0	6.25	0	129.87	34.59	26.65	2.88	41.51	6.29	79.4	184.17	10.64	6.28	3.1	0	0	72.12	106.45	55.84	GRAMD1C
chrX	154720286	154720786	6.18603	7.07381	4.72108	0.582355	0.0182307	0.0494844	127.83	196.87	79.46	6.25	2.55	50.13	46.57	103.79	0.72	28.08	36.49	198.2	101.7	55.87	70.34	113.19	2.04	53.33	142.54	159.68	104.23	GAB3
chr13	100110887	100111387	5.47544	3.42705	6.12499	-0.835891	-0.0209845	0.0494424	19.3	0	12.97	7.5	195.9	63.8	11.98	9.82	99.91	18.31	13.84	69.99	53.33	2.66	0	0.78	0	50.2	92	91.74	8.69	PCCA
chr5	70692467	70692967	5.73133	6.71795	3.80908	0.816944	0.0225841	0.0494411	13.27	302.55	0	6.25	5.74	22.78	21.29	32.26	3.59	13.43	5.03	60.58	55.81	0	7.54	2.33	2.04	1.57	131.75	42.02	24.82	LOC107986355
chr2	239816050	239816550	6.28496	7.2784	4.32374	0.74999	0.0228349	0.0493887	102.51	0	363.23	16.25	0	15.95	47.9	67.32	66.85	52.5	18.87	43.52	30.38	7.98	27.63	0	4.08	6.27	131.19	88.24	24.82	N/A
chr1	247373602	247374102	6.15412	3.34881	6.87019	-1.0345	-0.0267119	0.0493776	28.94	0	1.62	11.25	0	410.12	46.57	11.22	0.72	65.93	15.1	5.29	290.2	13.3	12.56	58.92	0	29.8	8.52	274.53	73.21	ZNF496-DT
chr2	87632733	87633233	3.59712	1.27016	4.27566	-1.74319	-0.0230889	0.0493717	7.24	0	0	5	8.3	61.52	2.66	12.62	47.44	9.77	3.77	41.17	59.53	10.64	8.79	95.36	0	25.1	36.91	32.22	12.41	NCAL1
chr13	93553508	93554008	2.13081	0	2.81995	-8.14463	-0.0246179	0.0493696	2.41	0	0	25	1.91	0	1.33	9.82	1.44	9.77	27.68	38.23	11.16	13.3	8.79	30.23	2.04	4.71	31.23	7	4.96	GPC6
chr9	37570541	37571041	6.13754	3.99588	6.7975	-0.765007	-0.0216814	0.0493678	44.62	0	3.24	11.25	236.73	134.43	62.54	44.88	7.91	40.29	12.58	156.44	150.06	7.98	18.84	1.55	0	9.41	145.38	55.33	34.74	FBXO10
chr11	73864608	73865108	4.80619	2.59004	5.47394	-1.07668	-0.0223256	0.0493597	10.85	0.72	6.49	11.25	0	157.21	9.31	25.25	0	10.99	33.97	164.68	90.53	18.62	22.61	105.43	116.38	17.26	94.84	106.45	19.85	MRPL48
chr2	135989540	135990040	5.15286	6.18458	2.94637	1.06718	0.0248393	0.0493572	14.47	200.49	3.24	16.25	1.28	0	13.31	21.04	0	7.33	10.07	137.04	52.71	5.32	11.3	98.46	0	1.57	113.58	59.53	14.89	DARS1-AS1
chr2	100968184	100968684	5.98857	3.89465	6.64329	-0.768874	-0.0212697	0.0493475	44.62	0	0	12.5	218.87	113.92	54.55	56.1	207.73	32.96	21.39	147.62	199.67	21.28	21.35	1.55	2.04	15.69	211.26	231.81	81.9	NPAS2
chr5	167698536	167699036	4.13482	1.67521	4.82514	-1.52063	-0.0242145	0.0493238	7.24	0.72	1.62	3.75	0.64	95.7	13.31	7.01	0	24.42	2.52	17.06	41.55	10.64	7.54	1.55	2.04	0	105.63	77.74	14.89	TENM2
chr19	48579318	48579818	3.91803	4.93959	1.7814	1.46622	0.0242647	0.0493174	14.47	69.48	8.11	13.75	0	0	0	43.48	158.85	9.77	25.16	134.68	105.42	7.98	8.79	2.33	0	0	85.75	47.62	21.09	SULT2B1
chr2	10098861	10099361	3.6423	1.42705	4.30996	-1.58791	-0.0225697	0.0493075	4.82	0	3.24	18.75	0	43.29	17.3	8.42	39.53	35.41	8.81	154.68	46.51	10.64	5.02	17.83	0	12.55	122.67	42.02	22.34	N/A
chr5	181311938	181312438	5.9449	4.30466	6.53888	-0.602001	-0.0171013	0.0492935	28.94	17.37	12.97	7.5	14.04	282.53	67.86	12.62	74.04	8.55	83.04	31.76	199.67	95.78	3.77	6.2	8.17	90.98	23.28	219.91	142.7	N/A
chr1	244551666	244552166	4.45703	2.17068	5.13172	-1.23748	-0.0229655	0.0492891	12.06	1.45	0	7.5	107.84	2.28	22.62	14.03	2.88	14.65	11.32	19.41	66.97	13.3	3.77	96.13	2.04	0	18.17	66.53	21.09	CATSPERE
chr1	25497007	25497507	4.47893	2.00713	5.17028	-1.36073	-0.0243097	0.0492883	12.06	0	0	8.75	0.64	109.37	25.28	26.65	375.93	43.95	6.29	106.45	62.63	31.93	13.82	0	0	18.82	177.75	97.35	47.15	MACO1
chr7	105873785	105874285	2.62908	0.533272	3.28401	-2.6001	-0.0212637	0.0492831	3.62	0.72	0	16.25	4.47	2.28	15.97	8.42	43.13	18.31	15.1	32.35	97.36	21.28	11.3	3.88	61.25	7.84	40.32	91.04	9.93	ATXN7L1
chr2	196936787	196937287	5.83567	3.60857	6.50453	-0.848241	-0.0224666	0.0492697	34.97	0	1.62	11.25	301.18	6.84	43.91	21.04	38.81	26.86	16.36	86.46	96.11	13.3	17.58	193.81	0	25.1	150.49	86.14	71.97	N/A
chr8	91140635	91141135	6.89207	5.25354	7.48577	-0.510042	-0.0172717	0.0492605	19.3	4.34	90.81	15	229.71	262.02	210.23	15.43	1.44	10.99	45.3	58.81	298.89	125.04	16.33	7.75	0	232.16	40.89	186.29	327.59	LRRC69
chr3	194140632	194141132	5.86576	6.8951	3.67595	0.905627	0.0249384	0.0492508	2.41	354.66	0	12.5	0.64	27.34	10.64	14.03	43.13	30.52	8.81	0	91.77	10.64	12.56	110.08	6.13	29.8	0.57	20.31	6.2	N/A
chr17	12586752	12587252	5.54512	3.20876	6.22454	-0.953777	-0.0233379	0.0492399	27.74	0	0	17.5	153.78	86.58	41.25	21.04	0	46.39	11.32	66.46	126.5	23.94	23.86	91.48	0	28.24	143.11	152.67	68.25	LINC00670
chr8	1958453	1958953	5.58121	3.27016	6.25826	-0.934296	-0.0231675	0.0492332	28.94	0	0	17.5	246.31	9.11	33.26	29.45	88.41	7.33	16.36	92.93	133.94	21.28	5.02	0	53.08	15.69	41.46	30.11	21.09	ARHGEF10
chr6	676157	676657	7.18885	5.05349	7.84813	-0.634054	-0.0216044	0.0492315	51.86	47.77	0	8.75	643.2	168.61	101.12	63.11	56.78	56.16	32.71	174.68	182.31	55.87	10.05	177.53	0	3.14	378.22	254.92	60.8	EXOC2
chr5	65633850	65634350	6.00223	4.05483	6.63964	-0.710083	-0.0200443	0.0492144	48.24	0	1.62	23.75	256.51	38.73	79.83	56.1	8.63	39.07	8.81	93.51	147.58	26.6	21.35	58.14	71.46	12.55	205.58	222.71	39.71	TRAPPC13
chr6	42137603	42138103	6.17759	4.29931	6.80613	-0.661495	-0.0194315	0.0491907	48.24	4.34	6.49	13.75	344.57	38.73	50.56	60.31	257.33	56.16	12.58	138.21	128.98	23.94	36.42	6.98	167.42	3.14	127.21	67.93	55.84	C6orf132
chr6	4089952	4090452	8.2844	6.67511	8.87338	-0.410158	-0.0169382	0.0491796	247.22	59.35	0	21.25	1316.39	209.62	328.65	234.22	437.74	147.73	56.62	638.13	442.75	258.07	160.77	452.74	328.71	76.86	391.85	185.59	433.06	TEX56P
chr2	95832966	95833466	3.86058	1.00713	4.57974	-2.17391	-0.0270728	0.049179	6.03	0	0	18.75	0	72.91	3.99	9.82	90.57	9.77	23.91	27.05	19.22	5.32	13.82	0	0	0	26.12	0.7	13.65	N/A
chr20	56511607	56512107	6.3419	4.20703	7.00113	-0.733419	-0.0216534	0.049158	53.06	0.72	1.62	17.5	184.41	266.58	43.91	35.06	223.54	41.51	20.13	210.55	231.92	34.59	37.68	334.13	0	12.55	251.58	236.01	86.86	RTF2,GCNT7
chr4	168591893	168592393	4.68318	2.09122	5.38415	-1.36017	-0.0252309	0.0491451	12.06	0.72	0	3.75	0	152.66	10.64	16.83	100.63	29.3	25.16	57.05	120.3	13.3	8.79	0.78	0	0	66.44	64.43	19.85	LOC124900807,PALLD
chr15	43944227	43944727	4.85257	1.85513	5.58035	-1.58367	-0.0280803	0.0491432	10.85	0	0	15	169.73	0	6.65	5.61	150.23	29.3	6.29	188.79	1.24	7.98	16.33	103.88	0	3.14	159.01	8.4	3.72	FRMD5
chr1	57635695	57636195	5.06233	2.97393	5.71644	-0.940426	-0.0211736	0.0491336	20.5	1.45	1.62	7.5	1.91	182.28	18.63	8.42	41.69	24.42	18.87	32.35	135.8	5.32	11.3	1.55	0	37.65	71.56	107.15	29.78	DAB1
chr12	47949813	47950313	7.76178	5.81448	8.39918	-0.529836	-0.0200198	0.049129	168.83	0	0	12.5	747.21	412.4	178.3	136.04	261.64	76.92	13.84	257.6	332.99	133.02	75.36	46.51	116.38	86.28	284.52	317.95	160.07	N/A
chr8	57096389	57096889	4.95707	3.02151	5.59299	-0.886161	-0.0200159	0.0491229	22.91	1.45	0	7.5	161.44	6.84	17.3	21.04	61.1	54.94	40.26	33.52	42.17	15.96	8.79	5.43	0	3.14	46.57	45.52	27.3	N/A
chr3	49090003	49090503	6.02927	4.07182	6.66794	-0.71019	-0.0201192	0.0491225	43.41	2.17	4.86	10	137.83	161.77	97.13	50.49	2.88	43.95	32.71	166.44	130.84	15.96	25.12	93.03	0	12.55	157.88	182.79	69.49	QRICH1
chr7	7373615	7374115	5.11482	2.8711	5.78534	-1.00828	-0.0226222	0.0491156	20.5	1.45	0	22.5	138.47	41.01	18.63	7.01	1.44	2.44	15.1	115.27	104.8	10.64	5.02	66.67	2.04	0	148.22	40.62	14.89	COL28A1,LOC107986764
chr11	4028350	4028850	5.35268	3.20876	6.01288	-0.903947	-0.0217725	0.0491143	27.74	0	0	16.25	101.46	66.08	74.51	40.67	202.7	21.98	13.84	248.78	286.48	18.62	27.63	53.49	0	26.67	175.48	198.9	71.97	STIM1
chr1	174232353	174232853	6.38594	4.32906	7.03648	-0.699521	-0.0210167	0.0491099	60.3	0	0	6.25	338.19	88.86	91.81	33.66	269.55	50.06	17.61	171.74	167.43	39.91	38.94	106.21	53.08	7.84	130.62	94.55	102.99	RABGAP1L
chr13	101820918	101821418	5.63568	3.52315	6.29247	-0.834962	-0.0215115	0.0491055	33.77	0.72	0	5	163.35	38.73	106.45	16.83	26.6	12.21	3.77	28.23	99.22	95.78	23.86	67.45	0	14.12	153.9	128.86	137.74	FGF14
chr19	5498462	5498962	3.2035	0.6852	3.89868	-2.49118	-0.0247693	0.0491049	4.82	0	0	8.75	0	29.62	21.29	7.01	47.44	19.53	7.55	28.23	43.41	7.98	10.05	0	0	3.14	48.27	38.52	6.2	N/A
chr9	116321017	116321517	5.32456	2.85513	6.01571	-1.07253	-0.0243705	0.0491023	21.71	0	0	13.75	2.55	211.9	30.6	21.04	237.92	15.87	30.2	227.61	129.6	15.96	6.28	88.38	81.67	0	80.64	149.17	27.3	PAPPA,PAPPA-AS2
chr13	21637321	21637821	5.76623	3.27016	6.4596	-0.979909	-0.0246643	0.0490841	28.94	0	0	16.25	285.23	0	50.56	44.88	0	7.33	30.2	202.32	115.96	23.94	11.3	59.69	102.09	10.98	170.37	98.75	57.08	N/A
chr1	174102831	174103331	4.4871	1.85513	5.19109	-1.47954	-0.0257502	0.0490807	10.85	0	0	5	138.47	0	2.66	16.83	89.85	12.21	10.07	55.28	38.45	23.94	7.54	0.78	0	0	66.44	50.42	17.37	N/A
chr17	72953803	72954303	5.98887	3.77266	6.65662	-0.817553	-0.0223923	0.0490756	41	0	0	17.5	233.54	113.92	38.59	57.5	254.45	35.41	21.39	102.34	154.4	42.57	31.4	393.05	0	58.04	172.07	150.57	37.23	SLC39A11
chr10	63174500	63175000	5.73475	3.07752	6.4406	-1.06299	-0.0258425	0.0490589	25.32	0	0	5	236.1	95.7	10.64	36.47	1.44	31.74	2.52	47.64	81.85	10.64	3.77	33.34	0	0	122.1	140.77	28.54	JMJD1C
chr22	17036060	17036560	5.08217	6.06933	3.15692	0.940829	0.022603	0.0490522	13.27	188.19	0	20	4.47	4.56	6.65	5.61	214.2	24.42	32.71	1.18	20.46	15.96	31.4	185.28	2.04	3.14	1.14	1.4	8.69	N/A
chr14	60972243	60972743	7.23738	5.00713	7.90655	-0.658011	-0.0225101	0.0490298	96.48	0	0	16.25	585.13	266.58	91.81	61.71	165.32	59.82	55.36	214.08	115.34	37.25	30.14	224.82	0	14.12	180.59	142.87	102.99	TRMT5
chr10	5289973	5290473	7.20584	8.05407	5.88315	0.452468	0.0167588	0.0489992	100.09	202.66	494.57	13.75	64.45	66.08	91.81	81.35	183.29	41.51	26.42	200.55	148.2	58.53	41.45	201.56	0	34.51	216.37	220.61	146.42	N/A
chr5	43850280	43850780	7.74234	5.51302	8.41142	-0.608605	-0.0225121	0.04899	136.27	0.72	0	6.25	899.08	339.49	117.09	50.49	281.77	61.05	32.71	168.21	203.39	77.15	51.5	431.81	0	40.79	438.99	208.7	167.52	N/A
chr17	9260933	9261433	5.88138	3.60857	6.55476	-0.859322	-0.0228898	0.0489739	34.97	0	1.62	10	162.08	164.05	39.92	42.08	0	42.73	26.42	105.28	109.14	39.91	18.84	44.96	0	9.41	217.51	107.85	49.63	STX8
chr4	140780172	140780672	3.81573	1.00713	4.53201	-2.15883	-0.027071	0.0489303	6.03	0	0	2.5	72.74	0	17.3	14.03	96.32	8.55	0	7.65	19.84	2.66	3.77	0	0	0	47.7	37.82	17.37	N/A
chr3	151820592	151821092	5.94272	4.32922	6.53238	-0.592381	-0.0169815	0.0489152	38.59	21.71	0	16.25	221.42	82.02	50.56	43.48	34.5	29.3	13.84	149.97	52.09	58.53	27.63	169.78	91.88	25.1	182.3	71.43	111.68	AADACL2-AS1,AADAC
chr15	21173959	21174459	1.01569	0	1.82304	-7.5181	-0.0300525	0.0489114	0	0	0	7.5	0	0	6.65	1.4	0	6.1	7.55	8.23	16.12	5.32	0	34.11	0	26.67	0	10.51	7.45	N/A
chr4	966744	967244	10.0683	10.7273	9.24634	0.214123	0.0121593	0.0489056	1236.09	2756.93	1092.93	48.75	626.61	790.63	963.33	607.29	1360.67	405.34	158.53	904.55	791.86	880.62	614.2	1648.95	918.77	409.42	789.38	942.65	1255.76	DGKQ
chr14	22869976	22870476	5.67644	3.25342	6.36363	-0.965729	-0.0242176	0.0488943	20.5	0	8.11	15	246.94	34.18	33.26	19.64	0	32.96	11.32	199.38	128.36	5.32	7.54	72.87	0	14.12	218.64	189.79	19.85	N/A
chr5	151071662	151072162	5.33456	3.07752	6.0064	-0.962452	-0.0228112	0.0488928	25.32	0	0	5	156.97	59.24	35.93	46.28	100.63	35.41	28.94	217.02	156.26	29.27	7.54	224.82	93.92	0	97.11	128.16	21.09	TNIP1
chr13	49534472	49534972	4.83152	5.84276	2.76217	1.0781	0.0238499	0.0488924	19.3	63.69	89.19	12.5	0	0	14.64	51.89	90.57	31.74	17.61	184.09	178.59	5.32	15.07	75.97	0	0	81.78	199.6	34.74	RCBTB1
chr16	8911274	8911774	6.01179	3.72959	6.68608	-0.840435	-0.0230041	0.0488807	39.8	0	0	16.25	260.98	109.37	25.28	68.72	98.47	45.17	16.36	352.29	135.8	23.94	12.56	132.57	65.33	0	265.21	168.08	50.88	USP7
chr13	48366737	48367237	1.67861	0	2.40616	-7.91657	-0.0279976	0.0488663	1.21	0	0	11.25	0.64	0	9.31	9.82	0	17.09	16.36	50.58	11.78	2.66	16.33	0	61.25	15.69	32.37	26.61	11.17	LOC112268118,RB1
chr4	165089136	165089636	5.18497	6.18959	3.15695	0.969079	0.0235131	0.0488603	15.68	96.26	107.02	13.75	0.64	0	21.29	18.23	76.19	21.98	15.1	128.21	119.06	37.25	3.77	131.02	0	0	192.52	152.67	32.26	TMEM192
chr5	151794940	151795440	6.56044	4.91034	7.15597	-0.542405	-0.0173174	0.0488544	55.47	34.74	0	18.75	237.37	227.85	86.49	56.1	261.64	45.17	33.97	303.48	71.93	61.19	46.47	162.03	22.46	56.47	212.4	137.27	90.58	G3BP1
chr3	127308795	127309295	8.6119	7.36859	9.13114	-0.30903	-0.0138203	0.0488432	252.04	117.25	126.48	42.5	1562.7	378.23	259.46	214.58	357.96	114.76	123.3	481.68	234.4	271.37	124.35	476.78	100.04	128.63	326.54	130.26	470.29	N/A
chr10	30689029	30689529	5.69933	3.54487	6.36066	-0.841648	-0.0219143	0.0488362	30.15	0	4.86	25	0	211.9	91.81	42.08	338.55	43.95	44.04	178.2	309.43	39.91	22.61	181.41	44.92	7.84	237.95	245.82	155.11	N/A
chr10	132932989	132933489	5.92654	6.81385	4.46339	0.609218	0.0182119	0.048821	112.15	202.66	22.7	26.25	3.83	2.28	55.88	70.13	171.79	32.96	50.33	295.83	78.13	55.87	30.14	12.4	0	39.22	305.53	57.43	71.97	CFAP46
chr14	90824509	90825009	4.60755	5.63969	2.398	1.23034	0.0253476	0.0488201	51.86	97.71	0	10	0.64	9.11	1.33	28.05	124.35	30.52	31.45	22.94	163.71	2.66	23.86	121.71	0	0	23.85	251.42	13.65	LINC02321
chr10	96070482	96070982	5.7608	3.49256	6.43373	-0.879488	-0.0229065	0.0488183	33.77	0	0	7.5	177.39	95.7	65.2	21.04	231.45	18.31	16.36	125.27	93.01	21.28	15.07	113.96	0	37.65	270.89	183.49	49.63	ENTPD1-AS1
chr4	75852933	75853433	8.04094	6.42264	8.63138	-0.425851	-0.0171096	0.048803	226.72	1.45	29.19	20	825.06	483.04	258.13	165.5	484.47	103.78	35.23	590.49	502.9	194.22	99.23	244.98	40.83	123.92	419.11	542.06	330.07	N/A
chr1	242956282	242956782	5.6689	3.71201	6.30749	-0.763271	-0.0202116	0.0487921	38.59	0.72	0	11.25	164.63	95.7	45.24	22.44	6.47	51.28	40.26	109.98	184.79	29.27	36.42	16.28	0	28.24	132.32	81.24	58.32	N/A
chr14	51054475	51054975	5.68805	3.52037	6.35078	-0.849386	-0.0220152	0.0487528	31.35	1.45	1.62	7.5	0.64	227.85	90.48	19.64	0.72	28.08	10.07	112.33	55.81	23.94	7.54	88.38	30.63	12.55	199.9	177.18	59.56	TRIM9
chr16	28829689	28830189	6.86503	5.02505	7.48843	-0.574583	-0.0191625	0.0486682	97.68	0	0	18.75	298.63	314.43	86.49	98.18	92.01	57.38	47.81	215.85	349.11	79.81	84.15	307.77	100.04	56.47	289.63	304.65	127.81	ATXN2L
chr4	189917029	189917529	5.9539	4.53339	6.50953	-0.520999	-0.0152313	0.0486653	39.8	29.68	0	21.25	95.08	123.04	125.07	36.47	123.63	59.82	39	148.8	164.95	71.83	31.4	73.65	112.29	47.06	155.04	97.35	121.61	FRG1-DT
chr10	6410725	6411225	5.3979	6.42707	3.20929	0.999661	0.0249845	0.0486384	26.53	231.61	0	18.75	0	2.28	15.97	22.44	0.72	17.09	22.65	54.11	71.93	29.27	26.38	0	0	14.12	210.69	60.93	19.85	PRKCQ
chr7	80112428	80112928	5.61044	6.57556	3.80366	0.788131	0.0216694	0.0486285	31.35	254.77	0	13.75	6.38	9.11	26.61	22.44	5.03	90.35	10.07	141.15	49.61	21.28	11.3	369.79	14.29	7.84	106.77	25.21	44.67	N/A
chr3	72669646	72670146	6.69092	4.36328	7.36953	-0.754812	-0.023449	0.048602	60.3	1.45	0	17.5	379.03	205.06	59.88	51.89	1.44	15.87	15.1	126.45	63.25	15.96	30.14	166.68	0	1.57	117.56	122.56	107.96	LOC105377161
chr8	79288594	79289094	5.22635	2.38564	5.94471	-1.31362	-0.0273042	0.0485873	15.68	0	0	17.5	218.23	0	10.64	12.62	0	17.09	16.36	157.62	128.36	15.96	18.84	0	0	10.98	115.85	53.93	12.41	LOC105375915
chr12	122995254	122995754	8.88044	9.49197	8.15328	0.219077	0.0116023	0.0485419	783.86	792.55	583.76	70	164.63	574.17	329.98	392.7	435.59	131.86	147.21	432.28	369.58	231.46	375.55	321.73	210.3	249.42	460	664.62	455.4	PITPNM2
chr18	763763	764263	6.40704	4.18806	7.07508	-0.75506	-0.0225565	0.0485415	53.06	0	1.62	7.5	195.9	273.42	62.54	60.31	270.98	12.21	13.84	118.22	53.33	23.94	13.82	139.54	0	31.37	174.91	113.45	60.8	YES1
chr5	25141303	25141803	4.82269	2.00713	5.53943	-1.46004	-0.0271745	0.0485361	12.06	0	0	10	146.76	0	29.27	4.21	0	4.88	2.52	48.23	18.6	23.94	10.05	0	0	0	36.35	31.52	55.84	LINC02228
chr1	53468567	53469067	6.1867	4.52681	6.78378	-0.582536	-0.017554	0.0485353	63.92	3.62	1.62	17.5	236.73	141.27	45.24	28.05	135.85	41.51	32.71	179.38	281.52	71.83	18.84	132.57	95.96	39.22	195.93	143.57	89.34	N/A
chr1	115985624	115986124	1.16025	0	1.9676	-7.62761	-0.0308332	0.0485332	0	0	0	5	0	0	10.64	1.4	82.66	3.66	6.29	0	24.8	2.66	5.02	0	0	0	9.65	18.91	11.17	SLC22A15
chr2	121840586	121841086	6.75363	4.87418	7.38232	-0.597911	-0.0195012	0.0485234	38.59	47.77	1.62	21.25	414.76	159.49	71.85	43.48	60.38	41.51	16.36	254.66	145.72	15.96	21.35	91.48	0	21.96	241.93	86.14	81.9	N/A
chr2	224264627	224265127	4.22304	1.27016	4.94824	-1.9535	-0.0281055	0.0484952	7.24	0	0	12.5	96.35	0	14.64	9.82	187.6	12.21	6.29	195.26	47.75	26.6	25.12	300.02	0	0	190.82	65.13	4.96	N/A
chr2	183061955	183062455	4.85666	2.65495	5.52293	-1.05394	-0.0225386	0.0484876	8.44	0.72	9.73	17.5	0.64	145.82	19.96	19.64	151.67	17.09	3.77	79.99	167.43	31.93	21.35	0	28.58	4.71	38.05	17.51	37.23	N/A
chr22	28707752	28708252	6.5656	4.35606	7.23268	-0.73019	-0.0225223	0.0484729	59.09	0.72	1.62	8.75	469	70.63	53.22	53.3	0.72	42.73	12.58	202.32	119.68	21.28	21.35	119.39	2.04	10.98	106.77	131.66	50.88	CHEK2
chr2	167392909	167393409	5.13861	6.14981	3.06954	1.00017	0.0239773	0.0484544	26.53	0	186.48	5	0.64	0	27.94	22.44	0	35.41	6.29	68.81	37.21	13.3	17.58	1.55	14.29	37.65	136.86	26.61	49.63	B3GALT1
chr3	15915612	15916112	5.90942	3.48224	6.59697	-0.919835	-0.0242546	0.0484487	31.35	2.17	0	8.75	1.28	289.37	87.82	57.5	104.22	31.74	22.65	223.49	159.36	26.6	18.84	193.81	0	1.57	303.26	128.86	60.8	LOC107986064
chr2	135808403	135808903	7.15268	5.11503	7.80099	-0.607946	-0.0209603	0.0484459	55.47	48.49	0	7.5	474.74	348.61	61.21	46.28	3.59	41.51	25.16	254.07	199.67	47.89	23.86	48.07	61.25	0	158.44	137.97	89.34	LCT
chr12	31628608	31629108	7.3572	5.42156	7.99313	-0.559199	-0.0200523	0.0484383	44.62	83.96	0	26.25	873.55	34.18	85.16	42.08	452.12	58.6	36.49	231.73	158.74	31.93	11.3	13.18	0	51.77	207.28	276.63	100.51	LOC124902913
chr5	24452699	24453199	5.01089	5.90905	3.5055	0.751638	0.0188031	0.0484252	106.12	64.42	9.73	11.25	5.1	9.11	19.96	60.31	86.97	26.86	6.29	2.94	1.24	2.66	33.91	35.66	0	56.47	1.14	5.6	17.37	N/A
chr6	31914400	31914900	6.01993	6.91597	4.52291	0.61158	0.0188201	0.0484089	121.8	238.85	1.62	23.75	1.91	41.01	25.28	109.4	478	34.19	47.81	248.19	285.24	37.25	45.22	190.71	116.38	7.84	170.94	188.39	53.36	C2
chr12	56508994	56509494	4.21121	5.04214	2.94541	0.773537	0.016456	0.0484078	16.88	80.34	1.62	13.75	3.19	4.56	9.31	7.01	5.75	9.77	15.1	7.65	4.34	7.98	12.56	10.85	4.08	1.57	9.65	12.61	8.69	N/A
chr7	75968640	75969140	6.97738	7.70628	5.99734	0.361179	0.0135246	0.0483875	168.83	266.36	191.34	20	63.17	43.29	129.07	140.25	357.96	68.37	44.04	123.51	88.05	61.19	84.15	269.01	59.21	50.2	186.27	40.62	131.53	POR
chr5	39822476	39822976	5.4837	3.34057	6.14381	-0.877072	-0.0219541	0.0483853	28.94	1.45	0	5	132.72	102.53	42.58	32.26	1.44	21.98	25.16	115.86	60.15	15.96	30.14	0.78	0	17.26	122.1	56.73	64.53	N/A
chr18	76787302	76787802	8.78053	7.49333	9.30929	-0.312689	-0.0142494	0.0483762	225.51	191.81	123.24	20	1569.08	610.63	337.97	141.65	677.82	266.16	103.17	671.06	649.86	282.01	154.49	687.64	242.96	153.73	734.87	607.19	485.18	LOC124904327
chr10	129927871	129928371	2.48492	0	3.20062	-8.32671	-0.027262	0.0483584	2.41	0	0	16.25	0	4.56	15.97	2.81	76.19	17.09	11.32	129.98	53.33	23.94	17.58	40.31	0	3.14	227.16	133.76	29.78	EBF3
chr19	367487	367987	5.34583	6.28735	3.65427	0.78122	0.0205878	0.048345	27.74	149.83	56.75	23.75	0	0	26.61	9.82	105.66	37.85	18.87	186.44	77.51	58.53	40.19	0.78	55.13	32.94	139.14	74.94	47.15	SPMAP2
chr11	35696087	35696587	4.77267	2.55312	5.44076	-1.08856	-0.0227142	0.048335	16.88	0.72	0	11.25	121.24	0	41.25	53.3	66.13	10.99	26.42	102.92	135.8	18.62	26.38	27.13	55.13	0	114.15	121.86	47.15	TRIM44
chr2	99871867	99872367	4.35102	1.85513	5.04437	-1.43826	-0.0250065	0.0483266	10.85	0	0	25	96.35	0	10.64	22.44	132.98	40.29	11.32	57.05	9.92	5.32	6.28	1.55	0	0	85.75	14.01	14.89	AFF3
chr11	33181087	33181587	7.04606	5.4379	7.63485	-0.488789	-0.0171328	0.048321	115.77	9.41	4.86	18.75	533.45	91.14	151.69	112.2	136.57	63.49	26.42	215.85	196.57	74.49	54.01	289.17	71.46	28.24	293.04	174.38	222.12	CSTF3-DT
chr11	134725863	134726363	5.46265	2.59209	6.18288	-1.25094	-0.0276063	0.0482832	18.09	0	0	6.25	259.07	0	25.28	11.22	0	12.21	17.61	59.4	153.78	29.27	30.14	0	0	14.12	256.69	65.83	49.63	N/A
chr7	100857894	100858394	6.52057	4.28048	7.19073	-0.747003	-0.0228584	0.0482395	56.68	0	1.62	20	467.09	38.73	58.55	64.52	213.48	47.62	23.91	304.07	136.42	13.3	27.63	2.33	0	6.27	202.74	203.1	93.07	SLC12A9
chr9	60606340	60606840	4.61786	2.27423	5.29795	-1.21645	-0.0238571	0.0482121	9.65	0	4.86	67.5	0	43.29	46.57	28.05	8.63	9.77	10.07	0	4.96	55.87	18.84	0.78	16.33	12.55	1.7	20.31	6.2	N/A
chr3	11734671	11735171	5.54261	3.26684	6.21627	-0.926063	-0.0231956	0.0482044	26.53	0.72	1.62	16.25	225.89	43.29	11.98	30.86	283.2	2.44	23.91	119.98	65.11	47.89	17.58	139.54	0	6.27	170.94	74.24	26.06	TAMM41
chr2	148294104	148294604	4.56263	2.18914	5.24544	-1.25687	-0.0239349	0.048195	12.06	0	1.62	10	0.64	118.48	22.62	12.62	66.13	2.44	22.65	21.17	99.22	15.96	10.05	53.49	0	7.84	81.21	92.44	12.41	MBD5
chr2	127080753	127081253	4.95295	2.78957	5.61523	-1.00671	-0.0222599	0.0481835	19.3	1.45	0	15	162.08	13.67	5.32	12.62	45.28	8.55	12.58	231.14	161.22	5.32	27.63	99.23	46.96	20.39	299.28	205.9	8.69	BIN1
chr16	29832280	29832780	3.64031	4.6616	1.50551	1.62411	0.0245444	0.0481824	8.44	65.87	1.62	8.75	1.28	0	1.33	14.03	59.66	6.1	11.32	61.17	1.24	21.28	6.28	0	81.67	9.41	85.19	99.45	6.2	MVP
chr1	228414602	228415102	4.54847	2.14463	5.23399	-1.28322	-0.0241962	0.048178	13.27	0	0	15	0.64	52.4	82.5	46.28	258.05	35.41	22.65	105.28	138.9	63.85	22.61	176.76	4.08	0	130.05	252.12	124.09	TRIM17
chr9	128659091	128659591	7.78601	5.82795	8.42475	-0.530884	-0.0203326	0.0481505	75.97	91.2	3.24	15	587.05	676.71	95.8	22.44	128.66	97.67	33.97	318.77	399.34	87.8	10.05	303.12	0	40.79	415.7	282.23	162.55	DYNC2I2
chr5	117619169	117619669	1.62361	0	2.34796	-7.8814	-0.0275575	0.0481202	1.21	0	0	11.25	0	9.11	0	2.81	0.72	12.21	8.81	0.59	4.96	2.66	13.82	51.94	44.92	0	5.11	5.6	14.89	N/A
chr4	169123447	169123947	5.16142	3.00713	5.82273	-0.950995	-0.0221894	0.0480998	24.12	0	0	28.75	126.98	38.73	31.93	7.01	47.44	31.74	15.1	133.51	200.29	15.96	13.82	28.68	0	26.67	243.06	148.47	14.89	SH3RF1
chr2	111865743	111866243	3.1128	0.6852	3.8004	-2.45444	-0.0245932	0.048095	4.82	0	0	16.25	1.28	2.28	35.93	26.65	398.93	9.77	15.1	174.68	221.99	21.28	3.77	2.33	0	10.98	154.47	243.72	49.63	ANAPC1
chr18	23130939	23131439	6.57784	4.53543	7.22671	-0.670916	-0.0211695	0.0480948	66.33	0	3.24	6.25	366.27	148.1	78.5	100.98	322.74	43.95	52.84	93.51	248.04	34.59	50.24	95.36	0	67.45	99.95	238.81	79.42	N/A
chr16	81993859	81994359	4.56209	1.6852	5.28272	-1.64255	-0.0277653	0.0480844	9.65	0	0	35	118.05	0	2.66	14.03	0	24.42	5.03	162.33	30.38	2.66	5.02	61.24	0	14.12	80.64	76.34	8.69	SDR42E1
chr1	231571155	231571655	6.05319	3.70065	6.7341	-0.861952	-0.0238727	0.048061	37.38	0	1.62	23.75	384.77	0	17.3	30.86	214.2	17.09	37.75	158.8	73.17	34.59	18.84	3.1	0	31.37	92	114.85	22.34	TSNAX-DISC1
chr7	101405775	101406275	7.23956	5.10043	7.89925	-0.630096	-0.0220162	0.0480552	101.3	0	1.62	15	459.43	371.39	109.11	85.55	521.12	84.24	59.14	364.06	104.18	95.78	41.45	306.22	51.04	0	266.91	224.11	116.64	COL26A1
chr15	74766735	74767235	5.11149	2.82287	5.7864	-1.03289	-0.0232322	0.0480444	13.27	7.96	0	17.5	163.35	0	39.92	30.86	56.07	23.2	12.58	111.75	51.47	10.64	11.3	0.78	2.04	0	139.14	222.71	53.36	N/A
chr10	132433720	132434220	7.30881	5.66263	7.90373	-0.480339	-0.0175071	0.0480367	101.3	50.67	0	21.25	571.1	152.66	212.89	65.92	209.17	48.84	31.45	392.87	235.64	55.87	50.24	290.72	91.88	89.41	320.86	284.34	188.61	LINC03068
chr1	59473095	59473595	8.34994	6.75892	8.93591	-0.402304	-0.0170019	0.0480356	246.01	78.89	0	12.5	856.33	797.46	292.73	224.4	230.73	102.56	65.43	329.94	494.22	130.36	113.04	265.13	65.33	134.91	288.49	370.48	326.35	FGGY
chr16	8984918	8985418	6.20487	7.14826	4.50455	0.665026	0.020794	0.0480356	121.8	123.77	179.99	5	2.55	11.39	71.85	64.52	101.35	57.38	39	171.74	120.92	50.55	40.19	164.35	0	0	216.37	196.09	53.36	N/A
chr13	80349175	80349675	3.46475	1.35074	4.1217	-1.60235	-0.0219312	0.0480313	6.03	0	1.62	11.25	0.64	36.46	21.29	9.82	5.03	23.2	12.58	61.17	91.15	31.93	12.56	68.22	4.08	3.14	136.3	60.93	24.82	N/A
chr3	182458003	182458503	6.53772	4.5088	7.18501	-0.671058	-0.0210815	0.0479841	62.71	0.72	4.86	8.75	330.53	138.99	103.78	61.71	0	29.3	21.39	53.52	83.71	50.55	25.12	93.03	2.04	76.86	48.27	95.95	152.63	LINC01994
chr17	5088460	5088960	6.71366	4.38564	7.3923	-0.7519	-0.0236496	0.0479818	62.71	0	0	18.75	347.12	268.86	37.26	50.49	255.17	24.42	8.81	212.9	192.23	42.57	33.91	232.57	2.04	6.27	176.05	250.02	45.91	ZFP3
chr5	177218419	177218919	7.11283	5.24508	7.73996	-0.560476	-0.0195848	0.047974	108.53	3.62	1.62	12.5	277.57	414.68	150.35	129.03	212.76	84.24	21.39	242.9	106.66	87.8	66.57	144.2	0	48.63	155.61	150.57	145.18	NSD1
chr17	2288759	2289259	5.8967	3.60857	6.57156	-0.86301	-0.0233353	0.0479698	34.97	0	1.62	13.75	160.8	136.71	69.19	40.67	0.72	36.63	1.26	213.49	148.82	13.3	36.42	24.03	0	36.08	195.36	156.88	67.01	SMG6
chr2	30585845	30586345	5.58948	3.38564	6.25597	-0.883854	-0.0225977	0.0479676	31.35	0	0	8.75	102.1	154.94	39.92	26.65	63.25	20.76	15.1	89.4	76.89	50.55	18.84	140.32	0	7.84	147.09	78.44	49.63	LCLAT1
chr2	201826096	201826596	6.66889	4.96486	7.27278	-0.549833	-0.0180891	0.0479568	86.83	3.62	3.24	1.25	280.12	186.83	150.35	113.6	79.07	91.57	59.14	314.06	205.87	87.8	52.75	172.88	30.63	32.94	147.65	172.28	181.17	CDK15
chr11	84801226	84801726	5.86165	3.38564	6.55336	-0.950751	-0.0248898	0.0479495	31.35	0	0	16.25	276.93	0	82.5	25.25	64.69	45.17	20.13	125.86	82.47	37.25	15.07	110.86	0	3.14	100.52	50.42	65.77	DLG2
chr7	99349410	99349910	6.42741	4.28216	7.08776	-0.72566	-0.0221121	0.0479403	55.47	2.9	0	8.75	347.12	123.04	65.2	74.33	332.8	40.29	22.65	340.53	195.33	45.23	27.63	243.43	0	28.24	161.28	247.92	79.42	ARPC1A
chr14	21315108	21315608	5.63286	3.50284	6.29156	-0.843071	-0.0219879	0.0479187	32.56	1.45	0	11.25	174.84	97.97	29.27	43.48	84.82	41.51	7.55	175.26	67.59	31.93	17.58	158.15	0	9.41	77.8	113.45	58.32	RPGRIP1
chr7	77891872	77892372	5.38399	3.05601	6.06263	-0.985958	-0.0237561	0.0479044	21.71	0	3.24	33.75	186.32	43.29	3.99	30.86	79.79	23.2	27.68	124.1	118.44	29.27	18.84	51.94	0	0	227.73	191.19	14.89	PHTF2
chr18	10705293	10705793	6.78458	4.14463	7.48916	-0.852008	-0.0261278	0.0478992	53.06	0	0	13.75	580.67	68.35	55.88	84.15	0	51.28	16.36	170.56	93.01	42.57	30.14	0	0	84.71	84.62	30.11	93.07	PIEZO2
chr1	37966940	37967440	5.6171	3.64869	6.25712	-0.776476	-0.0204781	0.0478957	36.18	1.45	0	16.25	14.68	200.51	74.51	14.03	50.32	39.07	18.87	115.27	42.17	29.27	13.82	193.04	4.08	26.67	103.36	91.74	79.42	SF3A3
chr17	6362895	6363395	4.63137	5.60386	2.78624	1.00551	0.0221669	0.0478926	4.82	0	141.07	12.5	2.55	4.56	7.98	11.22	0.72	9.77	17.61	3.53	4.96	5.32	11.3	0.78	0	3.14	3.41	16.81	9.93	LOC105371509
chr7	143939591	143940091	6.15168	4.11147	6.80028	-0.724557	-0.0212106	0.0478895	51.86	0	0	18.75	218.23	63.8	145.03	44.88	166.76	61.05	27.68	224.67	138.28	85.14	32.66	98.46	0	47.06	274.3	309.55	174.96	N/A
chr8	22737609	22738109	6.93536	4.89471	7.58402	-0.630696	-0.0211925	0.0478811	78.39	10.86	0	27.5	509.2	138.99	91.81	79.94	748.26	78.14	37.75	415.81	284	69.17	36.42	210.09	0	29.8	615.61	357.87	119.12	PEBP4
chr15	55064070	55064570	5.67442	6.50838	4.39887	0.564105	0.0165181	0.0478663	25.32	137.52	110.27	13.75	8.3	9.11	53.22	28.05	17.97	25.64	16.36	111.75	58.91	29.27	23.86	48.07	36.75	1.57	105.63	61.63	74.45	LOC105370829
chr1	45345091	45345591	6.14295	3.49256	6.8483	-0.969443	-0.0262343	0.0478618	33.77	0	0	15	417.95	0	27.94	22.44	201.26	41.51	17.61	197.61	162.47	23.94	16.33	184.51	0	10.98	267.48	116.96	57.08	TESK2
chr19	58520876	58521376	6.17001	7.03057	4.80483	0.548208	0.0175848	0.0478529	262.9	117.98	11.35	10	15.95	59.24	26.61	162.69	212.76	90.35	37.75	75.87	37.83	15.96	118.07	369.79	4.08	32.94	256.12	51.12	37.23	ZBTB45
chr14	31387413	31387913	5.1117	2.59209	5.80698	-1.1606	-0.0252012	0.0478006	18.09	0	0	21.25	0.64	175.44	26.61	18.23	2.16	19.53	12.58	143.5	130.84	13.3	17.58	140.32	0	6.27	70.99	108.55	31.02	HEATR5A
chr4	39707749	39708249	6.1862	7.12222	4.51996	0.654851	0.0204924	0.0477959	100.09	175.16	142.7	21.25	0	0	70.52	50.49	51.75	45.17	20.13	139.98	187.27	42.57	45.22	62.79	0	42.35	243.06	211.5	119.12	UBE2K
chr2	71033368	71033868	5.10206	3.04592	5.7525	-0.915091	-0.0213943	0.0477899	21.71	1.45	1.62	16.25	98.91	59.24	41.25	18.23	150.95	20.76	16.36	236.43	263.54	47.89	22.61	0	2.04	4.71	197.06	233.91	63.28	N/A
chr2	105533714	105534214	7.15647	5.77613	7.70432	-0.414942	-0.0151161	0.0477777	89.24	49.22	25.94	17.5	174.84	519.49	122.41	44.88	118.6	40.29	27.68	255.25	235.64	69.17	50.24	152.72	102.09	58.04	144.82	229.71	125.33	LOC105375311
chr1	19628027	19628527	5.32311	6.31863	3.34973	0.913547	0.0233856	0.0477689	15.68	0	223.77	11.25	0.64	2.28	26.61	22.44	6.47	19.53	2.52	54.7	40.93	21.28	12.56	0	24.5	7.84	68.72	24.51	18.61	MICOS10,MICOS10-NBL1
chr12	107864084	107864584	6.04241	7.09058	3.71375	0.931182	0.0264649	0.0477656	305.1	0	103.78	20	0	20.51	11.98	145.86	0	28.08	12.58	13.53	23.56	26.6	115.55	1.55	34.71	48.63	0	7	11.17	N/A
chr3	85311252	85311752	6.44099	4.23979	7.10721	-0.74392	-0.0226491	0.0477623	56.68	0	0	8.75	274.38	200.51	67.86	72.93	24.44	14.65	28.94	84.69	106.04	45.23	35.17	0.78	0	59.61	98.81	31.52	106.71	CADM2
chr22	26837049	26837549	5.53457	3.55312	6.17618	-0.79591	-0.0207427	0.047747	33.77	1.45	0	12.5	193.34	34.18	49.23	49.09	2.16	17.09	35.23	209.38	203.39	10.64	30.14	81.4	161.29	7.84	106.2	99.45	91.82	N/A
chr16	51113663	51114163	7.02718	3.99612	7.75684	-0.955123	-0.0287432	0.0477366	19.3	25.33	3.24	7.5	0.64	387.34	469.69	9.82	196.23	4.88	5.03	0	346.63	332.56	16.33	138.77	32.67	26.67	0.57	448.91	799.12	N/A
chr7	63586531	63587031	5.52453	6.54607	3.38801	0.94814	0.0249212	0.0477215	27.74	252.6	0	13.75	0	6.84	21.29	12.62	55.35	6.1	10.07	45.29	13.02	7.98	2.51	1.55	38.79	0	53.38	2.1	12.41	N/A
chr11	125884210	125884710	6.6118	4.4877	7.26986	-0.694723	-0.0218948	0.0477123	21.71	45.6	0	25	380.94	175.44	35.93	39.27	75.47	40.29	12.58	180.56	96.11	29.27	21.35	41.09	0	0	93.14	144.27	68.25	HYLS1
chr4	131759648	131760148	3.3234	4.18044	1.97053	1.08121	0.0171596	0.0477061	8.44	2.17	43.78	0	4.47	4.56	6.65	2.81	2.88	2.44	1.26	2.35	6.2	2.66	3.77	3.1	2.04	3.14	3.98	6.3	2.48	N/A
chr7	135583775	135584275	5.26127	6.27515	3.17506	0.980625	0.0244273	0.0476968	16.88	204.11	11.35	17.5	0	0	18.63	8.42	324.18	30.52	20.13	107.63	128.36	21.28	20.1	374.44	28.58	0	109.61	60.93	16.13	NUP205
chrX	141343060	141343560	5.59066	3.41856	6.25386	-0.869447	-0.0224472	0.0476896	31.35	0.72	0	7.5	201.64	61.52	34.59	37.87	70.44	35.41	6.29	154.09	84.95	0	13.82	3.88	2.04	17.26	153.9	79.14	34.74	N/A
chr21	17938414	17938914	5.43555	3.56303	6.06332	-0.765339	-0.0196863	0.0476878	28.94	6.51	0	17.5	151.23	77.47	21.29	22.44	89.13	17.09	7.55	59.99	232.54	23.94	16.33	10.08	2.04	14.12	151.06	74.24	62.04	CHODL
chr1	17454764	17455264	8.17964	6.87392	8.71231	-0.341481	-0.0145308	0.0476809	232.75	47.77	71.35	25	726.79	626.58	299.38	157.08	286.8	139.18	54.1	524.62	350.97	202.2	57.78	411.66	151.09	127.06	308.94	473.43	400.8	N/A
chr15	45251753	45252253	6.86624	7.82672	5.08299	0.621738	0.021689	0.0476809	104.92	414.01	162.16	5	0	6.84	123.74	56.1	176.1	42.73	18.87	194.08	150.68	74.49	37.68	258.16	0	28.24	205.58	95.25	86.86	SLC28A2,SLC28A2-AS1
chrX	32934907	32935407	5.74576	6.72438	3.86779	0.796308	0.0225775	0.0476626	84.42	214.97	17.84	3.75	4.47	2.28	47.9	64.52	300.45	29.3	11.32	45.87	42.79	34.59	33.91	317.08	0	0	57.36	46.22	114.16	DMD
chr5	172738246	172738746	6.28344	4.386	6.91449	-0.655514	-0.0197987	0.0476556	12.06	50.67	0	8.75	238.65	168.61	66.53	33.66	73.32	12.21	36.49	218.2	166.19	55.87	12.56	345.76	61.25	18.82	101.09	257.72	29.78	N/A
chr19	9416383	9416883	4.45887	1.80443	5.16452	-1.51191	-0.0265582	0.0476464	7.24	0	3.24	13.75	109.75	0	19.96	0	58.94	36.63	13.84	3.53	53.95	2.66	10.05	2.33	0	0	85.19	28.71	11.17	ZNF266
chr9	137160326	137160826	6.88098	4.84487	7.52911	-0.634963	-0.0212484	0.0476287	80.8	2.17	3.24	40	508.56	0	190.27	49.09	340.71	76.92	56.62	311.71	164.95	151.65	37.68	73.65	0	64.32	364.03	245.12	253.14	LOC105376328,GRIN1
chr11	20107007	20107507	5.46175	3.57009	6.09204	-0.769297	-0.0199262	0.0476262	28.94	5.07	1.62	6.25	178.67	54.68	33.26	23.84	92.01	13.43	20.13	155.86	132.7	5.32	18.84	3.88	6.13	17.26	179.46	119.76	22.34	NAV2
chr1	246458394	246458894	4.85529	2.27016	5.55574	-1.28744	-0.0258515	0.0476066	14.47	0	0	13.75	83.59	45.57	45.24	15.43	0	21.98	16.36	81.16	126.5	26.6	8.79	91.48	0	0	202.17	97.35	55.84	SMYD3
chr18	74957048	74957548	5.61114	3.32906	6.28542	-0.914862	-0.0234272	0.0476018	30.15	0	0	18.75	218.23	52.4	22.62	56.1	15.81	52.5	5.03	208.2	148.82	29.27	6.28	114.74	0	54.9	82.35	111.35	42.19	ZNF407
chr6	107206962	107207462	6.87485	4.87108	7.51916	-0.625289	-0.0209476	0.0475997	85.62	2.17	0	18.75	421.14	175.44	118.42	35.06	212.76	76.92	31.45	327	150.68	47.89	31.4	62.79	0	23.53	136.86	193.29	105.47	PDSS2
chr12	30320565	30321065	5.489	3.09122	6.17398	-0.995701	-0.0242918	0.0475971	24.12	1.45	0	18.75	0	214.18	55.88	40.67	181.14	53.72	35.23	180.56	171.77	15.96	40.19	211.64	0	12.55	257.83	147.77	96.79	LOC105369718
chr12	123665175	123665675	4.28033	1.85513	4.96772	-1.41621	-0.0245055	0.0475916	10.85	0	0	6.25	3.83	91.14	23.95	16.83	40.97	52.5	11.32	162.33	89.29	2.66	15.07	206.99	2.04	9.41	176.05	58.13	18.61	N/A
chr2	201739250	201739750	5.21829	2.6852	5.91466	-1.13634	-0.0254832	0.0475886	19.3	0	0	21.25	190.79	15.95	13.31	16.83	0	19.53	5.03	48.82	129.6	2.66	7.54	0.78	75.54	10.98	56.22	46.92	12.41	ALS2
chr9	126371026	126371526	6.83896	4.91402	7.47354	-0.603885	-0.0202228	0.0475863	90.45	0	0	22.5	277.57	271.14	139.71	57.5	151.67	76.92	30.2	131.74	160.6	66.51	23.86	343.43	75.54	26.67	242.49	227.61	109.2	MVB12B
chr5	180819824	180820324	5.15805	6.17106	3.07742	1.00145	0.0245434	0.0475815	36.18	0	179.99	13.75	0.64	11.39	7.98	29.45	102.79	25.64	30.2	129.39	66.97	18.62	15.07	150.4	0	0	136.86	113.45	33.5	N/A
chr22	45752539	45753039	5.14505	6.15476	3.08536	0.993936	0.0242447	0.0475759	60.3	153.44	0	10	0	0	23.95	70.13	86.97	15.87	7.55	195.26	108.52	23.94	31.4	169	4.08	4.71	168.1	88.24	28.54	ATXN10
chr1	10755268	10755768	7.56428	5.53583	8.21151	-0.568001	-0.0211555	0.047572	100.09	39.08	0	16.25	784.22	241.52	143.7	67.32	608.82	48.84	23.91	211.73	223.85	37.25	46.47	274.44	10.21	3.14	315.19	289.24	131.53	CASZ1
chr7	1596657	1597157	5.69498	3.44009	6.3666	-0.886154	-0.0232049	0.0475673	32.56	0	0	28.75	229.71	56.96	14.64	67.32	76.19	31.74	32.71	404.05	150.06	26.6	26.38	320.18	0	48.63	187.98	146.37	42.19	LOC105375123
chr16	26171674	26172174	6.68151	4.80091	7.31035	-0.605602	-0.0198524	0.0475613	82	0	1.62	12.5	467.72	61.52	93.14	56.1	33.06	26.86	45.3	122.92	59.53	90.46	41.45	197.69	57.17	14.12	111.88	144.27	147.66	N/A
chr2	62651145	62651645	2.37678	0	3.0851	-8.27384	-0.0269308	0.0475599	2.41	0	0	20	0.64	0	13.31	18.23	87.69	9.77	8.81	42.93	114.1	31.93	12.56	2.33	0	17.26	235.68	128.86	9.93	N/A
chr12	49595668	49596168	7.21565	5.11482	7.87115	-0.620904	-0.021835	0.0475565	102.51	1.45	0	13.75	660.43	157.21	105.12	78.54	507.47	68.37	66.68	285.25	326.79	47.89	33.91	157.37	0	53.33	157.31	239.51	96.79	PARK7P1,FAM186B
chr6	114084285	114084785	7.85318	5.71005	8.51329	-0.575383	-0.0221602	0.0475564	65.12	91.92	0	11.25	767.63	601.52	81.16	57.5	465.06	54.94	12.58	229.37	236.26	39.91	55.27	293.82	0	18.82	230.57	354.37	142.7	HS3ST5,RPSAP43,HDAC2-AS2
chr22	39481085	39481585	5.27349	2.85513	5.96028	-1.0592	-0.0245549	0.0475474	21.71	0	0	21.25	123.15	82.02	22.62	21.04	194.07	40.29	13.84	224.67	137.04	5.32	17.58	0	120.46	15.69	203.88	142.17	17.37	MGAT3
chr20	18448483	18448983	5.40258	6.3544	3.66209	0.793421	0.0212947	0.0475317	34.97	137.52	72.97	8.75	0.64	0	41.25	21.04	173.23	12.21	31.45	127.04	91.15	34.59	17.58	136.44	67.38	0	64.74	97.35	60.8	DZANK1
chr13	91103273	91103773	5.48588	3.04979	6.17421	-1.01516	-0.0247184	0.0475275	24.12	0.72	0	15	203.55	25.06	45.24	35.06	0	28.08	10.07	65.87	34.73	50.55	8.79	0	2.04	0	108.47	86.14	78.17	N/A
chr12	57281966	57282466	6.68959	4.41312	7.36333	-0.737252	-0.0233767	0.0475255	63.92	0	0	8.75	431.99	120.76	97.13	58.91	5.75	29.3	32.71	193.5	149.44	21.28	28.89	47.29	0	17.26	200.47	189.09	37.23	R3HDM2
chr14	99404850	99405350	5.92529	3.72959	6.59094	-0.81979	-0.0227093	0.0475215	39.8	0	0	22.5	272.47	38.73	51.89	56.1	345.74	36.63	56.62	171.74	88.67	31.93	28.89	118.61	0	21.96	195.93	179.99	39.71	SETD3
chr7	140075306	140075806	7.88246	6.20969	8.48155	-0.449185	-0.0178693	0.0475122	107.33	111.46	3.24	23.75	980.12	252.91	172.97	112.2	458.59	112.32	33.97	306.42	293.31	87.8	60.29	336.46	81.67	7.84	248.17	212.2	199.78	N/A
chr2	79961400	79961900	5.88402	6.78412	4.3709	0.633058	0.0191328	0.0475038	18.09	70.93	241.61	16.25	1.91	27.34	37.26	26.65	11.5	35.41	6.29	48.23	25.42	23.94	22.61	1.55	0	3.14	50.54	57.43	59.56	CTNNA2
chr21	29599656	29600156	4.59294	1.94826	5.29787	-1.43856	-0.0263738	0.0474982	10.85	0.72	0	2.5	144.21	0	10.64	19.64	68.29	17.09	6.29	65.87	181.69	10.64	7.54	0.78	0	0	102.79	91.74	22.34	GRIK1-AS2,GRIK1
chr17	76991369	76991869	4.7969	5.50306	3.87117	0.506363	0.0134195	0.0474929	48.24	58.63	29.19	17.5	8.93	22.78	9.31	30.86	15.81	29.3	18.87	27.05	6.82	21.28	13.82	7.75	26.54	12.55	23.28	22.41	34.74	N/A
chr2	68269597	68270097	6.68159	4.95574	7.28875	-0.555641	-0.0184124	0.0474883	91.65	1.45	0	25	342.66	136.71	121.08	71.53	61.1	54.94	17.61	95.28	93.01	42.57	31.4	58.14	53.08	31.37	135.16	332.66	161.31	LOC107985892
chr14	53989819	53990319	6.26672	4.09799	6.92956	-0.756411	-0.0224457	0.0474868	50.65	0.72	0	13.75	207.38	195.95	70.52	42.08	269.55	34.19	28.94	75.87	104.8	39.91	18.84	364.37	0	25.1	228.86	135.86	102.99	N/A
chr1	207632406	207632906	5.06833	2.98864	5.72146	-0.934593	-0.0215597	0.0474735	19.3	2.9	1.62	3.75	4.47	154.94	47.9	30.86	257.33	34.19	20.13	88.22	62.63	21.28	17.58	3.1	2.04	1.57	130.05	15.41	64.53	CR1
chr8	48142973	48143473	7.14189	4.94825	7.80733	-0.656846	-0.0226679	0.0474734	90.45	2.17	0	16.25	442.84	266.58	170.31	63.11	392.46	51.28	18.87	220.55	199.67	71.83	30.14	579.11	0	20.39	340.74	225.51	167.52	N/A
chr12	8324075	8324575	7.15395	4.11147	7.88424	-0.937644	-0.0289809	0.0474457	51.86	0	0	12.5	652.77	195.95	83.83	53.3	0	47.62	28.94	187.03	177.97	29.27	32.66	26.36	0	0	278.84	162.48	120.36	N/A
chr2	20533330	20533830	5.05432	2.59209	5.74487	-1.14511	-0.0249976	0.0474449	18.09	0	0	28.75	168.46	0	17.3	11.22	94.16	28.08	12.58	282.3	132.7	26.6	18.84	2.33	144.96	12.55	337.9	171.58	27.3	LOC102724948
chr11	88070105	88070605	5.48888	3.00713	6.18107	-1.03701	-0.0250666	0.0474361	24.12	0	0	15	69.55	161.77	43.91	18.23	0	13.43	55.36	82.93	160.6	26.6	10.05	0	104.13	4.71	187.98	191.89	43.43	RAB38
chr17	4705002	4705502	6.6384	4.21953	7.32524	-0.794346	-0.0245775	0.0474128	54.27	0	1.62	1.25	223.97	373.67	42.58	44.88	2.88	41.51	36.49	265.25	238.74	13.3	21.35	148.07	0	17.26	341.31	277.33	54.6	RPS12P29,PELP1-DT
chr2	28295428	28295928	3.79136	1.19344	4.49279	-1.90365	-0.0262743	0.0474105	3.62	0	3.24	12.5	0.64	56.96	19.96	7.01	0	24.42	11.32	136.45	59.53	5.32	6.28	132.57	0	9.41	104.49	121.16	13.65	BABAM2
chr20	31330829	31331329	2.97759	0	3.72042	-8.54319	-0.0304214	0.0473928	2.41	0	0	25	0	25.06	2.66	15.43	120.76	4.88	5.03	0	0.62	0	8.79	0	59.21	15.69	0	0.7	6.2	N/A
chr3	15691129	15691629	4.84991	2.68022	5.51285	-1.03769	-0.0226207	0.0473708	16.88	0.72	1.62	7.5	136.55	0	38.59	33.66	458.59	61.05	31.45	147.03	192.85	31.93	10.05	79.85	2.04	12.55	239.65	96.65	54.6	ANKRD28,BTD
chr2	134469276	134469776	7.43304	5.73846	8.03549	-0.485005	-0.0180984	0.0473631	107.33	52.84	0	20	405.19	442.02	182.29	61.71	171.79	103.78	46.55	485.8	407.4	133.02	30.14	247.3	71.46	20.39	570.74	315.85	259.34	TMEM163
chr1	226024566	226025066	7.58318	5.60169	8.2248	-0.553296	-0.020812	0.047352	139.89	5.79	0	15	819.95	191.39	170.31	129.03	264.52	102.56	32.71	197.03	196.57	77.15	38.94	209.32	4.08	7.84	196.49	341.06	244.45	N/A
chr17	79511501	79512001	5.88351	6.80444	4.28406	0.666253	0.0201948	0.0473373	3.62	127.39	204.32	11.25	1.91	50.13	14.64	9.82	1.44	20.76	18.87	27.05	4.34	7.98	25.12	2.33	0	12.55	32.94	21.71	9.93	RBFOX3
chr8	47100433	47100933	6.51251	4.59903	7.14563	-0.634614	-0.0202038	0.0473307	68.74	0.72	3.24	5	306.29	168.61	86.49	42.08	2.16	21.98	21.39	124.1	143.86	66.51	22.61	150.4	10.21	45.49	197.63	193.29	126.57	LOC105375817
chrX	74881080	74881580	4.9891	6.13437	1.53262	-0.104622	0.032685	0.0473011	4.82	121.6	84.32	6.25	0	0	5.32	5.61	0	3.66	3.77	0	0	2.66	1.26	0	0	15.69	0	0	0	NEXMIF
chr21	43451315	43451815	6.37206	7.30298	4.72883	0.625927	0.020478	0.0472767	104.92	169.37	199.45	2.5	0	25.06	78.5	60.31	97.76	36.63	8.81	84.69	70.69	69.17	59.03	200.79	106.17	0	140.84	52.53	50.88	LINC00319,LOC124900467,HSF2BP
chr6	136730354	136730854	2.24418	0	2.9426	-8.20584	-0.0261327	0.0472713	2.41	0	0	17.5	1.28	0	11.98	5.61	138.73	20.76	11.32	26.47	26.66	15.96	2.51	0	0	10.98	10.79	0.7	6.2	MAP3K5
chr4	137951572	137952072	3.81991	1.11241	4.52936	-2.01589	-0.0274927	0.0472328	0	0	6.49	16.25	5.1	68.35	2.66	12.62	0	12.21	10.07	0.59	0	23.94	7.54	0	0	20.39	1.7	4.9	7.45	LOC107986315
chr1	89826171	89826671	6.09676	4.3745	6.70339	-0.614628	-0.0184162	0.04722	61.5	0.72	0	8.75	118.05	182.28	107.78	67.32	87.69	42.73	32.71	153.5	192.85	90.46	36.42	82.95	81.67	42.35	161.28	273.13	207.23	LRRC8D
chr14	64506123	64506623	4.44904	5.44579	2.46835	1.13841	0.0235885	0.0472181	10.85	20.99	98.91	7.5	0	0	14.64	32.26	202.7	47.62	20.13	208.79	29.76	15.96	8.79	1.55	0	0	69.28	57.43	23.58	ZBTB1
chr9	37122479	37122979	6.7356	4.77266	7.37494	-0.626772	-0.0206748	0.0472132	82	0	0	25	280.76	275.69	82.5	36.47	24.44	56.16	16.36	227.02	179.83	69.17	42.71	417.08	51.04	28.24	128.91	145.67	107.96	ZCCHC7
chr3	14157946	14158446	7.0358	4.81448	7.70407	-0.677117	-0.0230038	0.0471991	84.42	0	0	25	565.99	184.56	58.55	70.13	170.35	56.16	22.65	331.71	251.14	34.59	31.4	131.79	0	45.49	312.91	278.03	119.12	XPC
chr15	78209306	78209806	6.2163	3.91787	6.89215	-0.8133	-0.0236907	0.0471965	44.62	0.72	0	10	403.92	0	61.21	49.09	81.94	39.07	17.61	68.81	66.97	29.27	16.33	32.56	0	26.67	192.52	103.65	35.99	ACSBG1
chr7	1375091	1375591	6.63363	4.29403	7.31334	-0.766816	-0.0240242	0.0471814	56.68	2.17	0	13.75	530.9	56.96	34.59	49.09	0.72	76.92	44.04	157.03	244.32	10.64	41.45	66.67	0	7.84	109.04	99.45	37.23	N/A
chr5	131509086	131509586	5.36602	3.20876	6.02765	-0.907481	-0.0223941	0.0471808	27.74	0	0	7.5	0.64	166.33	86.49	39.27	214.92	24.42	18.87	97.04	59.53	45.23	20.1	152.72	93.92	31.37	145.38	118.36	52.12	RAPGEF6
chr6	1555565	1556065	4.77767	5.82244	2.47529	1.23068	0.0263072	0.0471731	10.85	0	158.91	5	1.28	0	15.97	7.01	0	9.77	13.84	128.8	88.05	13.3	6.28	0	134.75	20.39	76.1	29.41	16.13	N/A
chr7	15659404	15659904	4.70782	2.38564	5.38592	-0.0033657	-0.0239917	0.0471594	15.68	0	0	7.5	138.47	0	21.29	23.84	0	29.3	15.1	48.23	25.42	15.96	16.33	155.82	63.29	39.22	22.72	25.91	38.47	MEOX2
chr14	53168431	53168931	6.77477	4.65804	7.43202	-0.672878	-0.0220475	0.047149	51.86	23.89	0	12.5	346.49	282.53	49.23	23.84	251.58	31.74	3.77	136.45	141.38	23.94	11.3	0	0	67.45	129.48	136.57	54.6	N/A
chr1	116856522	116857022	1.68687	0	2.41489	-7.92177	-0.0287647	0.0471272	1.21	0	0	20	0	0	1.33	5.61	61.1	30.52	27.68	80.57	76.89	10.64	20.1	0	14.29	9.41	55.09	18.21	9.93	N/A
chr19	1740678	1741178	7.13743	5.29388	7.76132	-0.55111	-0.0196214	0.0471251	97.68	2.17	17.84	28.75	636.82	134.43	67.86	65.92	45.28	40.29	71.72	308.77	143.24	53.21	33.91	88.38	26.54	0	255.56	250.72	112.92	N/A
chr7	148929428	148929928	7.72982	5.75129	8.37108	-0.540745	-0.0208464	0.0471034	161.6	0	0	11.25	603	549.11	161	138.85	20.13	72.03	31.45	260.54	211.45	103.76	67.83	69.77	18.38	90.98	219.21	165.98	125.33	N/A
chr9	133191090	133191590	2.01344	0	2.75788	-8.11264	-0.0305753	0.0470651	1.21	0	0	13.75	0	0	13.31	11.22	0	21.98	20.13	40.58	56.43	13.3	6.28	0	0	0	19.88	0.7	13.65	N/A
chr1	163310123	163310623	4.67415	2.27423	5.35932	-1.23303	-0.0246197	0.0470591	9.65	0	4.86	5	0.64	141.27	17.3	19.64	117.16	31.74	11.32	78.81	199.05	10.64	3.77	131.02	2.04	29.8	120.4	99.45	7.45	LOC127814295,RGS5
chr1	70255392	70255892	5.4187	3.66454	6.03003	-0.716992	-0.0188364	0.0470192	34.97	1.45	1.62	16.25	141.02	45.57	58.55	22.44	60.38	17.09	22.65	175.26	81.23	26.6	13.82	113.96	149.04	26.67	264.64	72.13	44.67	N/A
chr13	37215872	37216372	7.23001	5.43701	7.84691	-0.528498	-0.0191795	0.0469779	104.92	0.72	24.32	3.75	535.36	246.07	135.72	81.35	196.95	41.51	18.87	307.01	149.44	61.19	36.42	243.43	38.79	67.45	169.23	182.09	167.52	N/A
chr9	96517098	96517598	6.40112	4.20812	7.0665	-0.746434	-0.0228326	0.046977	44.62	4.34	6.49	18.75	314.58	170.89	31.93	29.45	205.57	25.64	15.1	175.85	144.48	42.57	35.17	198.46	0	0	124.94	237.41	62.04	CDC14B
chr2	120024490	120024990	5.698	3.44009	6.36992	-0.886905	-0.0234271	0.0469623	32.56	0	0	11.25	220.78	45.57	53.22	19.64	183.29	23.2	12.58	202.32	188.51	31.93	45.22	0	38.79	51.77	150.49	131.66	44.67	EPB41L5
chr4	151273220	151273720	7.65847	8.40939	6.62297	0.34406	0.0143652	0.0469356	196.57	724.52	98.91	22.5	14.04	191.39	166.32	154.28	253.01	100.11	40.26	207.61	114.72	119.72	99.23	200.79	110.25	136.47	220.91	409.7	235.77	LOC124900799,SH3D19
chr5	142443597	142444097	4.95001	5.99847	2.61918	1.19239	0.0266429	0.0469352	28.94	162.85	0	20	1.91	0	2.66	11.22	214.2	19.53	2.52	138.21	55.19	5.32	11.3	1.55	0	0	97.11	61.63	13.65	SPRY4-AS1
chr12	132044664	132045164	6.53295	4.54318	7.17557	-0.658229	-0.0210065	0.0469281	69.94	0	0	10	255.24	211.9	101.12	40.67	195.51	36.63	27.68	265.84	192.85	53.21	37.68	156.6	98	20.39	238.52	233.21	100.51	EP400
chr6	105142596	105143096	6.38669	4.11147	7.0603	-0.778614	-0.0235732	0.0469202	51.86	0	0	11.25	369.46	54.68	98.46	63.11	187.6	23.2	15.1	176.44	171.77	50.55	32.66	194.59	0	31.37	174.91	196.79	74.45	BVES-AS1
chr16	84112323	84112823	6.03184	7.02722	4.05926	0.79024	0.0237103	0.046871	55.47	335.84	0	7.5	0.64	0	58.55	50.49	2.16	45.17	27.68	109.98	40.31	13.3	41.45	124.81	10.21	9.41	116.99	79.14	44.67	MBTPS1
chr7	78009636	78010136	3.46723	1.00713	4.15761	-2.03472	-0.0250492	0.0468543	6.03	0	0	7.5	0.64	43.29	19.96	9.82	3.59	24.42	11.32	40.58	123.4	23.94	10.05	0.78	24.5	0	92.57	24.51	17.37	N/A
chr15	28832488	28832988	5.89688	4.19724	6.5001	-0.629805	-0.0183396	0.0468511	49.44	0.72	4.86	11.25	128.9	88.86	133.06	44.88	375.21	43.95	18.87	58.81	66.97	77.15	33.91	127.92	95.96	17.26	84.05	94.55	201.02	PDCD6IPP2
chr2	217829773	217830273	4.93668	2.14463	5.65188	-1.39384	-0.0276676	0.0468434	13.27	0	0	41.25	135.91	0	23.95	36.47	0	45.17	12.58	146.45	114.72	7.98	8.79	3.88	59.21	0	178.89	98.05	22.34	TNS1
chr12	50303927	50304427	5.94355	3.44009	6.63753	-0.946185	-0.025457	0.046833	32.56	0	0	8.75	138.47	232.4	18.63	21.04	329.93	14.65	16.36	267.01	102.94	7.98	18.84	0	0	59.61	110.74	112.75	44.67	N/A
chr16	11496408	11496908	4.7537	2.00713	5.46585	-1.44078	-0.0272693	0.0468305	12.06	0	0	27.5	0	109.37	39.92	40.67	0	14.65	7.55	98.22	76.89	10.64	31.4	1.55	0	23.53	267.48	113.45	34.74	LOC400499
chr17	12281093	12281593	7.14968	4.82272	7.82823	-0.697692	-0.0240364	0.0467948	82	2.9	0	5	647.67	200.51	55.88	51.89	347.9	52.5	27.68	168.21	274.7	31.93	23.86	356.61	0	9.41	254.42	154.07	84.38	N/A
chr5	30345623	30346123	7.1672	7.96559	6.00113	0.407953	0.0156124	0.0467883	178.48	399.53	171.88	38.75	8.93	2.28	206.24	122.02	132.98	141.62	67.94	383.46	156.88	125.04	94.2	234.9	44.92	247.85	258.4	169.48	327.59	N/A
chr9	35640416	35640916	5.68847	3.22128	6.37944	-0.983586	-0.0252253	0.0467745	26.53	1.45	0	12.5	270.55	27.34	22.62	36.47	159.57	31.74	36.49	289.95	218.27	18.62	13.82	180.63	0	0	207.85	303.95	53.36	CD72
chr8	52930587	52931087	4.6393	2.34057	5.31518	-1.17982	-0.0238382	0.0467597	14.47	0.72	0	20	65.72	29.62	43.91	9.82	0	29.3	12.58	23.53	63.87	31.93	11.3	0.78	0	0	67.58	51.82	78.17	N/A
chr3	47539133	47539633	6.01341	3.86803	6.67376	-0.785339	-0.0225387	0.0467379	34.97	0.72	8.11	20	285.23	59.24	43.91	60.31	2.16	37.85	10.07	221.73	39.07	18.62	23.86	165.13	0	15.69	66.44	154.07	73.21	N/A
chr1	145752594	145753094	7.20165	4.81037	7.88606	-0.711989	-0.0245902	0.0467274	82	2.17	0	6.25	476.02	366.83	97.13	63.11	8.63	32.96	26.42	74.11	218.89	15.96	42.71	87.6	0	0	109.04	238.81	125.33	RNF115
chr5	1911700	1912200	8.80773	9.43511	8.05003	0.228783	0.0120193	0.0467232	677.74	651.41	747.54	93.75	171.65	346.33	448.4	307.15	339.27	134.3	81.78	219.96	354.07	266.05	224.83	788.43	149.04	293.34	400.37	404.79	488.9	N/A
chr12	12908418	12908918	5.88784	3.9706	6.52144	-0.714414	-0.020399	0.0467095	47.03	0	0	17.5	130.17	125.32	94.47	51.89	112.13	36.63	30.2	347	192.23	42.57	25.12	131.02	100.04	17.26	298.15	196.79	88.1	GPRC5A
chr2	24745022	24745522	6.11572	4.02861	6.76968	-0.747357	-0.0219915	0.0466555	48.24	0.72	0	21.25	250.13	102.53	62.54	60.31	272.42	56.16	33.97	201.73	213.31	23.94	21.35	138.77	0	29.8	140.84	226.91	91.82	NCOA1
chr13	40936612	40937112	5.66898	3.4307	6.33895	-0.883817	-0.0235282	0.0466395	9.65	0	22.7	18.75	222.06	68.35	14.64	7.01	0.72	0	15.1	15.29	40.93	0	13.82	0.78	0	39.22	35.78	84.04	9.93	ELF1
chr17	30967655	30968155	4.38824	1.74605	5.09299	-1.53901	-0.026645	0.0466238	8.44	0	1.62	21.25	0	97.97	17.3	15.43	121.48	13.43	27.68	34.11	65.11	15.96	17.58	123.26	0	0	140.27	100.15	16.13	RNF135
chr1	86632607	86633107	4.63533	5.66976	2.40943	1.23116	0.025915	0.0466137	12.06	70.93	69.73	21.25	0	0	0	9.82	0	12.21	8.81	12.94	34.73	5.32	11.3	13.95	46.96	61.18	0	39.92	3.72	CLCA4-AS1
chr17	46143502	46144002	6.14183	3.79791	6.82195	-0.843299	-0.0242034	0.0466041	41	0.72	0	15	1.91	369.11	66.53	35.06	2.16	48.84	15.1	157.03	269.12	61.19	28.89	3.1	0	29.8	140.84	199.6	54.6	KANSL1
chr9	125479154	125479654	5.36114	3.07752	6.03557	-0.96943	-0.0237692	0.0465949	25.32	0	0	16.25	150.59	56.96	38.59	36.47	104.94	28.08	17.61	198.2	122.16	18.62	12.56	139.54	0	10.98	241.93	184.19	40.95	MAPKAP1
chr17	7273916	7274416	5.0676	2.6852	5.75121	-1.09598	-0.0245248	0.0465878	19.3	0	0	23.75	0.64	145.82	45.24	19.64	54.63	25.64	17.61	193.5	139.52	26.6	15.07	73.65	0	17.26	248.17	160.38	26.06	N/A
chr14	22915337	22915837	5.11785	2.80162	5.79539	-1.04599	-0.0240655	0.0465855	19.3	0	1.62	22.5	101.46	72.91	25.28	32.26	48.88	0	16.36	129.39	115.96	5.32	18.84	124.04	65.33	0	147.09	118.36	55.84	RBM23
chr5	12186402	12186902	5.36025	2.64869	6.06999	-1.19335	-0.0271342	0.0465817	18.09	0.72	0	32.5	0	43.29	192.93	16.83	0.72	56.16	33.97	2.35	244.32	143.67	6.28	0.78	104.13	92.55	1.14	153.37	245.69	N/A
chr2	195349076	195349576	5.67239	6.66324	3.72614	0.83684	0.0234188	0.0465756	25.32	1.45	277.29	15	15.31	0	22.62	42.08	158.85	29.3	16.36	145.86	145.1	13.3	13.82	0	0	10.98	169.23	131.66	34.74	LOC105376755
chr2	109632436	109632936	2.62625	0	3.36771	-8.3999	-0.0300547	0.0465705	1.21	0.72	0	20	0	0	21.29	9.82	79.79	9.77	13.84	104.69	62.63	10.64	21.35	0	0	0	24.99	70.03	13.65	RANBP2
chr5	142112515	142113015	6.16407	4.18346	6.80558	-0.700694	-0.0210463	0.0465649	53.06	1.45	0	8.75	261.62	70.63	106.45	37.87	68.29	37.85	31.45	240.55	168.67	47.89	13.82	146.52	30.63	3.14	193.09	188.39	95.55	NDFIP1
chr11	132619401	132619901	5.54951	3.39398	6.21095	-0.86991	-0.0224685	0.046563	6.03	23.89	1.62	15	268	0	13.31	15.43	146.63	15.87	8.81	79.4	29.76	13.3	10.05	142.65	110.25	26.67	126.07	67.23	12.41	OPCML
chr6	5354460	5354960	6.03255	4.21887	6.65234	-0.655757	-0.0195234	0.0464962	47.03	0.72	8.11	15	202.91	113.92	70.52	33.66	117.88	29.3	36.49	144.68	163.09	45.23	17.58	231.02	10.21	10.98	159.01	124.66	83.14	FARS2
chr15	87836897	87837397	5.62514	3.14463	6.31722	-1.0041	-0.0254543	0.0464935	26.53	0	0	7.5	278.21	15.95	17.3	12.62	138.73	47.62	28.94	80.57	48.37	13.3	12.56	116.29	0	3.14	123.23	104.35	16.13	N/A
chr7	75659716	75660216	6.47453	4.20478	7.14761	-0.764023	-0.0236422	0.0464887	25.32	20.27	9.73	15	500.27	0	51.89	46.28	18.69	39.07	28.94	149.39	89.91	21.28	11.3	22.48	0	0	184.57	154.77	24.82	HIP1
chr1	3080964	3081464	7.08127	5.12493	7.7198	-0.590087	-0.020803	0.0464727	80.8	23.89	0	15	430.08	227.85	170.31	36.47	84.1	76.92	31.45	80.57	144.48	101.1	41.45	27.13	0	1.57	136.86	110.65	253.14	PRDM16
chr4	145170983	145171483	5.00686	6.06466	2.60088	1.21827	0.0274037	0.0464726	21.71	0.72	178.37	5	0.64	0	18.63	68.72	0	19.53	17.61	96.45	151.92	23.94	21.35	1.55	0	0	201.61	102.25	21.09	OTUD4
chr11	3151476	3151976	7.82478	8.60527	6.70986	0.358465	0.0151811	0.0464611	270.13	345.25	552.95	16.25	138.47	186.83	77.17	179.52	420.49	124.53	46.55	307.01	194.09	34.59	95.46	325.6	118.42	15.69	295.88	178.59	98.03	OSBPL5
chr16	19520429	19520929	5.81764	3.14463	6.52463	-1.05063	-0.026879	0.0464494	26.53	0	0	23.75	0.64	321.26	22.62	30.86	0.72	4.88	17.61	65.87	119.06	5.32	12.56	111.64	0	10.98	101.09	88.24	27.3	GDE1
chr3	8225844	8226344	6.06684	6.9359	4.67146	0.569204	0.0180843	0.046436	92.86	138.24	136.21	20	1.91	6.84	73.18	58.91	63.97	41.51	12.58	77.05	132.7	53.21	32.66	72.87	0	32.94	82.35	93.84	98.03	LMCD1-AS1
chr6	24499648	24500148	4.82337	5.79995	2.95642	0.969802	0.0227976	0.046433	43.41	29.68	94.05	13.75	0	0	17.3	28.05	153.82	17.09	22.65	30.58	17.98	2.66	27.63	113.96	0	23.53	173.21	58.13	12.41	ALDH5A1
chrX	30548036	30548536	6.5089	4.96342	7.08717	-0.513006	-0.0169684	0.0464238	80.8	1.45	11.35	7.5	225.25	191.39	119.75	54.7	181.14	40.29	33.97	176.44	119.06	74.49	35.17	65.9	55.13	97.26	186.27	128.16	158.83	N/A
chr17	15647835	15648335	4.18134	1.94826	4.8508	-1.31162	-0.023207	0.0464152	10.85	0.72	0	13.75	0.64	79.75	21.29	33.66	0.72	19.53	8.81	44.7	121.54	18.62	16.33	51.17	4.08	10.98	90.3	75.64	17.37	TRIM16
chr10	38092561	38093061	4.831	2.38564	5.52012	-1.2069	-0.0250955	0.0464133	15.68	0	0	16.25	0	136.71	30.6	26.65	0.72	12.21	23.91	60.58	66.97	26.6	5.02	0.78	0	3.14	49.98	67.23	29.78	N/A
chr20	33464561	33465061	5.80274	3.28234	6.49809	-0.983122	-0.0259808	0.0464063	0	0	29.19	17.5	240.56	88.86	14.64	9.82	0	2.44	11.32	62.93	31	5.32	8.79	0.78	0	1.57	97.68	48.32	4.96	N/A
chr10	87237611	87238111	6.1993	4.5972	6.7871	-0.561027	-0.0175199	0.046401	59.09	2.17	11.35	15	148.04	123.04	155.68	86.96	186.89	46.39	27.68	189.97	230.68	50.55	36.42	333.36	59.21	34.51	183.43	272.43	184.89	N/A
chr16	11008633	11009133	6.09783	4.30091	6.71528	-0.641603	-0.0193659	0.0463892	54.27	0	4.86	21.25	159.52	150.38	89.15	67.32	235.04	58.6	23.91	251.13	97.98	42.57	20.1	64.35	159.25	21.96	286.79	188.39	94.31	CLEC16A
chr2	101380943	101381443	6.89441	4.96694	7.52932	-0.599174	-0.0205727	0.0463702	84.42	9.41	0	18.75	361.8	266.58	91.81	71.53	339.27	67.15	25.16	134.68	209.59	71.83	36.42	57.37	0	15.69	223.19	163.88	181.17	CREG2
chr8	27269990	27270490	5.92406	3.87898	6.57323	-0.759404	-0.0217114	0.0463428	43.41	0.72	0	12.5	229.71	77.47	61.21	26.65	156.7	40.29	30.2	114.69	168.67	31.93	26.38	51.94	0	18.82	177.19	127.46	60.8	N/A
chr12	439325	439825	3.04372	4.09852	0.662367	2.6113	0.0271566	0.0463369	10.85	0	40.54	5	0	0	1.33	2.81	62.53	7.33	6.29	35.88	76.27	5.32	13.82	141.87	0	12.55	139.7	24.51	28.54	CCDC77
chr11	9909312	9909812	6.83072	4.23365	7.53209	-0.829658	-0.0263963	0.0463253	54.27	2.17	0	8.75	691.7	0	39.92	49.09	0.72	37.85	27.68	163.5	174.25	15.96	30.14	116.29	0	28.24	213.53	142.17	43.43	SBF2,LOC101928008
chr7	119906653	119907153	6.13638	4.55815	6.72021	-0.559043	-0.0172513	0.0462945	51.86	18.82	0	17.5	222.06	95.7	86.49	25.25	97.76	54.94	20.13	135.27	138.9	21.28	26.38	60.47	61.25	67.45	130.62	193.29	150.15	LINC02476
chr10	24402076	24402576	3.95281	1.6852	4.62569	-1.45133	-0.0236231	0.0462869	9.65	0	0	16.25	0.64	59.24	22.62	37.87	1.44	34.19	11.32	44.11	55.19	5.32	28.89	1.55	2.04	37.65	51.11	53.93	16.13	KIAA1217
chr1	41362276	41362776	4.41319	5.48006	1.92998	1.50078	0.0280894	0.0462649	3.62	130.28	0	11.25	0	0	3.99	14.03	0	12.21	2.52	81.16	32.87	13.3	17.58	0	128.63	39.22	51.11	11.21	6.2	FOXO6
chr1	208124223	208124723	5.25161	6.30327	2.89547	1.11962	0.0271062	0.0462606	16.88	220.03	0	21.25	3.19	0	5.32	7.01	0	32.96	16.36	93.51	150.06	10.64	7.54	0.78	0	0	8.52	46.22	4.96	PLXNA2
chr1	114590421	114590921	4.59297	5.56744	2.73733	1.02157	0.022886	0.0462199	53.06	87.58	1.62	13.75	0	2.28	10.64	29.45	276.73	37.85	3.77	94.1	56.43	15.96	16.33	48.84	0	40.79	153.9	39.22	27.3	DENND2C
chr1	86798029	86798529	4.55928	5.64847	1.86352	1.59466	0.0295859	0.0462091	4.82	144.03	1.62	1.25	0	0	13.31	0	89.85	13.43	3.77	97.63	53.33	2.66	7.54	0	0	0	40.89	79.84	14.89	N/A
chr21	5097273	5097773	8.43922	7.32254	8.9289	-0.285784	-0.0132093	0.0462029	114.56	310.51	55.13	77.5	335	1020.75	516.26	81.35	74.75	62.27	137.14	263.48	566.15	484.21	79.13	241.88	63.29	389.03	344.15	644.31	883.5	N/A
chr6	151406188	151406688	4.83772	2.65691	5.50182	-1.04736	-0.0229761	0.0461916	15.68	0	3.24	7.5	12.12	123.04	38.59	32.26	414.74	37.85	10.07	195.85	194.09	21.28	8.79	0.78	106.17	31.37	98.81	116.26	76.93	RMND1
chr3	8813014	8813514	2.98503	0.533272	3.67469	-2.7618	-0.0251653	0.0461847	3.62	0.72	0	13.75	2.55	6.84	27.94	18.23	64.69	12.21	27.68	70.58	9.92	15.96	16.33	0	0	0	45.43	21.01	11.17	LOC107986061
chr3	72880789	72881289	6.22732	4.29851	6.86239	-0.673624	-0.0205897	0.0461809	27.74	29.68	1.62	12.5	361.16	47.85	43.91	30.86	74.04	48.84	37.75	56.46	150.06	15.96	31.4	120.94	0	25.1	238.52	171.58	38.47	N/A
chr18	23790788	23791288	6.82199	4.61594	7.4887	-0.696896	-0.0231767	0.0461782	73.56	0	0	10	158.25	439.74	110.44	67.32	344.3	56.16	44.04	99.39	160.6	37.25	26.38	54.27	46.96	0	176.62	196.09	96.79	LAMA3
chr6	47409797	47410297	5.4579	6.41024	3.71491	0.785422	0.0217159	0.0461639	43.41	133.9	77.83	10	1.28	0	41.25	35.06	79.79	28.08	17.61	129.39	166.19	18.62	23.86	245.75	0	36.08	123.23	135.16	34.74	N/A
chr7	131094786	131095286	6.80812	4.07752	7.51917	-0.881266	-0.0274671	0.0461224	50.65	0	0	15	504.73	175.44	38.59	68.72	0	51.28	12.58	195.26	114.72	10.64	13.82	0	61.25	3.14	249.88	152.67	32.26	LINC-PINT
chr1	161190913	161191413	6.26843	3.93313	6.94775	-0.819281	-0.0243562	0.0461161	45.83	0	0	10	324.79	91.14	67.86	46.28	59.66	70.81	5.03	281.13	302.61	26.6	15.07	81.4	0	15.69	289.06	268.23	88.1	ADAMTS4
chr19	18524808	18525308	7.62717	6.0658	8.20817	-0.435743	-0.0171084	0.046115	79.59	110.02	11.35	15	324.15	672.15	171.64	120.62	339.27	32.96	15.1	207.61	319.35	79.81	45.22	69	100.04	48.63	239.09	345.27	222.12	N/A
chr5	108800563	108801063	8.36719	6.55031	8.98743	-0.455749	-0.0196001	0.0461136	262.9	16.65	1.62	3.75	918.86	852.15	255.47	194.95	352.21	109.88	46.55	151.15	309.43	106.42	61.55	807.03	38.79	95.69	216.37	303.24	238.25	FER
chr10	37738191	37738691	8.42918	6.78722	9.02343	-0.410329	-0.0179166	0.0461126	224.31	87.58	19.46	13.75	818.04	1075.44	174.3	141.65	911.43	81.8	70.46	172.91	285.24	63.85	57.78	989.99	181.71	39.22	336.2	526.65	256.86	N/A
chr15	31342326	31342826	4.87384	2.68022	5.53928	-1.04458	-0.0232329	0.0461016	16.88	0.72	1.62	18.75	134	0	33.26	42.08	81.22	36.63	21.39	92.34	157.5	26.6	25.12	153.5	0	18.82	198.77	154.77	28.54	KLF13
chr12	97854052	97854552	6.36624	3.93313	7.05431	-0.841208	-0.0251722	0.0460895	45.83	0	0	12.5	275.66	182.28	61.21	19.64	0	56.16	2.52	1.18	37.21	31.93	13.82	1.55	4.08	10.98	56.22	74.94	104.23	N/A
chr3	101783055	101783555	7.14777	5.37447	7.76186	-0.529456	-0.0192684	0.0460882	48.24	0	76.21	16.25	513.67	243.8	94.47	60.31	219.95	40.29	7.55	142.33	151.92	42.57	32.66	135.67	216.42	95.69	155.04	181.39	83.14	NXPE3
chr3	113441339	113441839	6.91785	4.83425	7.57142	-0.646195	-0.0219797	0.0460772	3.62	80.34	1.62	18.75	54.88	471.64	215.55	18.23	0.72	28.08	25.16	151.74	319.35	130.36	11.3	0	0	26.67	232.84	412.5	347.44	SPICE1-CFAP44,CFAP44
chr15	26838765	26839265	5.28276	6.26408	3.39005	0.883848	0.0231793	0.0460709	107.33	0	123.24	10	0	0	31.93	57.5	248.7	47.62	12.58	211.73	26.66	21.28	65.31	96.13	142.92	58.04	202.17	36.42	65.77	N/A
chr1	168176590	168177090	6.16828	3.81448	6.84931	-0.842798	-0.0245377	0.0460615	42.21	0	0	21.25	314.58	61.52	63.87	64.52	175.39	18.31	18.87	172.91	318.11	10.64	16.33	173.66	0	32.94	212.96	63.03	75.69	N/A
chr4	54243533	54244033	6.10999	4.04275	6.76171	-0.740618	-0.0220273	0.0460567	49.44	0	0	25	368.18	2.28	38.59	33.66	72.6	32.96	54.1	148.8	39.07	23.94	25.12	72.1	59.21	43.92	139.7	101.55	60.8	N/A
chr3	49516956	49517456	5.76875	3.63683	6.42766	-0.819894	-0.0226258	0.0460558	34.97	0.72	1.62	18.75	269.91	25.06	30.6	23.84	58.94	29.3	18.87	70.58	75.65	34.59	15.07	111.64	0	3.14	173.78	100.15	32.26	DAG1
chr1	5884338	5884838	6.70307	4.41312	7.3781	-0.740139	-0.0239585	0.0460546	63.92	0	0	11.25	215.68	375.95	62.54	60.31	223.54	51.28	11.32	304.65	245.56	39.91	32.66	93.8	0	21.96	274.86	236.01	85.62	NPHP4
chr1	3643428	3643928	10.1649	10.7361	9.5112	0.174596	0.0115451	0.0460386	1659.38	2513.73	943.74	263.76	779.12	959.24	916.76	813.46	1099.03	413.89	208.86	590.49	675.9	744.94	759.9	1455.14	1106.6	679.23	352.1	640.11	1362.48	WRAP73
chr11	118433437	118433937	6.51753	3.97924	7.21431	-0.856746	-0.0260754	0.0460197	41	1.45	4.86	13.75	574.93	0	5.32	68.72	391.74	48.84	17.61	259.96	117.2	23.94	38.94	171.33	0	4.71	262.94	252.12	26.06	N/A
chr2	55396535	55397035	4.05998	4.97998	2.4645	1.0119	0.0207274	0.0460039	16.88	74.55	3.24	11.25	0	6.84	3.99	22.44	1.44	7.33	5.03	23.53	14.26	5.32	16.33	1.55	26.54	28.24	127.21	60.93	24.82	CCDC88A
chr19	7832067	7832567	6.15102	3.85513	6.82663	-0.82277	-0.0240561	0.0460024	43.41	0	0	16.25	280.12	107.09	50.56	28.05	141.6	24.42	11.32	182.91	172.39	55.87	12.56	0	12.25	3.14	160.72	164.58	47.15	EVI5L
chr16	3229569	3230069	6.58015	4.61128	7.22022	-0.645748	-0.0210775	0.0459796	60.3	13.03	0	17.5	404.55	102.53	71.85	58.91	104.94	56.16	57.88	168.79	238.74	18.62	21.35	135.67	0	43.92	345.85	181.39	80.66	ZNF200
chr17	76544674	76545174	5.94377	6.98393	3.67607	0.924022	0.0265711	0.0459656	8.44	371.31	0	32.5	0	0	18.63	11.22	598.03	30.52	13.84	25.88	13.02	10.64	26.38	441.89	2.04	9.41	24.99	53.23	14.89	PRCD,CYGB
chr9	93155933	93156433	6.17579	4.32906	6.80011	-0.650298	-0.0199632	0.0459632	60.3	0	0	26.25	265.45	88.86	65.2	56.1	143.76	58.6	65.43	220.55	184.17	31.93	57.78	231.8	77.58	48.63	285.09	276.63	78.17	N/A
chr2	216682659	216683159	4.77929	2.38564	5.46391	-1.19216	-0.0249487	0.0459554	15.68	0	0	16.25	104.65	41.01	14.64	14.03	2.16	9.77	23.91	131.74	64.49	7.98	25.12	3.1	0	0	85.19	55.33	12.41	LOC124900515,IGFBP5
chr1	19701990	19702490	4.90061	5.94403	2.60851	1.18512	0.0267104	0.0459505	19.3	0	165.4	13.75	0	0	10.64	21.04	0	42.73	11.32	52.34	111.62	23.94	11.3	0.78	0	21.96	120.96	52.53	32.26	TMCO4
chr12	116286116	116286616	7.05698	5.20479	7.68204	-0.560756	-0.0200085	0.0459317	98.89	10.13	1.62	10	636.82	45.57	129.07	81.35	262.36	78.14	40.26	181.15	254.86	61.19	32.66	340.33	134.75	7.84	281.11	247.92	138.98	N/A
chr11	57603380	57603880	5.88201	6.87258	3.93736	0.802062	0.0237505	0.0459199	26.53	162.85	162.16	8.75	0.64	0	51.89	36.47	76.19	50.06	27.68	154.09	137.04	15.96	21.35	126.37	2.04	0	234.54	146.37	23.58	SERPING1
chr17	60362968	60363468	5.58907	3.39858	6.25418	-0.877955	-0.0232439	0.0458996	25.32	1.45	4.86	13.75	276.93	0	14.64	11.22	58.22	46.39	10.07	34.7	58.29	7.98	10.05	0	2.04	9.41	47.7	67.93	17.37	USP32
chr11	69219762	69220262	4.82427	5.86629	2.54263	1.20292	0.0266524	0.045892	14.47	0	160.53	10	0	0	13.31	42.08	75.47	17.09	1.26	35.88	86.19	21.28	13.82	0	0	21.96	92.57	33.62	19.85	N/A
chr7	39149895	39150395	5.26974	3.18346	5.92361	-0.893788	-0.0221589	0.0458704	26.53	0.72	0	21.25	38.29	152.66	30.6	18.23	250.14	32.96	21.39	108.22	94.25	23.94	21.35	1.55	0	18.82	211.26	115.56	62.04	POU6F2
chr10	15283748	15284248	6.63486	4.07984	7.33297	-0.844318	-0.0262698	0.0458516	41	0	9.73	13.75	444.12	161.77	25.28	43.48	0	35.41	13.84	112.33	40.93	42.57	2.51	131.79	0	1.57	105.06	111.35	29.78	FAM171A1
chr7	129930444	129930944	6.57934	4.14475	7.26753	-0.808686	-0.0252064	0.0458461	38.59	14.48	0	11.25	89.33	478.48	37.26	39.27	311.24	25.64	10.07	172.32	151.3	0	11.3	44.96	0	3.14	236.25	128.16	50.88	UBE2H
chr15	59141658	59142158	6.72392	4.63966	7.37756	-0.667973	-0.0221332	0.0458418	31.35	43.43	0	10	484.95	95.7	74.51	32.26	26.6	18.31	8.81	131.74	151.3	18.62	13.82	23.26	0	3.14	177.75	147.77	52.12	MYO1E
chr1	6725776	6726276	8.05331	6.55046	8.62412	-0.396252	-0.016698	0.0458012	225.51	2.17	53.51	38.75	925.24	414.68	199.59	179.52	263.08	103.78	46.55	300.54	253	114.4	108.02	203.89	61.25	75.3	234.54	427.2	251.9	LINC01672
chr18	49141709	49142209	4.30046	1.66516	5.0047	-1.58186	-0.0269002	0.0457871	4.82	1.45	3.24	11.25	0	102.53	14.64	5.61	0	8.55	6.29	34.11	69.45	10.64	8.79	66.67	0	0	56.22	121.86	22.34	DYM
chr10	101046882	101047382	5.71961	2.00713	6.47901	-1.6857	-0.0330343	0.0457807	12.06	0	0	23.75	189.51	143.54	0	15.43	0	19.53	25.16	167.62	135.18	7.98	20.1	0	0	0	132.32	116.26	4.96	N/A
chr7	92223001	92223501	6.36332	4.36328	7.00718	-0.682174	-0.0214144	0.045773	60.3	1.45	0	20	102.73	289.37	102.45	58.91	176.1	29.3	47.81	144.09	68.21	31.93	35.17	125.59	0	28.24	157.88	152.67	130.29	KRIT1
chr7	116875797	116876297	4.04941	2.13738	4.68235	0.424227	-0.0205357	0.0457703	10.85	0.72	1.62	7.5	5.74	61.52	27.94	14.03	100.63	14.65	21.39	69.99	83.71	18.62	10.05	36.44	2.04	6.27	67.01	44.82	19.85	CAPZA2
chr17	34016075	34016575	5.07263	2.45075	5.77587	-1.23343	-0.0268471	0.0457412	15.68	0.72	0	17.5	151.87	4.56	45.24	22.44	0	9.77	8.81	81.75	50.23	13.3	10.05	0	0	0	93.7	53.23	22.34	ASIC2
chr3	8683465	8683965	6.25932	4.04275	6.9271	-0.775431	-0.023435	0.0457375	49.44	0	0	12.5	220.14	182.28	71.85	43.48	153.1	68.37	35.23	409.93	208.35	63.85	21.35	151.17	0	25.1	391.28	285.74	78.17	N/A
chr11	71139005	71139505	6.19567	4.17071	6.84249	-0.712882	-0.0216617	0.0456987	44.62	9.41	0	21.25	202.28	166.33	69.19	57.5	0	67.15	11.32	31.76	43.41	23.94	33.91	146.52	20.42	6.27	140.27	37.12	52.12	SHANK2
chr17	61410749	61411249	6.62741	7.68452	4.22719	0.860723	0.0278173	0.0456838	12.06	605.09	0	23.75	0.64	31.9	18.63	25.25	76.91	17.09	17.61	0	0.62	2.66	23.86	465.92	0	12.55	0.57	13.31	1.24	N/A
chr5	10534858	10535358	6.56231	3.90388	7.26825	-0.894994	-0.0272071	0.0456765	10.85	0	34.05	23.75	462.62	127.59	2.66	0	0	26.86	30.2	126.45	181.69	13.3	5.02	0	0	18.82	219.21	142.17	7.45	N/A
chr6	80053991	80054491	5.82145	3.24593	6.52116	-1.00427	-0.0265015	0.0456671	27.74	0.72	0	3.75	271.83	0	91.81	25.25	0	31.74	15.1	157.62	282.76	13.3	15.07	1.55	2.04	14.12	184.57	117.66	54.6	N/A
chr8	138905914	138906414	4.05949	1.49256	4.75854	-1.66613	-0.0263434	0.0456348	8.44	0	0	8.75	1.91	84.3	13.31	19.64	209.89	3.66	15.1	26.47	72.55	26.6	11.3	0.78	93.92	0	31.23	19.61	17.37	COL22A1
chr20	21275342	21275842	5.4795	3.32906	6.1404	-0.88124	-0.0228987	0.0456294	30.15	0	0	12.5	128.9	72.91	67.86	42.08	389.59	43.95	23.91	188.2	97.36	69.17	12.56	110.86	2.04	7.84	98.81	194.69	52.12	N/A
chr4	149824511	149825011	5.95376	3.57273	6.63724	-0.891695	-0.0249362	0.0456234	34.97	0.72	0	6.25	321.6	9.11	61.21	12.62	161.01	14.65	28.94	248.19	109.14	42.57	13.82	50.39	0	3.14	224.32	100.15	73.21	N/A
chr6	39925425	39925925	8.0967	6.28378	8.71639	-0.471457	-0.0196878	0.0456223	151.95	81.79	0	17.5	1308.1	243.8	113.1	141.65	455	56.16	25.16	422.28	257.96	66.51	70.34	339.56	138.84	61.18	400.37	391.49	168.76	MOCS1
chr14	29884766	29885266	4.96326	2.59227	5.64585	-1.11997	-0.0247455	0.0455885	10.85	7.24	0	10	171.65	0	18.63	19.64	172.51	8.55	18.87	46.46	89.91	18.62	6.28	0	0	6.27	68.15	99.45	19.85	PRKD1
chr3	131332392	131332892	4.80056	5.85053	2.45782	1.24779	0.0272958	0.0455805	8.44	80.34	84.32	10	0	0	11.98	22.44	0.72	13.43	0	4.71	71.93	23.94	11.3	0.78	0	0	29.53	21.01	1.24	NEK11,NUDT16-DT
chr17	75275716	75276216	5.41008	6.45645	3.09539	1.0582	0.0271474	0.0455785	18.09	245.37	0	25	0.64	4.56	3.99	25.25	9.34	39.07	6.29	108.8	89.91	7.98	7.54	100.78	0	0	125.51	39.22	4.96	SLC25A19
chr16	70502004	70502504	5.71108	6.62822	4.12784	0.68192	0.020241	0.0455562	34.97	0.72	261.07	16.25	2.55	4.56	46.57	32.26	25.88	18.31	20.13	88.22	133.94	23.94	18.84	55.04	95.96	29.8	234.54	100.85	45.91	COG4
chr16	57644403	57644903	2.44883	0	3.16214	-8.30931	-0.0282321	0.0455435	2.41	0	0	22.5	0	0	13.31	39.27	103.51	3.66	12.58	58.81	32.87	10.64	12.56	0.78	49	43.92	43.73	14.01	6.2	ADGRG1
chr17	43276535	43277035	9.09198	9.8706	7.98226	0.305996	0.0153059	0.045542	254.45	181.67	2372.33	15	116.77	505.82	373.89	119.21	228.58	163.6	109.46	132.33	372.68	252.75	92.95	290.72	87.79	170.98	144.82	404.09	600.58	N/A
chr19	35359353	35359853	6.69602	7.615	5.10491	0.57603	0.0203576	0.045533	190.54	112.19	285.39	11.25	0	0	126.4	169.7	260.92	108.66	27.68	295.83	276.56	74.49	62.8	64.35	222.55	21.96	153.33	209.4	196.06	FFAR3
chr10	98797452	98797952	7.18457	4.80091	7.8683	-0.711574	-0.0249639	0.0455171	82	0	1.62	16.25	515.58	303.04	99.79	65.92	119.32	53.72	8.81	47.64	196.57	47.89	45.22	0	44.92	0	106.77	95.25	68.25	HPSE2
chr14	101555073	101555573	8.21174	8.87345	7.38432	0.264701	0.0127229	0.0455162	458.26	241.75	707	47.5	55.51	373.67	191.6	288.92	582.94	210	96.88	201.14	262.3	143.67	170.82	245.75	283.8	136.47	348.12	181.39	338.76	DIO3OS
chr15	23561879	23562379	6.50883	4.04275	7.19971	-0.831039	-0.0256744	0.0455138	49.44	0	0	13.75	481.12	0	93.14	78.54	0	34.19	27.68	117.63	102.32	31.93	33.91	161.25	57.17	100.39	97.11	130.26	122.85	MIR4508
chr8	128209259	128209759	5.17501	6.1512	3.31018	0.89195	0.0231408	0.0455056	44.62	115.08	53.51	3.75	0	0	35.93	40.67	191.2	15.87	33.97	90.57	104.18	29.27	26.38	140.32	4.08	1.57	213.53	189.09	78.17	N/A
chr1	178954397	178954897	5.87022	3.20876	6.57638	-1.03298	-0.0271851	0.0454711	27.74	0	0	23.75	0	300.76	57.21	29.45	0	10.99	7.55	137.62	174.25	29.27	6.28	117.06	67.38	20.39	182.86	229.01	24.82	N/A
chr6	21146394	21146894	4.99068	2.83	5.65267	-0.995589	-0.0231417	0.0454549	18.09	0	3.24	20	117.41	47.85	15.97	23.84	0.72	26.86	11.32	111.75	68.21	23.94	12.56	96.13	0	31.37	122.1	75.64	14.89	CDKAL1
chr1	225039521	225040021	4.41502	2.38564	5.06236	-1.08225	-0.0220088	0.0454318	15.68	0	0	13.75	103.37	4.56	11.98	2.81	4.31	14.65	15.1	17.64	17.98	5.32	12.56	1.55	40.83	6.27	16.47	9.1	23.58	DNAH14
chr22	32713367	32713867	7.31529	5.56473	7.9261	-0.509529	-0.0191371	0.0454305	137.48	2.9	1.62	21.25	294.16	553.67	103.78	100.98	293.99	80.58	37.75	327	144.48	37.25	38.94	193.04	173.54	84.71	264.07	249.32	80.66	SYN3
chr5	37317025	37317525	3.1255	0.804434	3.80349	-2.22724	-0.024706	0.0454281	3.62	0	1.62	8.75	0	36.46	10.64	11.22	43.85	2.44	13.84	144.68	40.93	23.94	5.02	103.88	20.42	37.65	110.17	67.93	12.41	NUP155
chr20	35793700	35794200	4.75211	5.79564	2.45913	1.23345	0.0269275	0.0454075	14.47	150.55	1.62	18.75	1.91	0	1.33	5.61	174.67	21.98	11.32	45.29	79.99	13.3	11.3	0	126.59	0	31.23	60.23	11.17	PHF20
chr12	40145604	40146104	3.85604	1.86055	4.49935	-1.26946	-0.0217616	0.0453933	6.03	0	4.86	20	1.91	59.24	9.31	7.01	0.72	10.99	8.81	1.76	57.05	7.98	6.28	1.55	4.08	14.12	15.9	40.62	19.85	LRRK2-DT
chr17	50343900	50344400	3.73996	1.66516	4.39253	-1.39404	-0.0221633	0.0453627	4.82	1.45	3.24	8.75	0.64	70.63	3.99	7.01	0.72	17.09	18.87	7.06	3.1	7.98	7.54	3.1	0	7.84	14.2	50.42	14.89	N/A
chr2	69402551	69403051	6.69283	4.50794	7.35737	-0.705485	-0.023278	0.045358	67.53	0.72	0	8.75	337.55	200.51	109.11	65.92	217.79	12.21	30.2	72.34	130.84	42.57	27.63	434.91	2.04	17.26	207.28	154.07	98.03	NFU1
chr5	178286861	178287361	5.23958	3.00713	5.90897	-0.972171	-0.0237468	0.0453469	24.12	0	0	16.25	123.79	52.4	47.9	26.65	218.51	54.94	28.94	78.22	214.55	34.59	15.07	0	0	50.2	215.23	208	17.37	COL23A1
chr2	68838246	68838746	6.78859	4.63811	7.4495	-0.682433	-0.0229708	0.0453414	72.36	0.72	1.62	16.25	366.91	257.47	58.55	78.54	140.16	46.39	31.45	149.97	75.65	37.25	46.47	0.78	0	6.27	217.51	289.94	107.96	N/A
chr2	109357184	109357684	5.97284	6.92891	4.21159	0.716924	0.022376	0.0453389	83.21	167.2	115.13	12.5	0.64	41.01	19.96	30.86	102.79	39.07	27.68	212.32	236.26	10.64	12.56	41.86	0	0	204.44	187.69	49.63	SH3RF3,RANBP2
chr20	14363426	14363926	6.58111	7.50003	4.99024	0.586823	0.0204151	0.0453364	77.18	285.9	179.99	17.5	3.19	0	106.45	44.88	182.57	96.45	16.36	105.86	27.28	45.23	17.58	107.76	2.04	17.26	160.72	143.57	104.23	MACROD2
chr11	10873118	10873618	5.99686	6.94067	4.29458	0.691281	0.0215476	0.0453357	104.92	46.32	217.29	10	0.64	0	67.86	98.18	313.39	15.87	20.13	164.09	123.4	66.51	28.89	36.44	0	45.49	249.31	93.84	107.96	ZBED5-AS1
chr12	1353039	1353539	5.38578	3.18346	6.05211	-0.924699	-0.0233722	0.0453219	26.53	0.72	0	11.25	0.64	209.62	43.91	37.87	43.85	62.27	47.81	109.98	207.11	42.57	27.63	1.55	220.5	47.06	183.43	199.6	67.01	ERC1
chr12	131366932	131367432	6.25266	7.28512	4.04093	0.848678	0.0262989	0.0453215	343.69	59.35	64.86	8.75	18.5	0	38.59	276.29	342.86	56.16	44.04	215.85	0	10.64	131.88	201.56	0	48.63	172.64	0	49.63	LINC02370
chr7	157710742	157711242	9.0077	9.66818	8.18286	0.240369	0.01271	0.0453183	740.45	983.63	716.73	53.75	220.14	485.31	403.16	325.38	744.67	225.87	84.3	254.66	475.61	274.03	307.73	761.29	263.38	249.42	191.95	208	568.32	PTPRN2
chr17	17122233	17122733	7.37487	5.62105	7.98615	-0.5059	-0.0192016	0.0452821	91.65	33.29	22.7	10	349.04	551.39	103.78	58.91	110.69	47.62	23.91	259.96	214.55	34.59	32.66	113.96	0	61.18	201.61	247.92	70.73	MPRIP
chr4	188101686	188102186	7.21238	5.43371	7.82725	-0.525756	-0.0194668	0.0452577	119.39	2.17	8.11	17.5	322.88	428.35	139.71	103.79	307.64	62.27	8.81	167.03	210.83	66.51	56.52	107.76	10.21	25.1	204.44	142.87	147.66	TRIML2
chr13	49818031	49818531	5.51176	3.41557	6.16674	-0.850501	-0.0225176	0.0452487	28.94	1.45	1.62	18.75	146.12	102.53	19.96	19.64	61.1	18.31	39	234.67	130.22	13.3	20.1	129.47	0	12.55	298.15	183.49	28.54	N/A
chr7	107968919	107969419	3.75032	4.69007	2.06694	1.17823	0.0213892	0.045238	14.47	62.97	0	7.5	1.28	0	7.98	19.64	0.72	18.31	33.97	21.17	38.45	23.94	7.54	2.33	0	17.26	40.89	34.32	12.41	LAMB1
chr8	38220431	38220931	3.399	1.00713	4.08346	-2.00882	-0.0251186	0.0452358	6.03	0	0	20	1.28	31.9	14.64	22.44	276.73	10.99	15.1	16.47	78.75	13.3	15.07	60.47	0	29.8	130.05	66.53	14.89	N/A
chr6	112023845	112024345	4.21623	5.3062	1.5124	1.80404	0.0300446	0.0452133	10.85	107.85	0	8.75	0	0	2.66	8.42	72.6	6.1	3.77	0	13.02	23.94	17.58	0	0	10.98	0.57	0	4.96	N/A
chr9	42288215	42288715	9.0308	9.90952	7.60007	0.382361	0.0187712	0.0452032	1244.53	1068.32	572.41	55	3.83	102.53	614.72	781.2	332.8	332.09	99.4	20.58	112.24	446.96	714.68	609.34	242.96	222.75	2.84	158.28	893.43	N/A
chr10	100455326	100455826	5.94933	3.00713	6.67391	-1.14752	-0.0293526	0.045187	24.12	0	0	10	361.16	0	37.26	12.62	74.75	29.3	0	54.11	61.39	47.89	31.4	10.85	0	0	118.69	77.04	24.82	N/A
chr17	67025350	67025850	7.43518	5.69888	8.04389	-0.496479	-0.019035	0.0451764	82	73.83	0	12.5	544.93	353.16	145.03	77.14	164.6	91.57	59.14	253.49	445.85	53.21	47.73	148.07	214.38	14.12	275.43	310.25	117.88	CACNG4
chr14	67118396	67118896	5.55967	3.39672	6.2219	-0.87129	-0.0231891	0.0451389	30.15	1.45	0	5	224.61	41.01	27.94	37.87	11.5	30.52	15.1	163.5	119.06	31.93	6.28	103.11	2.04	10.98	225.46	103.65	44.67	LOC105370538,GPHN
chr17	1846376	1846876	5.77565	3.40161	6.45851	-0.92298	-0.0250946	0.0451229	27.74	0.72	3.24	7.5	320.32	0	23.95	53.3	117.88	29.3	15.1	243.49	166.19	15.96	7.54	63.57	0	28.24	297.58	166.68	44.67	RPA1
chr11	115710866	115711366	8.03761	5.9706	8.6893	-0.540608	-0.0222717	0.045107	188.13	0	0	16.25	1027.34	414.68	192.93	168.3	5.03	79.36	36.49	255.84	305.71	122.38	108.02	50.39	136.79	58.04	193.65	225.51	230.8	LINC02698
chr12	95305492	95305992	3.94631	1.4151	4.64253	-1.70695	-0.0265946	0.0451021	2.41	0.72	4.86	17.5	0	79.75	2.66	11.22	0	6.1	11.32	12.35	1.24	7.98	11.3	0	2.04	10.98	24.42	103.65	2.48	N/A
chr1	43731300	43731800	5.966	6.87271	4.42616	0.633667	0.0199069	0.0450999	115.77	115.81	119.99	12.5	8.3	0	65.2	33.66	63.25	24.42	44.04	144.68	204.63	39.91	30.14	357.39	2.04	34.51	287.93	213.6	111.68	ST3GAL3
chr3	23053202	23053702	5.00352	2.18914	5.72019	-1.38164	-0.0284949	0.0450775	12.06	0	1.62	7.5	0	191.39	11.98	18.23	148.79	14.65	3.77	95.28	75.03	31.93	15.07	47.29	0	0	168.1	51.82	13.65	N/A
chr11	14991088	14991588	2.68295	0	3.41074	-8.41816	-0.0299465	0.045073	2.41	0	0	21.25	0	0	21.29	16.83	0	9.77	36.49	21.17	14.88	10.64	11.3	0.78	2.04	0	34.07	26.61	2.48	N/A
chr19	50118266	50118766	3.34367	4.39781	0.967603	2.17274	0.0276969	0.0450618	0	0	63.24	2.5	0	0	5.32	2.81	0	3.66	2.52	3.53	13.02	7.98	2.51	0	0	3.14	1.14	1.4	0	N/A
chr15	77593408	77593908	5.56307	2.93313	6.26691	-1.09271	-0.027204	0.0450196	22.91	0	0	12.5	282.04	6.84	6.65	14.03	37.38	32.96	21.39	185.26	35.35	31.93	11.3	0.78	0	0	199.9	107.15	18.61	LOC105370906
chr1	155825273	155825773	5.86776	3.45839	6.55377	-0.920259	-0.0253834	0.0450061	31.35	0	1.62	11.25	181.86	164.05	18.63	47.69	177.54	21.98	13.84	205.85	95.49	23.94	16.33	50.39	0	0	167.53	123.26	37.23	GON4L
chr10	112967459	112967959	5.20395	2.93313	5.87714	-1.00022	-0.0241987	0.0450031	22.91	0	0	3.75	122.51	72.91	35.93	44.88	127.94	13.43	16.36	133.51	66.97	18.62	17.58	81.4	0	9.41	95.98	107.15	63.28	TCF7L2
chr13	52551804	52552304	6.66249	4.6533	7.30745	-0.649991	-0.0217695	0.0449995	74.77	0.72	0	21.25	299.27	148.1	164.99	65.92	75.47	29.3	12.58	178.2	36.59	29.27	26.38	4.65	0	56.47	237.95	156.88	126.57	LINC00345,TPTE2P3
chr2	55681646	55682146	5.24828	2.95906	5.92325	-0.998814	-0.0244251	0.0449956	21.71	0	1.62	13.75	153.14	0	75.84	16.83	67.57	45.17	11.32	77.63	180.45	23.94	21.35	3.1	0	17.26	204.44	196.09	52.12	PNPT1
chr2	61827174	61827674	6.0133	3.79791	6.68097	-0.813216	-0.0236613	0.0449863	41	0.72	0	17.5	127.62	218.73	46.57	29.45	143.76	14.65	20.13	59.4	169.91	10.64	13.82	3.88	157.21	1.57	35.21	68.63	26.06	FAM161A
chr22	39279308	39279808	5.27854	2.59535	5.98626	-1.20259	-0.0277137	0.0449813	13.27	0	4.86	23.75	227.16	0	2.66	16.83	237.92	12.21	11.32	163.5	83.71	5.32	23.86	77.52	0	14.12	208.42	121.16	4.96	N/A
chr3	52732185	52732685	6.96501	4.88684	7.61797	-0.639448	-0.0224332	0.044957	88.03	0.72	0	11.25	507.29	191.39	75.84	106.59	149.51	42.73	42.78	524.03	311.91	58.53	27.63	415.53	51.04	14.12	415.14	188.39	79.42	LOC100301990,NEK4
chr17	32532383	32532883	4.53942	5.53534	2.56365	1.10746	0.0242173	0.0449508	7.24	2.17	129.72	13.75	1.91	0	7.98	18.23	181.85	13.43	5.03	130.57	78.75	29.27	26.38	212.42	2.04	45.49	219.78	56.03	16.13	MYO1D
chr6	30758313	30758813	7.30258	5.01333	7.97755	-0.669109	-0.024357	0.0449322	95.27	0	1.62	17.5	541.11	309.87	139.71	96.77	2.16	94.01	39	135.27	186.65	37.25	25.12	255.06	0	25.1	123.8	188.39	84.38	N/A
chr1	12132553	12133053	4.56924	2.31766	5.24054	-1.17358	-0.0236229	0.0449266	8.44	6.51	0	13.75	0	132.15	5.32	15.43	3.59	8.55	18.87	88.81	72.55	15.96	8.79	1.55	57.17	51.77	49.41	30.81	13.65	TNFRSF8
chr19	34876916	34877416	6.97899	4.67616	7.65525	-0.709928	-0.0244945	0.0449104	75.97	0.72	0	21.25	609.38	102.53	73.18	30.86	2.16	84.24	23.91	160.56	156.88	23.94	25.12	0.78	0	15.69	81.21	101.55	63.28	N/A
chr2	23882054	23882554	4.70583	2.59218	5.36275	-1.04594	-0.0227267	0.0449017	14.47	3.62	0	23.75	75.3	29.62	35.93	18.23	21.56	25.64	23.91	121.74	63.87	0	8.79	115.51	0	25.1	82.35	65.13	18.61	ATAD2B
chr3	17744366	17744866	2.93196	0.6852	3.60278	-2.37761	-0.0243485	0.0449016	4.82	0	0	23.75	10.21	0	14.64	19.64	158.85	25.64	2.52	51.76	44.65	18.62	6.28	0.78	0	21.96	48.27	45.52	13.65	LOC105376975
chr4	177464832	177465332	6.07765	3.77266	6.75413	-0.838501	-0.0245118	0.0448503	41	0	0	11.25	137.19	246.07	37.26	23.84	127.23	39.07	23.91	124.68	171.15	42.57	16.33	0	0	17.26	153.9	131.66	55.84	AGA-DT
chr15	36534682	36535182	5.97863	3.93316	6.62785	-0.751362	-0.0221331	0.0448337	42.21	3.62	0	6.25	152.51	182.28	54.55	56.1	145.2	35.41	25.16	62.93	60.77	39.91	38.94	116.29	0	7.84	208.42	151.97	69.49	N/A
chr19	42054198	42054698	7.06951	5.17412	7.70029	-0.572684	-0.0206322	0.044831	41	67.31	0	21.25	292.25	462.53	55.88	70.13	31.63	58.6	30.2	364.06	334.23	50.55	18.84	158.15	20.42	14.12	171.51	341.76	40.95	GRIK5
chr15	82947962	82948462	5.43896	3.23374	6.10559	-0.914834	-0.0235871	0.0448223	21.71	6.51	0	16.25	144.85	79.75	34.59	23.84	0	31.74	23.91	53.52	13.64	18.62	16.33	1.55	44.92	0	57.36	68.63	24.82	HOMER2
chr13	100348802	100349302	1.60674	0	2.33009	-7.87042	-0.029244	0.0448183	1.21	0	0	7.5	0.64	0	11.98	12.62	76.91	21.98	7.55	55.87	38.45	5.32	12.56	0.78	0	32.94	87.46	9.8	6.2	LOC105370335,PCCA
chr1	215591344	215591844	7.09037	5.03597	7.74062	-0.619181	-0.0221952	0.0448072	39.8	58.63	0	7.5	680.85	113.92	53.22	96.77	345.02	70.81	21.39	326.41	119.06	45.23	37.68	76.75	0	45.49	300.42	143.57	68.25	KCTD3
chr1	228633164	228633664	8.57743	9.40708	7.31575	0.362304	0.0170208	0.0448043	719.95	525.47	791.32	28.75	245.67	18.23	344.62	408.13	681.41	306.45	79.27	283.48	8.68	343.2	344.15	548.1	332.8	224.32	355.51	8.4	583.21	N/A
chr6	30209853	30210353	4.3435	1.56189	5.05801	-1.68892	-0.0285862	0.0447979	7.24	0	1.62	13.75	99.54	0	19.96	2.81	158.13	4.88	22.65	91.75	142	15.96	10.05	166.68	0	0	92	56.73	31.02	TRIM26
chr22	22476494	22476994	6.15116	3.59209	6.84959	-0.929287	-0.0267018	0.044794	36.18	0	0	18.75	312.67	113.92	15.97	33.66	217.08	20.76	12.58	64.11	99.84	10.64	15.07	82.95	0	0	87.46	25.91	34.74	IGL
chr4	1933209	1933709	5.62393	3.81221	6.24344	-0.710245	-0.0198838	0.0447936	39.8	0.72	1.62	17.5	23.61	159.49	102.45	67.32	99.91	32.96	20.13	225.84	150.06	7.98	37.68	171.33	161.29	43.92	150.49	160.38	75.69	NSD2
chr22	38568928	38569428	5.38242	3.06992	6.0596	-0.978711	-0.0245669	0.0447927	20.5	1.45	3.24	15	0	227.85	23.95	14.03	116.44	51.28	25.16	88.22	127.74	10.64	22.61	119.39	2.04	7.84	197.63	99.45	26.06	DMC1
chr4	190068302	190068802	11.2359	10.1406	11.7203	-0.208673	-0.0133148	0.0447817	1864.39	922.11	599.97	433.76	1317.67	5497.95	6247.03	765.77	828.05	538.42	1000.27	1088.64	3085.6	4905.93	861.64	1185.35	432.84	2528.69	1047.78	1826.47	8403.19	DUX4L8
chr17	14412382	14412882	5.05113	6.01878	3.23135	0.895273	0.0229089	0.0447809	2.41	135.35	56.75	15	1.28	0	21.29	25.25	2.16	18.31	3.77	3.53	11.16	15.96	7.54	59.69	0	9.41	26.69	3.5	13.65	N/A
chr10	70186928	70187428	5.96084	4.01003	6.59868	-0.717158	-0.0213823	0.0447722	26.53	0.72	21.08	8.75	195.26	134.43	49.23	49.09	158.13	35.41	15.1	111.75	101.08	7.98	20.1	44.19	51.04	0	53.95	114.85	27.3	N/A
chr9	25076443	25076943	6.09583	4.46514	6.68827	-0.581857	-0.0181827	0.0447693	60.3	4.34	1.62	25	216.31	66.08	105.12	54.7	143.04	35.41	26.42	105.86	107.9	31.93	25.12	5.43	69.42	69.02	138	51.82	99.27	N/A
chr17	82113944	82114444	6.79229	4.46656	7.47071	-0.740785	-0.0247313	0.0447449	66.33	0	0	37.5	146.12	394.18	131.73	54.7	531.19	39.07	12.58	135.86	152.54	106.42	21.35	322.5	0	15.69	131.75	175.78	105.47	CCDC57
chr6	76674331	76674831	7.16388	5.26113	7.79561	-0.5664	-0.0208278	0.0447332	112.15	2.9	0	11.25	510.48	207.34	159.67	50.49	7.19	41.51	26.42	133.51	249.9	71.83	28.89	234.9	26.54	72.16	253.28	202.4	163.8	N/A
chr2	185847202	185847702	6.16187	4.22746	6.79765	-0.683956	-0.021164	0.0447254	55.47	0.72	0	13.75	280.76	54.68	95.8	53.3	2.16	86.68	17.61	117.63	106.66	79.81	42.71	144.97	240.92	43.92	89.16	79.14	146.42	N/A
chr10	111672187	111672687	7.61355	5.73555	8.24205	-0.522308	-0.0205804	0.0447245	153.15	5.07	1.62	16.25	560.25	460.25	174.3	110.8	484.47	34.19	12.58	264.07	229.44	85.14	45.22	437.24	44.92	51.77	253.28	230.41	228.32	N/A
chr14	81480109	81480609	6.09462	4.17994	6.72789	-0.685369	-0.0209121	0.0447174	48.24	2.9	3.24	15	86.14	264.3	58.55	74.33	119.32	31.74	12.58	109.39	174.87	29.27	31.4	177.53	0	72.16	135.16	146.37	81.9	SEL1L
chr7	140870854	140871354	6.92918	4.83091	7.58439	-0.649656	-0.0226839	0.0447129	79.59	5.79	0	6.25	383.5	284.81	93.14	68.72	135.13	68.37	18.87	149.39	94.87	42.57	36.42	158.15	0	10.98	231.7	179.29	135.26	BRAF
chr8	33633875	33634375	6.95113	4.92173	7.59847	-0.625515	-0.0220555	0.0447028	84.42	6.51	0	20	486.87	34.18	234.18	98.18	267.39	54.94	26.42	158.21	168.67	111.74	27.63	6.2	0	6.27	248.17	109.95	225.84	N/A
chr7	141725284	141725784	5.01753	6.05104	2.7982	1.10992	0.0265931	0.044694	8.44	7.24	183.24	22.5	0	0	5.32	16.83	0	26.86	7.55	16.47	74.41	2.66	20.1	41.09	0	45.49	84.05	35.72	11.17	WEE2,WEE2-AS1
chr6	107288717	107289217	7.36134	5.12814	8.03081	-0.646093	-0.0239465	0.0446672	104.92	0	0	10	571.73	348.61	115.76	60.31	385.27	48.84	46.55	319.36	142	53.21	30.14	531.04	4.08	56.47	186.27	232.51	122.85	PDSS2,LOC124901366
chr20	51729768	51730268	6.33944	4.35208	6.98177	-0.680643	-0.0216197	0.0446483	44.62	16.65	0	10	271.83	157.21	66.53	42.08	224.26	40.29	11.32	155.27	274.08	39.91	13.82	47.29	0	39.22	89.73	224.81	75.69	ATP9A
chr6	99006134	99006634	4.68503	2.05601	5.3888	-1.38579	-0.0274545	0.0446244	10.85	0	1.62	17.5	115.5	0	34.59	7.01	104.94	9.77	11.32	39.41	148.2	7.98	15.07	1.55	0	0	120.96	86.14	19.85	N/A
chr6	50121460	50121960	5.15966	3.00713	5.82078	-0.950514	-0.023296	0.0446209	24.12	0	0	7.5	139.74	29.62	49.23	29.45	1.44	29.3	3.77	13.53	44.65	42.57	23.86	54.27	2.04	12.55	64.74	80.54	67.01	N/A
chr11	86317858	86318358	5.02215	6.03612	2.93532	1.03759	0.025543	0.0446186	10.85	186.01	0	10	0.64	0	19.96	12.62	49.6	21.98	21.39	75.87	119.68	5.32	10.05	0	0	12.55	61.9	62.33	28.54	HIKESHI
chr13	34898671	34899171	3.99564	1.45085	4.69295	-1.68675	-0.0263272	0.0446142	6.03	2.17	0	8.75	1.28	77.47	15.97	19.64	99.91	24.42	16.36	150.56	67.59	10.64	12.56	61.24	0	0	193.09	20.31	45.91	N/A
chr6	96376686	96377186	6.78574	4.62407	7.44784	-0.686479	-0.0233252	0.0445985	72.36	0	1.62	13.75	372.01	246.07	66.53	65.92	2.16	34.19	5.03	85.28	109.14	53.21	60.29	1.55	53.08	29.8	84.62	150.57	156.35	UFL1-AS1
chr9	36272250	36272750	4.9091	5.76927	3.54529	0.700919	0.0182672	0.0445929	15.68	131.73	16.22	15	3.19	4.56	23.95	21.04	35.94	35.41	10.07	69.99	63.25	13.3	7.54	1.55	0	25.1	37.48	77.74	28.54	GNE,LOC124902150
chr19	48533294	48533794	4.28792	2.00713	4.96207	-1.30155	-0.0243209	0.0445813	12.06	0	0	17.5	0.64	86.58	19.96	11.22	0.72	21.98	8.81	22.35	44.65	26.6	26.38	128.69	155.17	1.57	34.64	66.53	11.17	N/A
chr7	75871157	75871657	5.69054	3.69173	6.33426	-0.777251	-0.0217424	0.0445675	34.97	2.17	1.62	6.25	47.22	234.68	34.59	26.65	242.95	18.31	16.36	211.14	113.48	26.6	37.68	364.37	14.29	72.16	160.72	142.17	44.67	N/A
chr16	71130318	71130818	6.71905	4.68596	7.36683	-0.651579	-0.0221611	0.0445405	72.36	0	4.86	10	442.2	100.25	107.78	49.09	1.44	36.63	28.94	134.68	58.29	71.83	62.8	3.88	22.46	29.8	248.17	79.84	183.65	HYDIN
chr2	205873946	205874446	7.44749	5.36909	8.10048	-0.592425	-0.0225349	0.0445369	71.15	52.84	0	15	860.79	127.59	94.47	98.18	289.67	45.17	35.23	165.85	186.03	21.28	43.96	0.78	0	53.33	184	153.37	58.32	N/A
chr1	150217604	150218104	3.99719	5.08323	1.33354	1.92254	0.0300081	0.0445333	6.03	0	95.67	8.75	0	0	1.33	25.25	0	9.77	11.32	34.11	45.27	15.96	2.51	0	0	1.57	43.16	0	4.96	N/A
chr1	200864120	200864620	6.72149	4.44927	7.39481	-0.731657	-0.0243718	0.04453	63.92	0	1.62	6.25	546.85	61.52	58.55	56.1	120.76	40.29	25.16	338.18	231.92	45.23	32.66	0.78	0	42.35	254.99	170.88	62.04	RPL34P6
chr9	122057264	122057764	5.75269	3.24593	6.44694	-0.987781	-0.0263807	0.0445255	27.74	0.72	0	16.25	205.47	97.97	29.27	29.45	56.78	9.77	16.36	154.68	144.48	5.32	12.56	111.64	0	0	129.48	114.85	14.89	TTLL11
chr3	184408867	184409367	6.03044	4.39306	6.62395	-0.591362	-0.0183245	0.0445145	51.86	1.45	9.73	32.5	111.03	97.97	153.02	57.5	216.36	91.57	57.88	303.48	101.08	71.83	13.82	134.89	36.75	10.98	341.88	208.7	147.66	LINC02054
chr6	134685264	134685764	4.84607	5.80499	3.07066	0.916535	0.0224759	0.0445113	39.8	1.45	126.48	3.75	1.91	0	27.94	58.91	81.94	70.81	13.84	141.15	75.03	18.62	18.84	0.78	0	32.94	92.57	88.94	67.01	LOC101928277
chr10	47755069	47755569	6.26783	3.978	6.94286	-0.801942	-0.0245028	0.0444982	45.83	1.45	0	22.5	173.56	257.47	38.59	67.32	241.51	21.98	18.87	278.19	199.67	13.3	12.56	162.8	0	20.39	281.11	262.63	37.23	LOC102724593,SYT15B,ANXA8
chr3	130365220	130365720	8.19232	6.79807	8.74289	-0.362513	-0.0159378	0.0444948	226.72	66.59	40.54	28.75	804	601.52	279.42	145.86	56.07	111.1	16.36	255.25	132.7	138.35	85.41	234.12	32.67	112.94	174.35	263.33	321.39	COL6A5
chr1	161167402	161167902	5.51454	3.36328	6.17552	-0.874742	-0.0232061	0.0444874	30.15	0.72	0	10	4.47	186.83	87.82	51.89	211.32	29.3	21.39	162.91	135.18	61.19	32.66	27.91	0	14.12	144.25	126.76	99.27	PPOX
chr1	28294877	28295377	8.15402	9.07967	6.53404	0.474048	0.0209814	0.044471	22.91	170.09	1430.21	13.75	35.73	36.46	284.74	30.86	214.2	64.71	40.26	36.46	12.4	90.46	15.07	135.67	2.04	54.9	41.46	35.02	347.44	N/A
chr8	95144514	95145014	4.25576	1.00713	4.99655	-0.00459971	-0.0315065	0.0444624	6.03	0	0	7.5	0	116.2	3.99	7.01	0	15.87	22.65	0.59	0.62	7.98	10.05	0	0	56.47	0.57	3.5	3.72	PLEKHF2
chr7	90428222	90428722	5.63825	3.27626	6.32003	-0.945763	-0.0252594	0.0444355	14.47	0	14.59	10	1.91	243.8	63.87	28.05	418.34	19.53	23.91	23.53	128.98	53.21	7.54	165.13	0	15.69	147.65	137.27	106.71	N/A
chr9	124438345	124438845	6.26227	3.9706	6.93747	-0.8035	-0.0245619	0.0444262	47.03	0	0	10	199.72	175.44	105.12	67.32	281.05	58.6	13.84	157.03	199.67	29.27	21.35	303.9	0	47.06	161.28	224.11	94.31	N/A
chr2	119823065	119823565	7.46551	5.58419	8.09445	-0.534785	-0.0207064	0.0444232	142.3	0	1.62	11.25	551.95	401.01	129.07	124.82	357.24	70.81	64.17	250.55	166.19	106.42	70.34	176.76	28.58	62.75	298.15	209.4	166.28	PTPN4
chr14	51241678	51242178	6.70859	4.14463	7.40741	-0.836194	-0.0268846	0.0444227	53.06	0	0	7.5	473.47	143.54	54.55	56.1	206.29	15.87	27.68	227.02	140.14	47.89	27.63	1.55	0	0	251.58	247.22	84.38	TMX1
chr12	61452549	61453049	5.41554	3.72964	6.01666	-0.688461	-0.0188601	0.0444117	36.18	3.62	0	12.5	181.86	11.39	53.22	26.65	20.84	31.74	52.84	31.76	42.17	53.21	13.82	4.65	2.04	36.08	36.35	77.04	63.28	N/A
chr15	44473188	44473688	6.26437	4.47855	6.88025	-0.618307	-0.0198796	0.0444052	38.59	0.72	27.57	7.5	304.37	120.76	38.59	37.87	42.41	26.86	39	246.43	131.46	45.23	27.63	109.31	40.83	6.27	149.36	247.22	64.53	CTDSPL2
chr1	95117239	95117739	4.7873	5.87129	2.14417	1.449	0.0301162	0.0443954	1.21	167.92	6.49	8.75	0	2.28	6.65	8.42	0.72	2.44	20.13	0	0	13.3	13.82	0.78	16.33	86.28	0	0.7	3.72	TLCD4
chr1	23826334	23826834	5.17599	3.32911	5.80033	-0.799157	-0.0203099	0.0443922	26.53	3.62	0	30	47.22	91.14	54.55	21.04	394.62	37.85	27.68	197.03	229.44	18.62	11.3	85.28	179.67	40.79	120.96	161.08	73.21	LOC105376861
chr6	54054837	54055337	5.5799	3.09122	6.27266	-1.01854	-0.026313	0.0443793	24.12	1.45	0	10	252.69	0	46.57	50.49	258.76	26.86	10.07	190.56	161.85	7.98	16.33	23.26	4.08	0	106.77	93.84	59.56	MLIP
chr2	24715669	24716169	5.73357	3.38564	6.41405	-0.9198	-0.025033	0.0443686	31.35	0	0	8.75	21.7	289.37	21.29	37.87	152.38	32.96	28.94	159.97	197.19	29.27	15.07	0	2.04	12.55	236.82	133.06	58.32	NCOA1
chr8	47878081	47878581	6.94724	4.47557	7.63858	-0.769901	-0.0261566	0.0443552	65.12	0	1.62	13.75	623.42	125.32	34.59	46.28	184.01	46.39	12.58	229.96	159.36	5.32	30.14	104.66	0	1.57	159.58	229.01	67.01	PRKDC
chr6	144328997	144329497	5.79049	6.75452	3.98932	-0.149076	0.0230934	0.0443459	38.59	236.68	48.65	11.25	5.74	31.9	14.64	57.5	140.16	14.65	8.81	99.98	114.1	18.62	30.14	0.78	0	0	158.44	184.89	53.36	UTRN
chr13	111382075	111382575	4.09885	5.16742	1.60051	1.68472	0.0289025	0.0443353	2.41	0	105.4	7.5	0.64	0	3.99	5.61	0	1.22	11.32	0.59	0.62	10.64	12.56	0.78	0	17.26	1.7	0	4.96	N/A
chr3	32608040	32608540	6.23755	4.4478	6.85399	-0.622715	-0.0198374	0.044332	61.5	0.72	3.24	12.5	162.08	193.67	94.47	67.32	109.98	35.41	31.45	187.03	219.51	50.55	27.63	103.88	95.96	7.84	239.65	164.58	94.31	N/A
chr10	98512155	98512655	6.18878	3.92128	6.86165	-0.805656	-0.0243834	0.0443247	42.21	0	3.24	12.5	160.8	250.63	41.25	53.3	294.7	67.15	18.87	219.96	207.11	34.59	33.91	89.15	2.04	0	293.61	114.85	63.28	HPSE2
chr17	16421413	16421913	6.76686	4.98737	7.38183	-0.564764	-0.0197176	0.04432	42.21	38.36	14.59	8.75	469	116.2	73.18	58.91	234.33	54.94	18.87	265.25	141.38	23.94	18.84	298.47	128.63	7.84	164.69	208.7	65.77	TRPV2
chr9	136566616	136567116	8.04748	8.87307	6.79868	0.383685	0.0170332	0.0443105	607.8	200.49	598.35	20	0	82.02	343.29	287.52	553.47	163.6	147.21	334.65	233.16	186.23	307.73	420.96	124.54	189.81	349.83	263.33	436.79	N/A
chr13	71781361	71781861	7.30923	5.26121	7.95874	-0.596217	-0.0223195	0.044289	90.45	24.61	0	11.25	222.7	601.52	159.67	70.13	73.32	53.72	12.58	94.1	63.87	101.1	62.8	0	118.42	9.41	122.1	151.27	161.31	DACH1
chr3	23533516	23534016	6.2783	3.6394	6.9828	-0.938213	-0.0275522	0.0442887	37.38	0	0	18.75	432.63	0	54.55	46.28	200.54	34.19	33.97	94.69	94.87	15.96	32.66	0	0	43.92	107.33	70.73	69.49	UBE2E2
chr16	46885214	46885714	4.3436	2.49256	4.9685	-0.992309	-0.0205766	0.0442545	16.88	0	0	17.5	51.69	22.78	33.26	9.82	2.16	10.99	7.55	66.46	45.27	10.64	18.84	66.67	46.96	23.53	83.48	107.85	19.85	GPT2
chr14	74506475	74506975	5.61113	6.59241	3.71861	0.824354	0.0238636	0.0442136	86.83	202.66	0	8.75	0	0	43.91	60.31	157.42	64.71	39	214.08	80.61	29.27	51.5	427.16	95.96	9.41	306.1	173.68	93.07	LTBP2
chr8	51271315	51271815	7.17292	5.62003	7.75247	-0.463373	-0.0175382	0.0441936	138.68	7.24	1.62	37.5	371.37	214.18	239.5	140.25	218.51	109.88	26.42	139.98	207.11	117.06	97.97	52.72	283.8	80	157.31	231.81	389.63	N/A
chr11	123483023	123483523	3.79774	0.6852	4.53177	-2.70775	-0.0308794	0.0441853	4.82	0	0	17.5	0	52.4	22.62	2.81	0.72	20.76	11.32	104.69	174.25	5.32	2.51	42.64	0	0	215.8	48.32	3.72	GRAMD1B
chr11	126345208	126345708	6.85656	4.84193	7.50216	-0.630669	-0.0220901	0.0441576	84.42	0	1.62	28.75	403.92	207.34	85.16	145.86	4.31	78.14	32.71	383.46	326.17	37.25	55.27	222.5	130.67	23.53	265.78	313.75	121.61	GSEC,DCPS
chr10	101804057	101804557	4.55525	5.538	2.65466	1.05802	0.0238842	0.0441535	22.91	103.5	12.97	21.25	1.28	0	2.66	18.23	93.44	2.44	12.58	73.52	126.5	15.96	16.33	63.57	0	25.1	118.12	133.06	17.37	OGA
chr11	121692659	121693159	5.70132	3.54043	6.36333	-0.844052	-0.0235397	0.0441495	32.56	0.72	1.62	12.5	282.04	6.84	27.94	35.06	184.73	26.86	21.39	182.91	128.36	15.96	18.84	37.99	0	20.39	160.72	74.94	47.15	N/A
chr19	43479160	43479660	3.89637	1.49256	4.58189	-1.61167	-0.0258532	0.044131	8.44	0	0	15	55.51	0	25.28	9.82	64.69	36.63	21.39	88.22	99.22	10.64	11.3	10.85	0	1.57	173.78	75.64	21.09	PHLDB3
chr4	96170816	96171316	6.30987	4.23809	6.9621	-0.714778	-0.0226706	0.0441098	54.27	0.72	1.62	13.75	330.53	86.58	67.86	60.31	194.07	36.63	15.1	104.69	82.47	66.51	22.61	151.95	0	17.26	198.2	126.06	96.79	N/A
chr5	167086686	167087186	5.82055	6.99601	1.66237	2.0667	0.0360845	0.0440995	6.03	81.79	295.12	10	0	0	2.66	4.21	0	4.88	12.58	0	0	0	13.82	0	0	17.26	0	0	4.96	TENM2
chr16	3030786	3031286	6.74841	5.03572	7.3536	-0.545352	-0.0191538	0.0440994	94.06	4.34	0	16.25	410.93	113.92	113.1	131.84	183.29	70.81	46.55	335.24	197.19	63.85	76.62	81.4	189.88	62.75	416.84	284.34	147.66	BICDL2
chr19	56997665	56998165	6.17085	4.34627	6.79214	-0.642895	-0.0202381	0.0440953	60.3	0.72	0	15	132.72	173.16	122.41	40.67	154.54	34.19	39	59.4	190.99	93.12	31.4	72.1	106.17	15.69	196.49	97.35	132.77	N/A
chr2	52505752	52506252	7.18481	4.81221	7.86755	-0.708053	-0.025415	0.0440919	79.59	1.45	3.24	11.25	839.1	0	83.83	33.66	155.26	23.2	30.2	329.36	59.53	34.59	12.56	67.45	2.04	7.84	295.31	70.03	110.44	N/A
chr1	200509390	200509890	4.81205	2.73833	5.46451	-0.994175	-0.0227636	0.0440657	19.3	0.72	0	5	126.98	27.34	17.3	7.01	76.91	14.65	11.32	134.09	81.85	45.23	6.28	2.33	0	18.82	124.94	116.96	24.82	N/A
chr8	130176741	130177241	4.88293	5.86217	3.00154	0.963393	0.0237347	0.0440573	24.12	70.93	79.46	7.5	1.91	0	22.62	42.08	253.73	24.42	23.91	128.8	125.88	15.96	5.02	110.08	8.17	0	163.56	89.64	19.85	ASAP1
chr8	42876820	42877320	7.49242	5.44477	8.14189	-0.579615	-0.0224261	0.044037	103.71	25.33	1.62	1.25	791.24	225.57	111.77	91.16	244.39	51.28	26.42	441.1	153.16	55.87	48.99	262.03	2.04	39.22	452.05	274.53	145.18	RNF170
chr3	136447607	136448107	2.33049	0	3.01707	-8.24178	-0.0268097	0.0439889	1.21	0	1.62	7.5	0	18.23	6.65	16.83	94.16	25.64	11.32	84.69	130.22	13.3	3.77	2.33	0	7.84	42.02	70.03	13.65	STAG1
chr3	121558184	121558684	5.83127	3.18346	6.53644	-1.03559	-0.0277649	0.0439696	26.53	0.72	0	7.5	330.53	0	33.26	35.06	0	19.53	8.81	164.09	123.4	45.23	20.1	56.59	0	26.67	98.25	102.25	32.26	N/A
chr21	44155595	44156095	9.08548	10.1891	6.23169	0.708428	0.0315941	0.043935	1084.14	1873.18	544.84	0	299.27	0	1.33	666.19	600.91	271.04	5.03	508.74	0.62	2.66	550.14	1828.81	775.85	6.27	175.48	3.5	2.48	N/A
chr17	36332222	36332722	3.7992	0.886893	4.522	-2.33714	-0.0297584	0.0439297	4.82	0.72	0	0	75.93	0	15.97	2.81	1.44	2.44	6.29	21.17	4.34	34.59	5.02	98.46	0	0	82.35	3.5	31.02	TBC1D3G
chr6	25164843	25165343	5.96692	3.34057	6.6705	-0.995547	-0.0275395	0.0439257	28.94	1.45	0	33.75	0	341.77	31.93	40.67	0.72	47.62	16.36	141.74	149.44	26.6	20.1	119.39	0	29.8	92.57	214.3	14.89	N/A
chr3	150572488	150572988	4.4532	5.49476	2.17506	1.333	0.0274575	0.0439153	0	75.27	60	8.75	0	0	9.31	14.03	0	13.43	18.87	20.58	35.35	0	1.26	0	0	7.84	70.99	19.61	12.41	LOC124900547,EIF2A
chr5	22478010	22478510	6.64717	4.53405	7.30403	-0.686687	-0.023141	0.0439093	63.92	0.72	4.86	15	519.41	4.56	93.14	35.06	40.97	30.52	6.29	109.98	96.11	58.53	30.14	2.33	0	54.9	89.73	75.64	129.05	CDH12
chr3	197114584	197115084	4.68006	2.00713	5.38704	-1.41987	-0.0280562	0.0438999	12.06	0	0	18.75	134	0	14.64	12.62	0	4.88	13.84	50.58	98.6	13.3	13.82	0	0	40.79	71.56	77.74	17.37	DLG1
chr15	64670963	64671463	6.17169	4.49375	6.77158	-0.590494	-0.0189538	0.0438762	50.65	0.72	16.22	27.5	308.84	50.13	50.56	35.06	153.1	41.51	27.68	112.92	53.33	29.27	20.1	66.67	16.33	14.12	99.95	78.44	67.01	RNU6-549P,ZNF609
chr13	42440681	42441181	7.64936	5.61528	8.29725	-0.562445	-0.0223655	0.0438576	144.71	0.72	1.62	10	683.4	375.95	188.94	119.21	54.63	86.68	36.49	262.31	259.82	101.1	60.29	159.7	0	50.2	243.06	271.73	238.25	LINC02341
chr8	140998381	140998881	6.47577	4.17705	7.15165	-0.774357	-0.0248523	0.0438448	54.27	0	0	10	366.91	125.32	66.53	79.94	150.23	54.94	31.45	180.56	189.13	18.62	17.58	187.61	0	43.92	203.31	154.77	49.63	LINC02341
chr16	67705512	67706012	4.64259	5.62382	2.75034	1.02927	0.0240914	0.0438151	8.44	134.63	4.86	10	0	2.28	14.64	23.84	0.72	8.55	21.39	75.28	73.17	18.62	6.28	60.47	0	7.84	8.52	5.6	17.37	GFOD2
chr3	49465046	49465546	7.21028	5.14794	7.86144	-0.609832	-0.0226459	0.0438093	97.68	8.69	0	7.5	504.1	280.25	138.38	112.2	531.19	81.8	70.46	334.06	318.11	85.14	27.63	255.83	0	58.04	335.06	370.48	120.36	N/A
chr1	24652339	24652839	5.9432	3.6394	6.61957	-0.861256	-0.0249193	0.0437906	37.38	0	0	11.25	197.81	107.09	77.17	42.08	196.23	39.07	30.2	158.8	54.57	23.94	13.82	68.22	0	6.27	210.12	170.88	23.58	SRRM1
chr15	51101497	51101997	5.62967	3.38564	6.30022	-0.894006	-0.0243913	0.0437712	31.35	0	0	7.5	185.05	109.37	13.31	23.84	62.53	20.76	11.32	39.41	59.53	15.96	13.82	0	4.08	9.41	73.83	38.52	9.93	MIR4713HG,TNFAIP8L3
chr16	25024331	25024831	4.58691	2.01201	5.28658	-1.38927	-0.0275326	0.0437628	7.24	0	4.86	11.25	112.94	0	31.93	12.62	97.76	10.99	10.07	135.86	95.49	10.64	10.05	44.19	0	0	137.43	94.55	24.82	N/A
chr7	56995755	56996255	4.20983	1.36344	4.92854	-1.84629	-0.0291126	0.0437434	4.82	2.9	0	2.5	1.28	2.28	115.76	7.01	134.41	9.77	2.52	1.18	120.3	63.85	15.07	54.27	2.04	0	20.44	102.25	150.15	TNRC18P3
chr7	115173407	115173907	5.75386	3.38569	6.43619	-0.156378	-0.0255186	0.043728	27.74	3.62	0	12.5	274.38	2.28	57.21	33.66	2.88	42.73	30.2	28.23	119.68	34.59	10.05	1.55	0	0	103.36	60.93	134.01	LINC01392
chr6	36464954	36465454	5.49548	1.27016	6.26939	-2.2943	-0.0357615	0.0436729	7.24	0	0	21.25	283.31	0	3.99	18.23	0	4.88	11.32	0	0	5.32	7.54	69.77	0	14.12	0.57	0	2.48	KCTD20
chr14	69624496	69624996	3.95854	4.95544	1.97698	1.32134	0.0254811	0.0436702	10.85	57.9	24.32	6.25	0	6.84	2.66	1.4	4.31	26.86	20.13	135.86	11.78	18.62	12.56	28.68	0	0	139.7	84.04	14.89	SUSD6
chr7	15846801	15847301	5.85338	3.71201	6.51331	-0.809523	-0.0234777	0.0436649	38.59	0.72	0	10	230.99	91.14	33.26	46.28	402.52	15.87	15.1	157.03	93.63	7.98	8.79	51.17	112.29	32.94	222.62	67.93	48.39	N/A
chr4	9493427	9493927	7.15749	5.09459	7.80872	-0.615136	-0.0227254	0.0436362	102.51	0	0	15	464.53	97.97	319.34	82.75	160.29	58.6	40.26	202.32	371.44	109.08	37.68	2.33	100.04	47.06	322	304.65	318.9	UNC93B7
chr3	2895630	2896130	7.72792	8.80032	5.19519	0.759243	0.0296328	0.0436131	85.62	0	1251.84	6.25	1.91	0	138.38	81.35	0.72	57.38	8.81	52.93	140.76	71.83	46.47	55.04	394.05	10.98	10.22	125.36	228.32	CNTN4
chr16	67756758	67757258	6.67631	4.46511	7.34355	-0.716518	-0.0241411	0.0436097	63.92	0.72	1.62	23.75	431.99	136.71	57.21	63.11	242.23	47.62	60.39	290.54	217.03	34.59	30.14	155.05	0	1.57	258.96	270.33	88.1	RANBP10
chr17	50476053	50476553	4.16048	5.19555	1.92998	1.42401	0.0271341	0.0436058	10.85	39.08	60	11.25	0	0	3.99	14.03	59.66	8.55	10.07	0	13.02	13.3	12.56	514.76	114.34	15.69	0	0	4.96	N/A
chr2	240471971	240472471	5.78225	6.93044	2.2716	1.60498	0.0348454	0.0435951	236.36	129.56	0	10	0	0	9.31	187.94	79.79	18.31	5.03	28.82	0	10.64	140.68	0	0	1.57	36.91	0	8.69	ANKMY1
chr2	38361002	38361502	4.92252	5.94623	2.77144	1.09857	0.0264922	0.0435927	13.27	1.45	170.26	13.75	0.64	2.28	10.64	15.43	74.75	14.65	16.36	6.47	66.35	7.98	11.3	0	0	0	88.02	51.82	9.93	ATL2
chr6	131385386	131385886	5.59325	3.22128	6.27592	-0.96002	-0.0255879	0.0435885	26.53	1.45	0	11.25	144.85	97.97	55.88	28.05	4.31	30.52	11.32	152.92	138.28	15.96	8.79	102.33	0	0	66.44	53.23	49.63	LOC105378005
chr6	143705090	143705590	4.69563	5.73221	2.45424	1.22046	0.0273125	0.0435315	6.03	153.44	0	10	1.28	0	10.64	16.83	394.62	18.31	31.45	61.75	52.09	18.62	11.3	3.1	0	0	149.36	17.51	34.74	PHACTR2
chr10	117350393	117350893	3.7416	1.31756	4.42888	-1.74142	-0.0257021	0.0435264	6.03	1.45	0	10	1.91	72.91	1.33	5.61	0	7.33	10.07	25.88	51.47	21.28	2.51	0	0	1.57	46	51.12	19.85	PDZD8
chr12	8010408	8010908	5.72434	6.70223	3.85033	0.79807	0.0239173	0.0435181	28.94	49.94	233.5	11.25	0.64	4.56	41.25	25.25	334.24	32.96	20.13	112.92	145.1	29.27	22.61	1.55	49	0	257.26	116.26	34.74	N/A
chr6	150021314	150021814	3.60148	4.61581	1.5124	-1.36541	0.0259976	0.0435079	4.82	62.25	6.49	8.75	0	0	2.66	9.82	0	7.33	5.03	28.23	3.72	7.98	10.05	1.55	67.38	0	7.38	14.01	4.96	RAET1L
chr12	30822981	30823481	8.56694	6.09831	9.25804	-0.601491	-0.026424	0.0435005	57.89	147.65	0	28.75	992.88	1419.49	7.98	47.69	365.15	57.38	55.36	558.14	1120.51	23.94	25.12	522.52	163.34	205.5	649.11	933.55	28.54	N/A
chr1	246768375	246768875	5.05953	6.11849	2.6439	1.20742	0.0287596	0.0434945	54.27	154.17	0	25	0	0	0	84.15	306.21	13.43	21.39	88.22	93.01	7.98	26.38	72.87	69.42	0	180.02	32.22	7.45	N/A
chr11	74165839	74166339	4.50166	5.49415	2.54586	1.10671	0.0245663	0.0434541	21.71	0	113.51	7.5	2.55	0	13.31	28.05	3.59	4.88	5.03	72.34	67.59	45.23	21.35	24.03	0	7.84	77.8	75.64	26.06	C2CD3
chr14	80353190	80353690	4.61898	5.60752	2.6859	1.05916	0.0245294	0.0434363	18.09	60.07	68.11	17.5	0.64	2.28	5.32	35.06	0.72	29.3	11.32	82.93	153.16	26.6	17.58	136.44	0	6.27	233.98	58.13	18.61	DIO2-AS1
chr1	178337566	178338066	3.76387	0.6852	4.49612	-2.69638	-0.0310353	0.0434315	4.82	0	0	11.25	0	52.4	26.61	8.42	0	7.33	32.71	82.34	235.64	21.28	7.54	0	0	0	66.44	185.59	7.45	LOC105371629,RASAL2
chr21	25900687	25901187	1.91867	0	2.6168	-8.03716	-0.0261709	0.0434294	1.21	0.72	0	8.75	1.91	4.56	9.31	4.21	1.44	6.1	6.29	49.99	27.28	10.64	18.84	42.64	0	25.1	34.64	28.71	6.2	APP
chr11	1709187	1709687	8.28105	6.58818	8.88324	-0.430641	-0.0191136	0.0434132	265.31	21.71	1.62	18.75	642.56	938.73	288.73	124.82	385.99	109.88	86.82	354.06	328.65	212.84	97.97	581.43	44.92	61.18	285.09	389.39	441.75	N/A
chr4	33341133	33341633	6.28942	4.23979	6.93912	-0.709438	-0.0227086	0.0433981	56.68	0	0	5	382.86	36.46	66.53	39.27	92.01	70.81	27.68	80.57	128.98	29.27	42.71	190.71	30.63	43.92	142.54	88.94	131.53	N/A
chr10	77027540	77028040	5.63365	3.27016	6.31556	-0.947426	-0.0256164	0.0433939	28.94	0	0	22.5	184.41	79.75	31.93	28.05	190.48	9.77	18.87	127.04	186.65	26.6	13.82	71.32	0	25.1	214.67	196.09	9.93	KCNMA1
chr7	23089432	23089932	3.95361	4.92757	2.10067	-0.236055	0.0236431	0.0433608	15.68	72.38	3.24	11.25	1.91	0	3.99	23.84	0	19.53	1.26	41.17	22.32	18.62	7.54	3.88	26.54	9.41	29.53	85.44	12.41	LOC105375186
chr3	25898269	25898769	7.0766	5.45269	7.66795	-0.491109	-0.0184451	0.043329	118.18	11.58	1.62	21.25	342.66	325.82	123.74	103.79	273.14	53.72	39	175.26	192.23	109.08	72.85	185.28	161.29	20.39	316.89	170.88	227.08	LOC124909357
chr13	30732669	30733169	5.61692	3.66706	6.25464	-0.768679	-0.0217476	0.0433166	37.38	0.72	0	17.5	157.61	79.75	50.56	32.26	40.25	15.87	21.39	95.87	317.49	50.55	1.26	48.07	89.83	65.88	131.19	162.48	52.12	ALOX5AP,LOC124903146
chr2	33424352	33424852	4.23481	5.26232	2.05772	1.3504	0.0268504	0.0433007	7.24	80.34	27.57	10	0	0	6.65	5.61	201.98	20.76	6.29	92.34	20.46	2.66	13.82	75.97	0	3.14	92	28.71	16.13	N/A
chr19	45482209	45482709	7.31317	5.48669	7.93473	-0.531433	-0.0205216	0.0432778	127.83	5.07	1.62	11.25	744.02	95.7	127.73	75.74	136.57	70.81	31.45	329.94	251.76	69.17	48.99	152.72	59.21	15.69	119.83	171.58	143.94	N/A
chr1	246801781	246802281	5.11885	3.06227	5.76935	-0.9116	-0.022914	0.0432762	15.68	2.9	6.49	20	124.43	4.56	69.19	29.45	1.44	21.98	15.1	112.92	76.89	55.87	8.79	1.55	46.96	0	83.48	45.52	85.62	N/A
chrX	44688571	44689071	3.81922	0.914562	4.54155	-2.29952	-0.0302818	0.0432723	2.41	0	3.24	1.25	0	86.58	5.32	25.25	0.72	1.22	7.55	18.23	23.56	7.98	2.51	0	0	0	102.79	100.15	7.45	N/A
chr9	65653136	65653636	2.68036	0	3.39977	-8.41353	-0.0288538	0.0432506	1.21	1.45	0	26.25	0	0	15.97	28.05	295.42	31.74	23.91	32.94	57.67	31.93	18.84	0	38.79	1.57	28.4	46.92	16.13	ZNG1E
chr16	31397158	31397658	6.20936	3.85513	6.89043	-0.83617	-0.0255982	0.0432484	43.41	0	0	27.5	377.12	11.39	58.55	32.26	232.89	26.86	33.97	202.91	77.51	23.94	37.68	136.44	0	25.1	212.4	109.25	91.82	ITGAD
chr17	44776923	44777423	5.91408	4.04279	6.54169	-0.692953	-0.0209709	0.0432458	45.83	3.62	0	11.25	203.55	97.97	59.88	26.65	334.24	45.17	23.91	127.04	226.34	29.27	21.35	53.49	40.83	28.24	207.28	203.1	63.28	ADAM11
chr2	34405356	34405856	5.59174	3.62805	6.23118	-0.778656	-0.0220272	0.043237	24.12	0	12.97	26.25	135.91	47.85	90.48	26.65	68.29	17.09	30.2	80.57	88.05	39.91	12.56	1.55	102.09	1.57	88.59	66.53	137.74	N/A
chr10	80577450	80577950	2.77753	0.270163	3.47183	-3.63551	-0.0271942	0.0432288	3.62	0	0	12.5	1.28	0	30.6	16.83	2.88	14.65	7.55	84.1	57.05	15.96	3.77	2.33	95.96	20.39	18.17	46.92	26.06	SH2D4B
chr2	55128731	55129231	3.17491	0.270163	3.89725	-3.80182	-0.0299725	0.0432213	3.62	0	0	12.5	0	36.46	10.64	26.65	0	26.86	7.55	147.62	38.45	10.64	8.79	121.71	120.46	0	63.04	58.13	21.09	RTN4
chr7	151439689	151440189	8.04898	4.85955	8.78691	-0.85321	-0.0317928	0.0431884	6.03	81.06	0	10	1012.66	726.83	17.3	7.01	104.22	31.74	3.77	551.08	455.15	5.32	20.1	339.56	0	6.27	404.91	609.99	9.93	CRYGN
chr5	32389868	32390368	6.56307	3.9706	7.26409	-0.86978	-0.0276458	0.0431878	47.03	0	0	23.75	523.24	0	67.86	70.13	295.42	31.74	25.16	211.14	197.19	23.94	26.38	206.22	0	56.47	247.04	198.19	60.8	ZFR
chr16	81501272	81501772	6.03311	4.13808	6.66384	-0.686075	-0.0212268	0.0431815	50.65	2.17	0	18.75	201.64	125.32	59.88	29.45	226.42	21.98	55.36	117.04	170.53	23.94	21.35	137.22	81.67	15.69	205.58	157.58	54.6	CMIP
chr21	33242299	33242799	4.95024	5.97811	2.77071	1.10665	0.0268993	0.043169	72.36	0	116.75	10	0	0	17.3	35.06	0.72	37.85	67.94	159.38	132.08	5.32	26.38	50.39	2.04	21.96	202.74	110.65	11.17	IFNAR2-IL10RB,IFNAR2
chr6	168168540	168169040	7.08182	8.0795	5.0957	0.663942	0.025045	0.0431545	525.79	159.23	126.48	10	116.13	0	10.64	423.56	47.44	103.78	15.1	315.83	29.14	15.96	179.61	55.82	30.63	0	378.22	21.01	17.37	N/A
chr2	73080644	73081144	5.21619	2.93348	5.89053	-1.00332	-0.0246871	0.043154	4.82	18.09	0	25	162.71	29.62	19.96	18.23	521.84	30.52	30.2	149.39	166.19	7.98	11.3	146.52	30.63	1.57	231.7	184.89	11.17	RAB11FIP5
chr2	219423416	219423916	6.14195	4.39383	6.75239	-0.618775	-0.0197046	0.0431374	33.77	26.06	3.24	20	280.76	86.58	43.91	70.13	283.92	35.41	26.42	219.37	185.41	18.62	27.63	207.77	34.71	21.96	143.11	197.49	50.88	DES
chr17	61069663	61070163	6.73635	4.60594	7.3951	-0.681893	-0.0235654	0.0431335	65.12	1.45	6.49	18.75	497.08	100.25	57.21	74.33	401.8	13.43	27.68	96.45	207.11	15.96	27.63	0.78	0	23.53	156.17	136.57	49.63	BCAS3,BCAS3-AS1,RPL23AP74
chrX	104256415	104256915	5.64714	3.248	6.33224	-0.961007	-0.0260976	0.0431326	22.91	0.72	4.86	1.25	282.68	25.06	13.31	29.45	192.64	7.33	10.07	95.87	21.08	13.3	13.82	229.47	0	14.12	48.84	14.01	22.34	N/A
chr15	53684073	53684573	6.78173	5.01251	7.39524	-0.560139	-0.0199394	0.0431318	56.68	36.91	3.24	8.75	445.39	120.76	98.46	44.88	2.16	25.64	16.36	37.64	94.25	74.49	7.54	2.33	2.04	39.22	40.89	25.91	162.55	WDR72
chr11	41561454	41561954	5.40834	6.23512	4.15581	0.584131	0.0174767	0.043126	39.8	184.57	1.62	16.25	10.21	18.23	26.61	44.88	22.28	25.64	12.58	33.52	15.5	21.28	15.07	22.48	6.13	9.41	15.9	13.31	32.26	N/A
chr11	126331223	126331723	6.87244	4.54318	7.5512	-0.731739	-0.0253869	0.0431243	69.94	0	0	8.75	367.54	300.76	73.18	68.72	27.31	52.5	25.16	372.88	159.36	63.85	26.38	208.54	0	29.8	317.46	345.97	90.58	DCPS
chr7	144663930	144664430	6.8569	4.81075	7.50619	-0.640743	-0.0225871	0.0430897	9.65	74.55	0	11.25	91.25	439.74	184.95	11.22	117.88	15.87	26.42	56.46	156.26	148.99	15.07	227.15	4.08	61.18	86.89	198.19	366.06	TPK1
chr7	143434922	143435422	5.03722	2.71595	5.71523	-0.191335	-0.0253713	0.0430647	18.09	0	1.62	15	79.12	109.37	6.65	28.05	74.75	10.99	10.07	104.69	37.83	5.32	10.05	0	18.38	6.27	241.93	68.63	16.13	EPHA1-AS1
chr6	124192644	124193144	6.54407	4.71201	7.1664	-0.603859	-0.020649	0.0430631	77.18	1.45	0	11.25	368.82	109.37	85.16	44.88	142.32	63.49	20.13	162.91	99.84	66.51	35.17	120.94	61.25	40.79	198.77	128.16	212.19	NKAIN2
chr12	38201611	38202111	6.34016	4.38564	6.97846	-0.668902	-0.021873	0.0430498	62.71	0	0	10	240.56	88.86	164.99	74.33	162.45	59.82	35.23	145.27	133.32	66.51	33.91	161.25	136.79	17.26	175.48	39.22	157.59	TUBB8P5
chr6	113962594	113963094	4.20816	1.61124	4.90951	-1.60142	-0.0278221	0.0430413	8.44	0.72	0	13.75	93.16	0	13.31	2.81	0.72	7.33	10.07	77.05	71.31	0	11.3	131.79	0	18.82	15.33	26.61	6.2	HDAC2
chr10	92332852	92333352	4.48873	2.5165	5.12922	-1.02441	-0.0222659	0.0430404	10.85	1.45	4.86	16.25	75.3	20.51	27.94	30.86	96.32	21.98	2.52	88.81	28.52	15.96	25.12	152.72	0	25.1	110.74	91.74	23.58	MARCHF5
chr5	56199473	56199973	4.99136	2.14463	5.7101	-1.4086	-0.0297195	0.0430394	13.27	0	0	23.75	171.01	0	14.64	4.21	155.26	17.09	33.97	12.35	22.94	7.98	8.79	59.69	0	0	135.16	61.63	9.93	ANKRD55
chr11	18668686	18669186	6.52556	7.51784	4.57101	0.716569	0.0249072	0.0430351	84.42	465.4	0	11.25	0	0	83.83	49.09	43.13	56.16	25.16	319.95	75.65	39.91	42.71	144.97	232.75	21.96	106.2	45.52	94.31	N/A
chr1	23196044	23196544	4.90865	2.14463	5.62198	-1.3862	-0.0290837	0.0430284	13.27	0	0	6.25	121.24	61.52	7.98	0	143.04	9.77	6.29	2.35	66.35	10.64	5.02	2.33	0	0	42.59	23.11	8.69	HTR1D
chr8	1523136	1523636	6.94976	7.80539	5.60176	0.159855	0.0184061	0.0430254	208.63	199.77	262.69	16.25	42.11	22.78	113.1	113.6	176.1	96.45	47.81	252.9	58.91	85.14	67.83	0	122.5	42.35	249.31	56.03	135.26	DLGAP2
chrX	40200209	40200709	5.4058	3.15412	6.07711	-0.943952	-0.0247941	0.0430114	22.91	2.17	1.62	2.5	231.63	0	35.93	15.43	2.88	20.76	30.2	108.22	27.9	29.27	12.56	52.72	0	20.39	88.59	82.64	86.86	N/A
chr19	13589796	13590296	5.33603	3.14463	6.00123	-0.930189	-0.0241884	0.0430096	26.53	0	0	13.75	118.05	75.19	49.23	19.64	139.45	26.86	10.07	146.45	207.73	29.27	16.33	40.31	0	25.1	186.84	163.18	54.6	N/A
chr3	195206031	195206531	5.63022	3.34881	6.30444	-0.910704	-0.0250508	0.0430033	28.94	0	1.62	6.25	208.66	70.63	30.6	22.44	81.22	10.99	17.61	102.92	262.92	34.59	8.79	149.62	0	20.39	59.63	87.54	37.23	XXYLT1
chr17	56925608	56926108	7.31771	5.10476	7.98513	-0.644455	-0.0243676	0.0429966	98.89	4.34	0	8.75	656.6	248.35	99.79	129.03	89.85	51.28	5.03	221.73	308.81	53.21	46.47	223.27	0	34.51	179.46	217.1	143.94	N/A
chr9	27138839	27139339	2.52157	0	3.23965	-8.34414	-0.0298304	0.0429813	2.41	0	0	21.25	0	4.56	11.98	14.03	0.72	2.44	18.87	38.82	48.37	5.32	2.51	0	0	1.57	72.69	7	8.69	TEK
chr11	96170602	96171102	4.6531	2.27016	5.33676	-1.22953	-0.0260438	0.0429575	14.47	0	0	13.75	112.94	13.67	21.29	21.04	175.39	29.3	8.81	108.22	142	7.98	12.56	105.43	130.67	0	90.86	116.26	26.06	MAML2
chr7	7643389	7643889	6.09561	3.68271	6.78193	-0.879141	-0.026218	0.0429441	36.18	0.72	1.62	11.25	225.89	145.82	57.21	32.26	240.08	28.08	25.16	164.09	109.76	13.3	11.3	207.77	0	0	168.1	151.27	102.99	RPA3,UMAD1
chr1	203055275	203055775	6.82911	7.69004	5.46266	0.492624	0.0187576	0.0429004	121.8	270.7	227.02	22.5	0	66.08	87.82	64.52	240.08	58.6	49.07	198.2	151.3	103.76	42.71	324.05	71.46	29.8	297.58	205.9	115.4	PPFIA4
chr11	61159455	61159955	4.65227	2.26351	5.33645	-1.23366	-0.025972	0.0428955	12.06	0.72	1.62	33.75	0.64	113.92	13.31	2.81	0	0	7.55	23.53	104.18	13.3	5.02	75.97	0	14.12	21.58	42.02	24.82	VPS37C
chr8	3643356	3643856	5.29195	3.07752	5.95952	-0.951169	-0.0244186	0.0428697	25.32	0	0	16.25	54.88	113.92	63.87	18.23	0	19.53	25.16	80.57	97.98	42.57	11.3	0	12.25	28.24	131.75	49.02	81.9	CSMD1
chr11	95806427	95806927	5.43786	2.77266	6.14429	-1.14513	-0.0283169	0.0428574	20.5	0	0	30	0	236.96	15.97	53.3	86.25	43.95	10.07	148.8	133.94	15.96	17.58	111.64	0	20.39	247.04	250.72	23.58	CEP57
chr1	48413180	48413680	2.12298	0	2.85149	-8.16062	-0.0331312	0.042831	0	0	1.62	6.25	0	0	22.62	11.22	0	12.21	26.42	28.23	71.93	2.66	12.56	0	0	4.71	58.49	85.44	8.69	SPATA6
chr15	42798884	42799384	4.43096	5.46689	2.19423	1.31308	0.0276023	0.042828	18.09	85.41	29.19	5	0	0	13.31	5.61	57.5	24.42	11.32	146.45	108.52	13.3	7.54	106.21	0	0	120.96	92.44	11.17	TTBK2
chr17	8142467	8142967	7.7965	6.31233	8.36396	-0.405453	-0.017213	0.0428227	127.83	31.12	79.46	20	789.96	366.83	141.04	143.06	247.26	106.22	23.91	278.78	336.09	77.15	120.58	139.54	134.75	17.26	306.1	250.72	193.58	PER1
chr17	29128002	29128502	4.16568	1.85513	4.84268	-1.37951	-0.0254766	0.0428199	10.85	0	0	8.75	69.55	20.51	15.97	32.26	54.63	10.99	12.58	123.51	59.53	31.93	13.82	0	0	12.55	240.22	140.77	22.34	MYO18A
chrX	53978351	53978851	3.88048	4.89115	1.81481	1.42537	0.0260785	0.042806	10.85	78.17	0	8.75	0	0	5.32	19.64	77.63	2.44	16.36	18.23	14.88	2.66	0	0.78	0	21.96	70.42	57.43	4.96	PHF8
chr2	128443589	128444089	5.87122	3.49256	6.5545	-0.906278	-0.0260102	0.042795	33.77	0	0	16.25	301.18	0	58.55	29.45	369.46	26.86	13.84	265.25	75.65	26.6	8.79	3.88	10.21	40.79	155.61	154.77	44.67	LOC105373611
chr5	79601992	79602492	7.27997	5.23367	7.92928	-0.598432	-0.0228442	0.0427324	104.92	7.96	0	5	326.07	562.78	81.16	56.1	96.32	85.46	8.81	165.27	277.8	50.55	30.14	583.76	42.88	26.67	116.42	228.31	134.01	LOC105373611
chr15	51501477	51501977	4.29624	5.27434	2.42112	1.1201	0.0242387	0.04273	18.09	0.72	97.29	5	2.55	4.56	9.31	19.64	48.88	31.74	3.77	31.17	78.13	23.94	18.84	2.33	0	0	43.73	54.63	9.93	DMXL2
chr19	36159925	36160425	6.33299	4.14463	6.99788	-0.754257	-0.024265	0.0427219	53.06	0	0	20	344.57	61.52	85.16	35.06	414.74	37.85	47.81	306.42	213.31	23.94	20.1	82.95	2.04	53.33	222.05	216.4	53.36	N/A
chr6	19399933	19400433	5.69973	3.54332	6.36126	-0.842411	-0.0239087	0.0427191	24.12	10.86	0	6.25	282.68	0	39.92	28.05	5.03	13.43	13.84	35.29	89.29	34.59	7.54	8.53	0	17.26	68.72	56.03	53.36	N/A
chr3	39614108	39614608	5.5406	2.80162	6.25223	-1.15528	-0.0289847	0.0427191	19.3	0	1.62	12.5	1.28	239.24	51.89	9.82	0	26.86	10.07	100.57	89.91	29.27	13.82	50.39	0	0	107.9	19.61	32.26	N/A
chr3	98586509	98587009	7.38447	5.73107	7.98053	-0.476971	-0.0188942	0.0427132	104.92	46.32	8.11	35	471.55	344.05	159.67	82.75	228.58	64.71	28.94	243.49	211.45	55.87	72.85	255.83	2.04	54.9	120.96	229.71	217.15	CPOX
chr6	141880713	141881213	5.75652	3.88484	6.38418	0.066473	-0.0210301	0.0426944	25.32	17.37	1.62	18.75	117.41	104.81	93.14	28.05	0.72	39.07	18.87	63.52	102.94	31.93	17.58	81.4	0	40.79	69.85	149.17	76.93	LOC105378031
chr11	9839953	9840453	5.6986	3.38564	6.37583	-0.911191	-0.0254699	0.0426889	31.35	0	0	20	261.62	0	50.56	18.23	87.69	12.21	5.03	134.68	168.67	37.25	30.14	134.12	63.29	36.08	156.17	140.07	62.04	SBF2,LOC101928008
chr6	11972448	11972948	4.09947	1.49256	4.80158	-1.67909	-0.0281262	0.0426823	8.44	0	0	26.25	74.66	0	10.64	15.43	176.1	6.1	21.39	57.64	44.03	5.32	13.82	0	0	15.69	72.69	51.82	11.17	N/A
chr5	157864593	157865093	6.43781	4.20897	7.10684	-0.754346	-0.024571	0.0426771	30.15	25.33	0	6.25	397.53	111.64	35.93	14.03	0.72	21.98	5.03	99.98	259.2	26.6	40.19	72.87	0	45.49	168.67	153.37	65.77	N/A
chr17	73606347	73606847	2.04006	0	2.81068	-8.1399	-0.033308	0.0426718	0	0.72	0	18.75	0	0	9.31	21.04	0	7.33	20.13	51.76	0	5.32	5.02	0	0	10.98	32.37	25.21	13.65	SDK2
chr20	45825236	45825736	7.26404	4.98898	7.93764	-0.668892	-0.0250912	0.0426496	95.27	0	0	23.75	800.17	56.96	99.79	147.26	778.45	67.15	49.07	254.66	262.92	63.85	46.47	32.56	0	25.1	553.7	441.21	126.57	TNNC2
chr15	95519854	95520354	5.40765	3.28216	6.06585	-0.884054	-0.0237006	0.0426177	27.74	1.45	0	8.75	142.93	52.4	63.87	30.86	80.5	26.86	33.97	144.68	202.15	26.6	17.58	0	0	29.8	184.57	261.22	48.39	N/A
chr17	75934972	75935472	5.73424	3.49256	6.40456	-0.872942	-0.0247867	0.0426037	33.77	0	0	26.25	129.53	145.82	37.26	22.44	276.73	29.3	27.68	82.93	138.28	21.28	15.07	2.33	59.21	1.57	151.06	77.74	53.36	FBF1
chr16	88380865	88381365	2.76348	0	3.49571	-8.45356	-0.0316561	0.0425912	2.41	0	0	22.5	0	0	22.62	1.4	46.72	3.66	30.2	64.11	48.99	5.32	21.35	0	0	37.65	42.02	49.02	12.41	ZNF469
chr11	77174574	77175074	7.26996	5.3351	7.9058	-0.56652	-0.0217506	0.042558	45.83	75.27	0	25	544.93	296.2	93.14	47.69	419.77	92.79	40.26	167.62	265.4	58.53	22.61	115.51	0	54.9	236.25	193.29	105.47	MYO7A
chr15	98945767	98946267	6.81936	4.77278	7.4687	-0.644938	-0.0228933	0.0425578	60.3	21.71	0	7.5	388.6	223.29	89.15	32.26	201.98	25.64	16.36	177.62	211.45	53.21	16.33	106.21	22.46	1.57	172.07	183.49	94.31	IGF1R
chr16	87530739	87531239	4.39511	2.13738	5.06701	-1.2414	-0.0249181	0.0425387	10.85	0.72	1.62	11.25	1.28	84.3	37.26	15.43	0.72	12.21	23.91	131.15	97.36	7.98	41.45	110.86	0	53.33	136.3	123.26	14.89	N/A
chr7	95275028	95275528	5.76604	2.85513	6.48875	-1.18156	-0.0303882	0.0425349	21.71	0	0	7.5	308.2	2.28	41.25	21.04	291.11	14.65	16.36	120.57	0.62	21.28	13.82	51.94	0	0	126.07	84.04	34.74	PPP1R9A
chr8	143858932	143859432	10.4705	11.1182	9.67208	0.200832	0.0129427	0.0425338	2495.1	3612.45	561.06	382.51	354.14	1553.92	972.65	1413.73	689.32	324.76	344.75	534.61	870.61	779.52	1380.38	1821.83	610.47	945.91	309.51	347.37	1085.76	EPPK1
chr3	148376456	148376956	3.93112	0	4.70551	-8.88127	-0.0365364	0.0425219	2.41	0	0	3.75	89.97	0	10.64	5.61	0	1.22	3.77	0	0	15.96	13.82	0	2.04	0	64.74	0.7	11.17	LINC02046
chr4	43463785	43464285	6.11745	3.93313	6.78192	-0.78448	-0.0243184	0.0425007	45.83	0	0	31.25	292.25	34.18	82.5	39.27	49.6	31.74	8.81	148.21	228.82	55.87	28.89	1.55	0	73.73	51.11	90.34	126.57	LINC02383
chr3	128121179	128121679	6.02465	4.05459	6.66487	-0.71563	-0.0222501	0.0424916	21.71	8.69	19.46	5	217.59	136.71	46.57	33.66	50.32	35.41	31.45	209.96	87.43	7.98	30.14	0.78	0	17.26	298.72	87.54	54.6	RUVBL1
chr15	41023447	41023947	4.31642	1.17938	5.05173	-2.08942	-0.0321249	0.0424909	1.21	0.72	4.86	10	0	109.37	13.31	7.01	0.72	6.1	3.77	0	0.62	15.96	2.51	0	55.13	34.51	0	0	7.45	INO80-AS1,INO80
chr8	55488461	55488961	5.29862	3.17074	5.95709	0.127045	-0.0236147	0.0424801	20.5	6.51	0	0	17.87	116.2	114.43	21.04	20.13	26.86	2.52	31.17	76.89	82.48	12.56	11.63	22.46	6.27	38.05	156.88	184.89	XKR4
chr13	52045276	52045776	7.49757	5.87399	8.08887	-0.460926	-0.0186758	0.0424651	149.54	23.16	3.24	8.75	546.21	369.11	164.99	95.37	79.07	79.36	27.68	379.94	237.5	130.36	31.4	58.14	98	56.47	176.05	359.97	217.15	NEK5
chr2	157630445	157630945	6.00917	3.67618	6.68827	-0.861663	-0.0256883	0.0424616	36.18	2.17	0	7.5	223.97	102.53	78.5	53.3	5.75	30.52	18.87	118.8	101.08	55.87	17.58	98.46	0	0	72.69	149.87	75.69	N/A
chr1	110330191	110330691	4.40253	2.3795	5.04912	-1.08218	-0.0228213	0.042432	13.27	0.72	1.62	6.25	57.43	50.13	18.63	28.05	0.72	56.16	25.16	114.1	116.58	31.93	10.05	42.64	0	45.49	93.14	87.54	28.54	RBM15-AS1
chr13	93612098	93612598	6.03728	3.78114	6.70903	-0.825621	-0.0250169	0.0424271	39.8	1.45	0	7.5	308.2	45.57	57.21	40.67	72.6	6.1	27.68	55.87	93.01	7.98	25.12	227.15	0	42.35	96.54	30.11	62.04	GPC6
chrY	11676092	11676592	6.3383	3.80395	7.03477	-0.885268	-0.0274666	0.0424269	37.38	2.9	1.62	411.26	1.91	66.08	45.24	145.86	0.72	105	206.34	1.18	5.58	63.85	188.4	0.78	95.96	232.16	26.12	62.33	16.13	N/A
chr4	73656627	73657127	5.41087	3.07752	6.09001	-0.982363	-0.02567	0.0424155	25.32	0	0	36.25	1.28	161.77	73.18	53.3	1.44	35.41	18.87	136.45	289.58	15.96	20.1	51.17	2.04	43.92	153.33	212.9	79.42	N/A
chr8	7583378	7583878	6.58569	4.46656	7.2432	-0.696227	-0.0237066	0.0424102	66.33	0	0	26.25	349.68	95.7	134.39	39.27	8.63	63.49	122.05	395.81	314.39	69.17	20.1	55.82	0	42.35	482.15	296.94	105.47	LOC105377800
chr22	16267014	16267514	5.77771	3.88469	6.40818	-0.720655	-0.0214329	0.0423805	39.8	2.9	1.62	180	3.19	97.97	58.55	74.33	10.78	62.27	128.34	24.11	9.3	90.46	81.64	5.43	87.79	73.73	63.04	78.44	32.26	N/A
chr1	152080523	152081023	5.2507	3.00713	5.9212	-0.975148	-0.0249733	0.0423669	24.12	0	0	7.5	155.06	0	79.83	65.92	43.13	26.86	41.52	198.2	78.13	23.94	15.07	8.53	2.04	9.41	116.42	96.65	98.03	LOC100131107
chrX	25002025	25002525	7.4923	8.39666	5.96201	0.493318	0.020706	0.042341	247.22	647.07	116.75	21.25	0.64	63.8	163.66	165.5	233.61	70.81	30.2	147.03	137.04	111.74	154.49	284.52	0	59.61	82.35	108.55	214.67	N/A
chr1	61305888	61306388	4.66835	5.66973	2.66006	1.08895	0.0258735	0.0423385	18.09	134.63	0	8.75	0	4.56	11.98	21.04	107.82	18.31	15.1	32.94	39.69	0	6.28	0	6.13	26.67	46.57	80.54	9.93	NFIA
chr5	22638773	22639273	2.25786	0	2.95735	-8.21303	-0.0283434	0.0422634	2.41	0	0	22.5	1.91	0	6.65	8.42	4.31	19.53	2.52	34.11	5.58	7.98	2.51	0.78	0	1.57	46.57	23.81	12.41	CDH12
chr1	61811722	61812222	6.07207	4.11147	6.71113	-0.705547	-0.0221655	0.0422597	51.86	0	0	17.5	112.31	186.83	102.45	92.57	81.94	37.85	27.68	261.13	158.74	77.15	16.33	199.24	32.67	29.8	188.54	168.08	80.66	PATJ
chr1	27072595	27073095	2.81419	3.78977	0.952672	1.98079	0.0244256	0.0422244	20.5	20.99	0	3.75	0	0	3.99	16.83	31.63	14.65	10.07	17.64	22.32	23.94	3.77	0	0	0	0.57	2.1	6.2	N/A
chr7	17082943	17083443	4.72914	2.14463	5.42955	0.465661	-0.0280799	0.0422139	13.27	0	0	10	107.84	0	54.55	30.86	211.32	23.2	10.07	111.75	111	37.25	28.89	0.78	0	3.14	120.4	99.45	80.66	LOC124901596
chr7	135524653	135525153	3.59449	1.35074	4.26501	-1.65154	-0.0251303	0.0421917	6.03	0	1.62	26.25	1.28	38.73	10.64	28.05	2.16	12.21	7.55	30.58	49.61	15.96	7.54	0	0	0	3.98	3.5	1.24	N/A
chr5	177703658	177704158	5.09851	2.85513	5.769	-1.01222	-0.0249867	0.0421913	21.71	0	0	13.75	108.48	86.58	9.31	16.83	27.31	31.74	21.39	51.76	99.84	10.64	6.28	66.67	0	18.82	86.32	58.13	12.41	LOC107986489,FAM153A
chr14	99496254	99496754	4.80358	2.27016	5.49998	-1.27291	-0.0275107	0.0421793	14.47	0	0	21.25	0.64	145.82	13.31	11.22	42.41	21.98	15.1	94.69	136.42	2.66	8.79	0.78	0	3.14	72.12	74.94	27.3	CCNK
chr6	21364500	21365000	4.80976	2.5533	5.48154	-1.09921	-0.0249632	0.0421745	9.65	7.96	0	11.25	144.85	0	22.62	15.43	143.04	23.2	15.1	159.97	63.25	18.62	17.58	3.88	14.29	1.57	144.82	61.63	38.47	N/A
chr10	45659729	45660229	7.0217	5.07063	7.65958	-0.594138	-0.0221034	0.0421667	100.09	0.72	0	12.5	313.31	380.5	102.45	67.32	132.98	75.7	17.61	148.8	197.81	87.8	36.42	305.45	61.25	29.8	212.96	235.31	146.42	ZFAND4
chrX	32883379	32883879	3.65816	1.72089	4.2943	-1.31427	-0.0216003	0.0421551	8.44	1.45	0	10	6.38	50.13	11.98	4.21	2.88	3.66	5.03	6.47	42.17	0	12.56	4.65	16.33	9.41	29.53	14.71	14.89	DMD
chr3	111758183	111758683	7.52868	5.83823	8.13049	-0.477116	-0.019448	0.0421343	162.8	0.72	8.11	16.25	216.95	640.25	247.49	154.28	327.77	102.56	36.49	334.06	279.66	117.06	97.97	162.03	130.67	75.3	383.9	413.9	320.14	PHLDB2
chr14	39070707	39071207	3.95035	1.27016	4.65786	-1.86643	-0.0287478	0.042133	7.24	0	0	18.75	0	72.91	9.31	25.25	0	12.21	8.81	78.81	115.96	29.27	15.07	1.55	0	32.94	34.07	53.23	7.45	SEC23A
chr5	142619626	142620126	5.26501	3.00713	5.93693	-0.978969	-0.0252173	0.0421283	24.12	0	0	25	206.74	0	13.31	11.22	54.63	34.19	37.75	119.39	68.21	23.94	3.77	1.55	2.04	7.84	80.07	74.94	28.54	FGF1
chr1	145846829	145847329	4.0511	1.6852	4.73322	-1.48441	-0.0260255	0.0421183	9.65	0	0	3.75	2.55	77.47	22.62	9.82	7.19	13.43	11.32	58.23	72.55	15.96	12.56	0	67.38	17.26	76.67	78.44	21.09	NUDT17
chr1	8602065	8602565	3.918	1.27016	4.62316	-1.85567	-0.0284799	0.0421146	7.24	0	0	8.75	0	75.19	14.64	12.62	158.85	8.55	23.91	91.16	78.13	13.3	8.79	0.78	0	1.57	53.38	24.51	11.17	RERE
chr1	120236084	120236584	3.66964	4.52215	2.33237	0.952231	0.018351	0.0421138	25.32	1.45	42.16	2.5	5.1	4.56	7.98	8.42	2.88	6.1	5.03	5.88	9.92	5.32	3.77	1.55	0	3.14	13.06	9.8	17.37	LOC100996723
chr5	166723584	166724084	8.83407	9.69877	7.45428	0.379284	0.0190094	0.0421127	170.04	25.33	2297.74	30	332.45	56.96	282.08	133.24	57.5	62.27	39	121.74	143.86	154.31	71.59	123.26	6.13	37.65	137.43	133.76	364.82	N/A
chr2	231351106	231351606	5.81102	6.77647	4.00257	0.758136	0.0237138	0.0421118	20.5	193.25	115.13	28.75	10.85	4.56	19.96	12.62	95.6	37.85	20.13	64.69	52.71	18.62	0	62.79	0	9.41	112.44	74.24	3.72	ARMC9
chr8	141098647	141099147	4.73114	2.34057	5.41548	-1.20674	-0.0264481	0.0420957	14.47	0.72	0	25	124.43	0	21.29	21.04	179.7	14.65	11.32	97.63	131.46	26.6	12.56	43.41	0	12.55	135.16	123.26	22.34	N/A
chr4	118506225	118506725	5.32774	3.00713	6.00568	-0.995553	-0.0258055	0.0420924	24.12	0	0	10	220.78	2.28	23.95	7.01	85.54	8.55	22.65	37.05	27.28	29.27	6.28	0.78	0	40.79	135.73	140.07	26.06	N/A
chr18	3018670	3019170	5.149	2.82272	5.82748	-1.04316	-0.02585	0.0420923	20.5	0.72	0	12.5	177.39	0	37.26	39.27	71.88	17.09	17.61	135.86	84.95	5.32	15.07	186.83	51.04	4.71	84.62	121.16	19.85	N/A
chr20	19755584	19756084	5.3236	2.49256	6.04134	-1.27385	-0.0300469	0.0420848	16.88	0	0	18.75	206.11	0	38.59	8.42	136.57	19.53	17.61	17.64	76.27	21.28	18.84	117.84	0	0	169.8	139.37	26.06	N/A
chr17	858347	858847	5.26378	2.85513	5.94972	-1.05665	-0.02661	0.0420774	21.71	0	0	20	209.93	0	17.3	5.61	117.88	21.98	6.29	83.52	57.05	21.28	15.07	122.49	91.88	18.82	123.23	76.34	17.37	NXN
chr17	56189155	56189655	8.33835	6.74319	8.925	-0.4039	-0.0184875	0.0420662	279.78	38.36	3.24	13.75	631.72	1068.6	230.19	151.47	192.64	108.66	59.14	291.13	244.94	223.48	110.53	171.33	71.46	42.35	236.25	346.67	335.04	ANKFN1
chr5	8026889	8027389	7.03189	5.3235	7.63644	-0.519705	-0.0196637	0.0420588	96.48	12.3	11.35	17.5	236.73	236.96	304.7	53.3	101.35	80.58	26.42	314.06	121.54	215.5	61.55	406.23	4.08	45.49	319.73	169.48	433.06	N/A
chr9	96431262	96431762	5.07936	3.05601	5.72599	-0.903681	-0.022995	0.0420479	21.71	0	3.24	5	90.61	29.62	86.49	44.88	101.35	32.96	22.65	97.04	84.95	42.57	18.84	162.8	6.13	3.14	141.98	95.95	50.88	N/A
chr4	9950589	9951089	4.13186	2.2144	4.76549	-1.10223	-0.0218996	0.0420258	10.85	1.45	1.62	6.25	4.47	2.28	95.8	25.25	93.44	19.53	42.78	93.51	109.76	109.08	10.05	1.55	0	72.16	83.48	97.35	176.2	SLC2A9
chr17	41502217	41502717	6.34561	4.35792	6.98799	-0.679994	-0.0224039	0.0420149	21.71	39.81	0	16.25	258.43	141.27	91.81	25.25	221.39	26.86	27.68	478.15	250.52	93.12	17.58	0.78	77.58	28.24	423.09	271.03	120.36	KRT13
chr14	75202922	75203422	3.06852	0.6852	3.75222	-2.43608	-0.026245	0.0420091	4.82	0	0	8.75	1.28	31.9	11.98	8.42	43.85	13.43	2.52	47.05	29.76	37.25	17.58	1.55	2.04	1.57	61.33	84.74	24.82	N/A
chr11	98361793	98362293	4.79116	2.55312	5.46111	-1.09394	-0.0248951	0.0420078	16.88	0.72	0	15	1.28	109.37	50.56	19.64	74.04	14.65	13.84	29.41	40.93	5.32	7.54	65.12	0	48.63	14.2	60.93	21.09	N/A
chr15	40948673	40949173	6.33396	3.6852	7.03919	-0.931805	-0.0286387	0.0419742	38.59	0	0	18.75	357.33	136.71	13.31	72.93	225.7	25.64	7.55	248.19	182.93	13.3	10.05	270.56	0	10.98	258.96	268.93	14.89	ISCA1P4
chr19	11051550	11052050	5.47177	3.58256	6.10174	-0.76657	-0.0214305	0.0419709	26.53	9.41	0	10	100.82	141.27	22.62	40.67	135.85	29.3	10.07	145.86	64.49	18.62	15.07	40.31	151.09	14.12	114.15	90.34	40.95	SMARCA4
chr2	98519907	98520407	4.91845	5.89061	3.07506	0.935566	0.024119	0.041897	25.32	11.58	141.07	13.75	0	0	19.96	33.66	218.51	43.95	27.68	98.22	79.37	13.3	23.86	96.91	169.46	1.57	174.91	128.86	31.02	INPP4A
chr2	87112526	87113026	6.25022	7.1558	4.715	0.600815	0.0208228	0.0418902	98.89	62.97	265.93	10	1.91	0	93.14	19.64	84.82	34.19	23.91	165.27	154.4	85.14	55.27	17.06	122.5	25.1	57.93	103.65	165.04	N/A
chr14	94614306	94614806	5.30592	3.27016	5.95401	-0.862515	-0.0231326	0.0418896	28.94	0	0	8.75	172.92	41.01	25.28	47.69	153.82	50.06	55.36	236.43	92.39	31.93	16.33	50.39	124.54	31.37	300.99	104.35	31.02	SERPINA3
chr4	1976411	1976911	8.81081	7.02597	9.42655	-0.42351	-0.0205061	0.0418726	367.81	23.16	0	27.5	1574.82	836.2	314.01	180.92	198.39	168.48	78.01	428.75	438.41	159.63	126.86	630.28	95.96	43.92	714.99	618.4	333.79	NSD2
chr4	4473296	4473796	7.54551	5.46671	8.19854	-0.583816	-0.0234681	0.0418661	89.24	43.43	0	12.5	807.19	236.96	118.42	79.94	20.13	65.93	31.45	304.65	161.22	53.21	40.19	240.33	0	28.24	283.95	172.98	114.16	STX18
chr3	146132847	146133347	4.5645	2.00713	5.2628	-1.38627	-0.0280501	0.0418333	12.06	0	0	11.25	110.39	0	31.93	11.22	1.44	8.55	11.32	109.39	65.11	2.66	7.54	10.08	0	3.14	108.47	77.74	13.65	PLOD2
chr2	38962541	38963041	6.07237	3.985	6.72637	-0.753776	-0.0236958	0.0418111	28.94	0.72	17.84	12.5	238.01	118.48	54.55	39.27	125.07	35.41	8.81	58.23	165.57	15.96	13.82	0	0	7.84	78.37	162.48	57.08	ARHGEF33
chrX	43980094	43980594	6.75241	4.75989	7.39536	-0.634613	-0.022645	0.0418096	78.39	2.9	0	16.25	312.67	277.97	66.53	40.67	232.89	41.51	12.58	89.98	111.62	26.6	38.94	408.55	79.63	7.84	146.52	101.55	96.79	N/A
chr19	33178624	33179124	5.07632	2.27016	5.79245	-1.34753	-0.0300221	0.0417975	14.47	0	0	7.5	203.55	0	10.64	47.69	294.7	17.09	7.55	134.09	132.7	2.66	13.82	110.08	0	31.37	315.19	101.55	38.47	N/A
chr22	21644771	21645271	5.72072	3.57004	6.38164	-0.83621	-0.0242319	0.0417836	32.56	1.45	1.62	11.25	132.72	138.99	50.56	33.66	99.91	30.52	36.49	203.49	161.85	21.28	17.58	235.67	10.21	0	168.67	168.08	38.47	N/A
chr14	70841979	70842479	6.60667	4.38411	7.27507	-0.729372	-0.0249455	0.0417761	60.3	0.72	1.62	10	435.18	118.48	55.88	47.69	134.41	35.41	2.52	174.09	80.61	26.6	16.33	89.15	0	25.1	153.33	97.35	75.69	N/A
chr8	119780611	119781111	6.11957	3.99711	6.77745	-0.760308	-0.0240136	0.0417749	39.8	0	8.11	8.75	255.88	111.64	62.54	60.31	262.36	23.2	16.36	26.47	204.01	42.57	38.94	45.74	0	15.69	120.96	112.05	50.88	TAF2
chrX	71066222	71066722	3.96506	1.48114	4.65742	-1.64621	-0.0273397	0.0417656	6.03	0.72	1.62	8.75	0.64	56.96	34.59	47.69	0	20.76	18.87	51.76	69.45	7.98	12.56	0	0	15.69	144.25	61.63	26.06	SNX12
chr11	32399865	32400365	5.3324	2.38564	6.05724	-1.34063	-0.0310281	0.0417521	15.68	0	0	11.25	167.18	70.63	17.3	21.04	0	51.28	18.87	452.28	50.23	15.96	17.58	0	0	1.57	399.24	114.15	14.89	WT1
chr1	235249613	235250113	5.42072	3.20876	6.08804	-0.921839	-0.0249135	0.0417463	27.74	0	0	11.25	199.09	4.56	57.21	51.89	70.44	46.39	20.13	152.92	137.04	26.6	31.4	17.06	0	21.96	147.09	130.26	116.64	ARID4B
chr12	47864860	47865360	7.18778	5.02863	7.84961	-0.641425	-0.0243392	0.0417157	92.86	5.07	0	31.25	601.73	200.51	89.15	117.81	59.66	31.74	13.84	351.12	308.19	13.3	61.55	27.91	0	25.1	275.43	301.84	84.38	VDR
chr10	33021459	33021959	4.55429	1.49256	5.28562	-1.81738	-0.0318971	0.0417116	8.44	0	0	20	133.36	0	2.66	9.82	0	3.66	6.29	54.11	24.18	5.32	13.82	0	0	1.57	139.14	59.53	4.96	ITGB1-DT
chr15	76167042	76167542	5.33168	2.978	6.01269	-1.01123	-0.0261481	0.041682	22.91	0.72	0	8.75	54.88	180	14.64	33.66	0.72	34.19	21.39	178.79	134.56	23.94	25.12	105.43	0	12.55	126.64	69.33	28.54	TMEM266
chr11	126271282	126271782	5.38539	3.14463	6.05561	-0.943181	-0.0251591	0.0416684	26.53	0	0	11.25	119.96	100.25	34.59	37.87	60.38	26.86	33.97	133.51	164.33	21.28	8.79	69	71.46	0	122.67	166.68	29.78	FOXRED1
chr16	83946955	83947455	7.59636	5.62001	8.23736	-0.550795	-0.0225412	0.0416548	145.92	0	1.62	27.5	567.27	426.07	186.28	89.76	424.09	46.39	33.97	322.89	285.86	90.46	74.11	406.23	51.04	54.9	463.41	338.26	161.31	N/A
chr4	139443030	139443530	4.37896	2.16355	5.04663	-1.21812	-0.0249288	0.0416296	9.65	2.17	1.62	7.5	52.32	36.46	35.93	18.23	352.21	23.2	25.16	128.21	61.39	13.3	15.07	0	0	4.71	179.46	186.29	35.99	RAB33B
chr4	167857910	167858410	6.21504	3.90803	6.89171	-0.816825	-0.0258275	0.0416234	43.41	0	1.62	7.5	333.09	0	134.39	21.04	205.57	24.42	16.36	299.36	88.05	69.17	22.61	204.66	67.38	56.47	410.59	84.74	168.76	N/A
chr8	47906851	47907351	6.28542	4.20259	6.93891	-0.722079	-0.0237241	0.0416185	25.32	0.72	29.19	12.5	243.75	211.9	22.62	33.66	187.6	57.38	20.13	99.98	188.51	21.28	15.07	161.25	0	20.39	110.74	130.26	32.26	PRKDC
chr6	168245742	168246242	3.6955	4.74067	1.39005	0.120073	0.0288234	0.0416101	2.41	74.55	3.24	2.5	0	0	7.98	11.22	70.44	2.44	20.13	31.76	0	7.98	2.51	0	0	47.06	33.51	8.4	3.72	LOC101929420
chr5	176403538	176404038	5.34845	2.85513	6.0416	-1.07872	-0.0274394	0.0416	21.71	0	0	13.75	8.93	198.23	42.58	61.71	238.64	9.77	10.07	265.84	164.33	18.62	20.1	87.6	0	15.69	187.98	249.32	42.19	CLTB,ARL10
chr14	106663681	106664181	2.22194	0	2.97501	-8.22159	-0.0344247	0.041593	1.21	0	0	7.5	0	0	23.95	4.21	0	9.77	35.23	0	15.5	13.3	11.3	0	0	4.71	13.63	9.1	62.04	LOC102724977,IGH
chr17	1338249	1338749	5.2177	6.24915	3.01309	1.04994	0.0277975	0.041586	3.62	60.8	163.78	25	0.64	0	6.65	12.62	262.36	9.77	18.87	41.17	103.56	13.3	13.82	0	10.21	0	95.98	91.04	13.65	N/A
chrX	118557287	118557787	5.1204	2.95906	5.78246	-0.964169	-0.0244748	0.0415671	21.71	0	1.62	7.5	116.77	86.58	9.31	16.83	0.72	20.76	21.39	91.16	56.43	2.66	8.79	3.88	2.04	9.41	66.44	63.03	13.65	DOCK11
chrX	73885008	73885508	6.53244	4.11147	7.21946	-0.81073	-0.0268698	0.0415434	51.86	0	0	7.5	330.53	214.18	43.91	29.45	90.57	34.19	7.55	141.15	62.01	31.93	18.84	58.92	0	3.14	114.15	153.37	45.91	N/A
chr11	45101853	45102353	4.37418	5.42169	2.05073	1.39825	0.0289348	0.0415318	8.44	120.15	0	11.25	0	0	5.32	2.81	15.81	15.87	7.55	26.47	3.1	5.32	5.02	0	0	0	36.91	30.81	9.93	PRDM11
chr21	43702828	43703328	6.60153	7.54554	4.89831	0.62231	0.022957	0.0415062	27.74	370.58	162.16	17.5	22.97	61.52	17.3	30.86	318.42	52.5	28.94	131.15	143.86	26.6	30.14	474.45	0	10.98	311.21	163.18	44.67	LOC124905030
chr8	107512053	107512553	6.3294	4.23979	6.98365	-0.718654	-0.0237578	0.0414978	56.68	0	0	17.5	319.69	118.48	50.56	49.09	66.85	56.16	16.36	130.57	53.95	21.28	17.58	110.08	32.67	10.98	217.51	114.85	44.67	N/A
chr2	43535276	43535776	3.87394	0.886893	4.60113	-2.36211	-0.031469	0.0414956	4.82	0.72	0	11.25	77.85	0	7.98	23.84	0.72	9.77	7.55	42.93	101.7	0	13.82	0	0	0	35.78	18.91	9.93	THADA
chr11	23966929	23967429	7.39141	5.78424	7.98004	-0.463584	-0.018783	0.0414921	137.48	24.61	3.24	13.75	588.33	225.57	182.29	98.18	66.85	31.74	37.75	169.38	282.14	133.02	74.11	24.81	10.21	80	323.14	251.42	353.65	N/A
chr7	127766382	127766882	4.83068	2.61124	5.49876	-1.07148	-0.025089	0.0414605	16.88	1.45	0	13.75	112.94	2.28	51.89	26.65	97.04	15.87	8.81	145.86	90.53	13.3	16.33	158.93	100.04	1.57	142.54	172.98	31.02	SND1
chr3	178043677	178044177	5.3373	6.25376	3.75691	0.733648	0.0214629	0.0414526	28.94	123.77	76.21	18.75	5.1	2.28	27.94	32.26	7.91	35.41	8.81	54.11	79.99	31.93	3.77	3.88	0	0	114.15	29.41	45.91	LOC105374234
chr9	67832658	67833158	5.62342	3.6852	6.25968	-0.762739	-0.022237	0.0414341	38.59	0	0	13.75	99.54	109.37	83.83	44.88	71.16	47.62	20.13	59.99	50.85	39.91	17.58	3.1	42.88	9.41	100.52	100.85	135.26	LOC101928608
chr21	39427235	39427735	4.79999	2.42339	5.48308	-1.17465	-0.0266794	0.0414266	14.47	0	1.62	12.5	138.47	0	27.94	32.26	129.38	40.29	13.84	151.15	125.26	13.3	8.79	1.55	0	3.14	72.12	85.44	13.65	LCA5L,GET1,GET1-SH3BGR
chr6	52563280	52563780	4.58193	1.85513	5.29273	-1.50746	-0.0294597	0.0414255	10.85	0	0	15	1.28	129.87	10.64	22.44	61.1	30.52	18.87	76.46	120.3	13.3	2.51	62.02	0	0	93.14	39.22	8.69	TRAM2
chr15	22465028	22465528	5.39158	3.52217	6.01894	-0.771349	-0.0215899	0.0414234	19.3	8.69	6.49	2.5	193.98	13.67	49.23	29.45	4.31	12.21	12.58	25.88	41.55	5.32	6.28	1.55	0	4.71	44.3	45.52	35.99	GOLGA6L22
chr7	101653961	101654461	4.44688	1.80443	5.15165	-1.50831	-0.0291286	0.0414115	7.24	0	3.24	16.25	104.65	0	21.29	25.25	0.72	15.87	16.36	69.99	110.38	5.32	7.54	189.94	0	3.14	47.7	160.38	33.5	N/A
chr7	44927787	44928287	7.32377	5.76278	7.9047	-0.455267	-0.0183654	0.0414076	121.8	2.17	38.92	12.5	510.48	266.58	168.98	127.63	134.41	84.24	33.97	271.72	255.48	93.12	76.62	54.27	67.38	50.2	261.8	322.15	174.96	N/A
chr2	143818692	143819192	5.7051	3.84711	6.33093	-0.717174	-0.0214392	0.0414026	41	2.17	0	21.25	171.01	75.19	54.55	32.26	199.82	42.73	22.65	131.74	133.32	45.23	31.4	205.44	61.25	14.12	352.1	203.8	104.23	N/A
chr12	94773345	94773845	4.37813	5.4012	2.23135	1.27158	0.0273976	0.0413953	10.85	101.33	14.59	7.5	0.64	0	10.64	12.62	0	28.08	11.32	57.05	19.84	7.98	18.84	0.78	0	0	42.59	25.21	12.41	N/A
chr13	23068284	23068784	6.76598	4.29991	7.45685	-0.792843	-0.0273604	0.0413501	59.09	0	0	17.5	423.7	177.72	83.83	63.11	0.72	8.55	18.87	118.8	130.84	45.23	36.42	96.91	0	7.84	166.4	244.42	151.39	N/A
chr1	92128058	92128558	2.5574	0.24338	3.23473	-3.67873	-0.0264801	0.0413478	1.21	0.72	1.62	12.5	0.64	4.56	19.96	26.65	146.63	28.08	18.87	67.64	51.47	5.32	15.07	24.81	0	9.41	116.42	66.53	22.34	BTBD8
chrX	154396695	154397195	5.60896	3.00314	6.31099	0.0906077	-0.0286298	0.0413458	21.71	0.72	1.62	3.75	307.56	2.28	3.99	25.25	130.1	18.31	7.55	249.96	83.09	18.62	16.33	148.85	0	6.27	111.88	169.48	34.74	LOC124905228
chr2	47439162	47439662	5.40783	3.14463	6.08027	-0.949034	-0.0255137	0.0413363	26.53	0	0	21.25	122.51	84.3	42.58	57.5	154.54	47.62	10.07	228.2	97.98	5.32	7.54	12.4	0	6.27	173.21	53.23	37.23	MSH2
chr2	88180991	88181491	2.90175	0	3.64101	-8.51215	-0.0330776	0.0412948	2.41	0	0	18.75	0	20.51	10.64	14.03	30.19	21.98	11.32	0	15.5	15.96	17.58	12.4	0	32.94	0	0	4.96	THNSL2
chr1	161442612	161443112	9.60877	10.6102	7.59993	0.480862	0.0261574	0.0412928	274.96	4393.42	21.08	37.5	29.35	380.5	328.65	133.24	3088.65	119.65	98.14	191.73	199.67	244.76	114.3	4940.64	12.25	83.14	252.72	206.6	459.12	N/A
chr16	58596475	58596975	4.09407	1.96663	4.75249	-1.26868	-0.0249611	0.0412762	3.62	0	8.11	31.25	67.64	2.28	6.65	15.43	120.76	10.99	7.55	47.64	79.99	18.62	5.02	2.33	4.08	0	30.67	30.81	6.2	CNOT1
chr21	21146913	21147413	5.5866	3.59209	6.2298	-0.792665	-0.0228695	0.0412707	36.18	0	0	16.25	113.58	118.48	51.89	39.27	227.86	54.94	8.81	63.52	94.87	34.59	12.56	128.69	118.42	17.26	47.14	112.75	47.15	NCAM2
chr5	71215345	71215845	3.20975	0	4.01711	-8.6536	-0.0382616	0.0412353	0	0	0	0	1.91	61.52	1.33	0	0	0	7.55	1.18	180.45	0	0	0.78	0	18.82	1.14	205.2	0	LOC728452,LOC124900994
chr9	109667857	109668357	5.97846	3.91582	6.62965	0.48447	-0.023485	0.0412344	34.97	8.69	1.62	21.25	3.83	207.34	163.66	29.45	113.57	54.94	18.87	1.76	174.87	77.15	26.38	127.92	75.54	40.79	6.81	81.24	223.36	PALM2AKAP2
chr15	57123631	57124131	4.68383	1.6852	5.41167	-1.67728	-0.0317296	0.0412249	9.65	0	0	7.5	161.44	0	1.33	11.22	0.72	18.31	5.03	71.16	39.69	13.3	15.07	0.78	0	0	140.84	75.64	27.3	TCF12
chr3	47529509	47530009	5.44256	3.47424	6.08257	-0.806209	-0.022886	0.0411942	15.68	1.45	16.22	11.25	241.2	0	18.63	30.86	4.31	7.33	17.61	33.52	87.43	18.62	18.84	62.02	28.58	18.82	72.12	70.73	27.3	N/A
chr2	20106665	20107165	7.70868	8.59023	6.26738	0.454214	0.0201008	0.0411849	164.01	797.62	194.59	22.5	1.28	184.56	99.79	124.82	263.8	128.19	13.84	97.04	287.1	34.59	119.32	578.33	110.25	20.39	139.14	338.26	114.16	LAPTM4A-DT
chr4	169106821	169107321	6.54873	4.04275	7.24291	-0.839657	-0.0277979	0.0411763	49.44	0	0	11.25	434.54	132.15	27.94	40.67	1.44	18.31	21.39	106.45	97.36	21.28	23.86	277.54	0	32.94	264.07	151.27	45.91	SH3RF1
chr10	129614144	129614644	7.15632	5.44023	7.76203	-0.511975	-0.0199935	0.0411682	90.45	39.81	0	18.75	568.54	125.32	155.68	61.71	169.63	62.27	79.27	250.55	397.48	69.17	31.4	358.16	26.54	191.38	405.48	364.87	250.66	MGMT
chr5	3931844	3932344	5.53595	3.32906	6.20275	-0.895791	-0.0250907	0.0411604	30.15	0	0	5	228.44	15.95	45.24	43.48	51.75	30.52	17.61	85.28	116.58	31.93	20.1	57.37	0	42.35	98.81	71.43	80.66	N/A
chr15	83236704	83237204	4.93986	2.95494	5.5819	-0.915335	-0.0228879	0.04115	19.3	0.72	3.24	13.75	71.47	63.8	42.58	14.03	0.72	24.42	0	44.7	66.35	13.3	7.54	0.78	4.08	70.59	103.93	59.53	50.88	N/A
chr2	74234155	74234655	6.08024	3.38564	6.78878	-1.00159	-0.0294261	0.0411454	31.35	0	0	13.75	388.6	0	39.92	30.86	120.04	53.72	6.29	119.39	160.6	7.98	33.91	1.55	0	18.82	142.54	128.16	59.56	SLC4A5
chr2	231489901	231490401	5.28488	2.73833	5.98232	-1.12456	-0.0282085	0.041141	19.3	0.72	0	13.75	200.36	6.84	31.93	22.44	0.72	28.08	10.07	202.32	99.84	13.3	12.56	0	0	4.71	92	48.32	11.17	N/A
chr5	72532155	72532655	5.81391	6.67516	4.44636	0.585097	0.0191478	0.0411326	55.47	197.6	53.51	17.5	21.06	11.39	37.26	43.48	171.07	36.63	21.39	53.52	151.3	23.94	20.1	116.29	2.04	28.24	142.54	147.77	80.66	N/A
chr19	54738291	54738791	6.22271	3.93313	6.89771	-0.808868	-0.0258626	0.0411158	45.83	0	0	33.75	361.16	66.08	15.97	30.86	85.54	26.86	12.58	157.62	63.87	21.28	13.82	0	24.5	47.06	111.88	42.02	24.82	KIR2DL3
chr17	21683177	21683677	8.30691	6.90383	8.8592	-0.359318	-0.0168126	0.0411137	200.19	32.57	126.48	36.25	803.36	799.74	218.21	84.15	186.17	168.48	118.27	568.14	830.93	111.74	135.65	38.76	381.8	227.46	458.3	888.02	230.8	N/A
chr5	143020554	143021054	6.26476	4.30583	6.90361	-0.679802	-0.0225185	0.041113	54.27	5.07	0	13.75	133.36	250.63	81.16	81.35	34.5	53.72	22.65	204.08	194.71	45.23	46.47	5.43	95.96	6.27	223.19	322.85	93.07	ARHGAP26
chrX	13522262	13522762	6.38076	4.21331	7.04347	-0.739959	-0.0246674	0.0411095	51.86	2.17	1.62	6.25	321.6	141.27	58.55	43.48	177.54	29.3	3.77	289.95	63.25	26.6	30.14	275.21	73.5	1.57	177.19	96.65	73.21	N/A
chr7	150986841	150987341	6.13359	4.04275	6.78797	-0.746202	-0.0239182	0.0411067	49.44	0	0	16.25	238.65	97.97	89.15	40.67	0.72	25.64	17.61	128.8	62.01	29.27	42.71	104.66	34.71	23.53	121.53	87.54	121.61	N/A
chr17	5244709	5245209	5.85656	3.85513	6.50059	-0.752272	-0.0229804	0.0410985	43.41	0	0	23.75	104.65	184.56	49.23	56.1	84.1	43.95	25.16	267.01	210.21	31.93	32.66	472.9	128.63	20.39	135.16	231.11	64.53	N/A
chr6	117445182	117445682	3.59204	1.00713	4.29247	-2.08066	-0.0285059	0.041086	6.03	0	0	20	0.64	36.46	21.29	22.44	77.63	20.76	16.36	55.28	92.39	21.28	7.54	124.04	0	1.57	173.21	112.75	27.3	N/A
chr4	256455	256955	7.72455	5.72218	8.36869	-0.547641	-0.0229487	0.0410541	24.12	131.01	3.24	21.25	696.8	483.04	121.08	21.04	173.95	39.07	35.23	88.81	207.11	77.15	26.38	248.85	0	32.94	159.58	320.75	71.97	N/A
chr4	148568339	148568839	5.43698	3.18346	6.10847	-0.938048	-0.0255795	0.041046	26.53	0.72	0	26.25	194.62	4.56	50.56	36.47	7.91	40.29	15.1	77.63	77.51	2.66	20.1	63.57	0	39.22	107.33	29.41	29.78	LOC107986195
chr7	33751061	33751561	1.90856	0	2.64815	-8.05428	-0.0328523	0.0410287	1.21	0	0	10	0.64	9.11	5.32	7.01	186.89	24.42	17.61	35.88	44.65	5.32	6.28	0	44.92	0	17.04	63.73	3.72	N/A
chr4	76111471	76111971	6.47735	3.82862	7.18258	-0.905921	-0.0291074	0.0410183	41	0	1.62	11.25	507.29	0	62.54	47.69	267.39	21.98	17.61	119.98	99.84	7.98	13.82	0.78	104.13	3.14	147.09	143.57	32.26	ART3
chr8	100494179	100494679	6.09427	4.05692	6.74254	-0.731495	-0.0232981	0.0410063	32.56	17.37	0	10	156.97	186.83	74.51	28.05	47.44	56.16	37.75	199.38	197.81	39.91	13.82	115.51	0	6.27	115.28	164.58	134.01	LOC124901992
chr14	100378481	100378981	7.86109	8.78634	6.24288	0.492383	0.0220203	0.0410041	461.88	762.15	100.54	0	248.22	22.78	31.93	260.87	240.8	65.93	16.36	222.9	19.84	26.6	198.45	359.71	130.67	32.94	305.53	25.91	35.99	WDR25
chr12	32405098	32405598	5.32539	3.31429	5.97058	-0.847239	-0.023127	0.040995	25.32	2.9	1.62	3.75	120.6	102.53	23.95	14.03	287.52	20.76	11.32	134.68	78.13	18.62	1.26	10.85	2.04	31.37	113.58	78.44	32.26	FGD4
chr19	57852442	57852942	3.26457	0.270163	3.99217	-3.83645	-0.0317117	0.0409633	3.62	0	0	2.5	0	47.85	13.31	19.64	0.72	7.33	13.84	10	87.43	29.27	12.56	0.78	0	0	67.58	67.93	8.69	LOC124904782,ZNF587
chr10	129879552	129880052	6.72313	4.76449	7.36194	-0.626697	-0.0226914	0.0409584	41	0	40.54	38.75	357.33	191.39	70.52	32.26	125.79	47.62	47.81	211.73	182.31	26.6	31.4	158.93	0	87.85	340.74	196.09	64.53	EBF3
chr7	121825533	121826033	4.6394	2.09122	5.33697	-1.34749	-0.0283526	0.0409347	12.06	0.72	0	7.5	128.9	0	25.28	40.67	1.44	14.65	15.1	58.81	42.17	15.96	20.1	0	0	29.8	13.63	2.8	18.61	N/A
chrX	15495377	15495877	4.18115	1.00713	4.91832	-2.2766	-0.0330786	0.0409285	6.03	0	0	1.25	110.39	0	9.31	5.61	0.72	9.77	7.55	0.59	38.45	5.32	5.02	0	144.96	0	60.2	21.71	14.89	N/A
chr19	37777660	37778160	6.01159	4.00437	6.65631	-0.731716	-0.0231895	0.0409205	38.59	1.45	8.11	20	255.24	68.35	59.88	28.05	187.6	29.3	7.55	112.92	86.81	21.28	32.66	89.93	0	17.26	114.15	138.67	37.23	ZNF573
chr20	37938331	37938831	5.36305	6.34064	3.49066	0.859276	0.0253309	0.0409199	22.91	137.52	82.7	3.75	0	31.9	9.31	25.25	50.32	9.77	16.36	57.05	102.94	31.93	15.07	8.53	0	0	18.17	137.27	12.41	VSTM2L
chr2	73396577	73397077	5.70371	3.5102	6.36913	-0.857701	-0.0250582	0.0408983	32.56	0	1.62	2.5	231.63	43.29	53.22	40.67	157.42	64.71	18.87	66.46	199.67	42.57	36.42	109.31	0	40.79	119.83	133.76	65.77	ALMS1
chr4	66545256	66545756	3.89901	1.27016	4.60277	-1.84931	-0.0291858	0.0408857	7.24	0	0	13.75	71.47	0	11.98	21.04	0.72	13.43	11.32	10.59	152.54	15.96	1.26	73.65	20.42	1.57	89.16	35.02	21.09	N/A
chr9	30873108	30873608	5.89912	3.8711	6.5463	-0.756418	-0.0233342	0.0408816	41	2.9	0	26.25	156.33	136.71	54.55	35.06	127.23	6.1	27.68	65.87	75.65	61.19	30.14	8.53	0	4.71	118.69	77.74	107.96	N/A
chr18	37243669	37244169	5.44379	2.90507	6.14061	-1.0772	-0.0282631	0.0408747	16.88	0.72	4.86	27.5	0.64	63.8	190.27	7.01	2.88	31.74	22.65	18.82	153.16	95.78	5.02	0	14.29	12.55	0.57	1.4	152.63	CELF4
chr11	16737075	16737575	6.3567	4.01434	7.03667	-0.808191	-0.0264604	0.0408596	47.03	1.45	0	15	404.55	52.4	53.22	30.86	180.42	30.52	30.2	115.27	214.55	26.6	31.4	159.7	0	3.14	186.27	201.7	64.53	SOX6
chr5	33355330	33355830	6.18621	7.26394	3.60378	1.00923	0.0312716	0.040849	141.1	2.17	317.82	18.75	23.61	2.28	3.99	110.8	0	64.71	2.52	133.51	0.62	0	48.99	3.1	177.63	12.55	46	0	3.72	N/A
chr2	128471418	128471918	6.6058	7.5102	5.07534	0.564427	0.0209897	0.0408466	233.95	0	312.96	15	79.76	6.84	33.26	127.63	19.41	197.79	86.82	78.81	109.76	37.25	121.83	105.43	228.67	103.53	194.22	102.95	24.82	LOC105373611
chr7	18718182	18718682	4.51025	1.85513	5.21595	-1.48642	-0.0293386	0.0408239	10.85	0	0	2.5	98.27	0	47.9	28.05	76.19	13.43	12.58	134.09	58.29	21.28	8.79	200.79	0	37.65	235.68	41.32	39.71	HDAC9
chr17	37728237	37728737	6.3599	4.00713	7.04083	-0.811629	-0.026579	0.0408196	48.24	0	0	13.75	384.13	56.96	71.85	23.84	87.69	90.35	22.65	504.62	153.16	61.19	35.17	221.72	0	26.67	261.23	121.16	135.26	HNF1B
chr17	83134434	83134934	11.0296	11.6522	10.2812	0.180435	0.0128552	0.0407831	5822.3	2205.4	1628.04	311.26	1127.52	2396.95	1141.63	2854.11	1310.36	584.81	527.19	560.49	1266.86	920.53	3255.63	1365.98	1776.28	1996.91	654.79	1498.02	1860.07	N/A
chr2	10125291	10125791	7.73574	6.38715	8.27725	-0.373463	-0.016307	0.0407727	112.15	91.92	47.02	21.25	336.28	745.06	138.38	93.97	167.48	113.54	26.42	177.62	180.45	122.38	41.45	234.12	102.09	90.98	273.16	243.72	222.12	RRM2
chr20	3814521	3815021	7.09156	4.98367	7.74784	-0.635554	-0.0240888	0.0407597	12.06	79.62	3.24	12.5	356.7	350.88	139.71	5.61	2.88	63.49	36.49	321.71	180.45	111.74	3.77	189.16	0	83.14	143.68	198.19	129.05	N/A
chr19	51360943	51361443	6.09981	3.59209	6.79413	-0.917577	-0.0280375	0.0407453	36.18	0	0	16.25	393.07	0	34.59	33.66	67.57	36.63	23.91	201.73	249.9	23.94	33.91	0.78	59.21	53.33	239.09	184.19	22.34	ETFB
chr7	151332017	151332517	5.80719	3.56735	6.47732	-0.858734	-0.0255205	0.0407426	30.15	2.17	3.24	16.25	161.44	148.1	30.6	37.87	132.26	12.21	2.52	127.04	207.73	34.59	10.05	66.67	0	3.14	143.11	184.19	33.5	N/A
chr6	149640807	149641307	7.43557	5.17671	8.10759	-0.64623	-0.0257111	0.0407206	101.3	0.72	6.49	6.25	734.45	257.47	105.12	117.81	182.57	86.68	23.91	357.59	434.07	42.57	28.89	473.68	0	18.82	373.11	351.57	126.57	KATNA1
chr8	6205191	6205691	6.44653	4.81765	7.03868	-0.546034	-0.0191702	0.0407086	48.24	34.74	1.62	5	297.35	150.38	73.18	35.06	10.78	48.84	67.94	163.5	103.56	47.89	16.33	48.84	71.46	36.08	122.67	95.95	148.9	N/A
chr2	95640831	95641331	3.66828	4.70355	1.43638	1.70437	0.0283249	0.0407041	3.62	74.55	0	6.25	1.91	0	2.66	2.81	0	10.99	5.03	4.71	1.86	0	11.3	17.83	0	1.57	9.09	5.6	0	LOC124905589
chr14	75174587	75175087	6.06584	3.85513	6.73304	-0.802883	-0.0252815	0.0406922	43.41	0	0	10	306.29	70.63	38.59	33.66	74.75	37.85	16.36	151.15	106.04	18.62	26.38	24.03	0	25.1	76.1	100.85	57.08	TMED10
chr19	47424876	47425376	2.8338	0	3.55701	-8.47857	-0.0321775	0.0406917	1.21	0	1.62	21.25	0	20.51	5.32	11.22	0	31.74	33.97	126.45	79.99	34.59	8.79	0.78	0	0	154.47	59.53	18.61	N/A
chr6	157548985	157549485	6.02619	3.91787	6.68251	-0.768801	-0.0242312	0.0406891	44.62	0.72	0	35	139.74	138.99	97.13	49.09	224.98	20.76	31.45	155.86	251.76	82.48	33.91	23.26	0	3.14	118.12	173.68	111.68	ZDHHC14
chr15	89945171	89945671	6.48251	4.00713	7.17417	-0.838656	-0.0277561	0.0406837	48.24	0	0	18.75	425.61	93.42	39.92	18.23	76.19	25.64	7.55	135.86	105.42	15.96	12.56	0.78	0	1.57	158.44	144.27	52.12	N/A
chr3	78326048	78326548	5.61577	3.24593	6.29826	-0.954173	-0.0267373	0.040674	27.74	0.72	0	27.5	33.18	198.23	55.88	46.28	77.63	20.76	13.84	166.44	78.75	2.66	10.05	4.65	0	0	147.09	51.12	35.99	N/A
chr2	191679210	191679710	5.42176	3.03575	6.1057	-1.00572	-0.0269019	0.0406374	21.71	2.9	0	6.25	118.05	129.87	21.29	43.48	0	28.08	20.13	167.03	51.47	21.28	23.86	125.59	0	47.06	184.57	175.08	26.06	NABP1
chr17	45989328	45989828	5.87371	3.67112	6.54007	-0.831365	-0.0252158	0.0406304	34.97	0	3.24	12.5	156.33	159.49	43.91	30.86	6.47	40.29	16.36	139.39	136.42	31.93	26.38	66.67	0	4.71	173.21	70.73	32.26	MAPT
chr17	16051716	16052216	6.22191	4.17065	6.8718	-0.71906	-0.0236819	0.0406283	51.86	2.17	0	23.75	256.51	154.94	33.26	61.71	72.6	23.2	47.81	136.45	169.29	15.96	33.91	79.85	0	28.24	198.77	149.17	67.01	NCOR1
chr9	128114645	128115145	5.50894	3.32906	6.17295	-0.888854	-0.0249596	0.0406274	30.15	0	0	18.75	65.09	127.59	77.17	12.62	258.76	35.41	26.42	320.53	249.9	45.23	16.33	28.68	193.96	12.55	241.93	263.33	49.63	SLC25A25-AS1
chr6	41684594	41685094	5.28518	3.20876	5.93794	-0.885885	-0.0239426	0.0406067	27.74	0	0	22.5	81.04	107.09	34.59	26.65	30.91	25.64	25.16	274.07	133.32	29.27	18.84	125.59	8.17	10.98	191.38	188.39	44.67	TFEB
chr7	158607128	158607628	4.99917	2.55312	5.68834	-1.15264	-0.0274375	0.0406026	16.88	0.72	0	23.75	0	141.27	41.25	37.87	142.32	17.09	15.1	185.85	199.67	39.91	16.33	37.21	0	12.55	275.43	175.08	50.88	N/A
chr11	128215448	128215948	6.99962	4.77266	7.66846	-0.683003	-0.0254517	0.0405918	82	0	0	12.5	498.35	248.35	54.55	68.72	193.35	72.03	42.78	402.28	112.86	50.55	48.99	418.63	42.88	4.71	278.27	201	112.92	LINC02098
chr5	149765377	149765877	5.03725	3.11817	5.67108	-0.860846	-0.0224439	0.0405731	25.32	0.72	0	15	136.55	13.67	38.59	49.09	53.91	24.42	10.07	65.87	42.17	23.94	6.28	52.72	124.54	28.24	137.43	137.27	39.71	PPARGC1B
chr22	47405173	47405673	4.36355	5.40785	2.06468	1.38483	0.0291741	0.0405541	75.97	51.39	0	8.75	0	0	7.98	47.69	26.6	24.42	13.84	0.59	12.4	5.32	36.42	0	0	1.57	13.63	24.51	23.58	N/A
chr1	93482647	93483147	5.40989	3.14463	6.08253	-0.949571	-0.0258428	0.0405505	26.53	0	0	11.25	115.5	123.04	21.29	29.45	158.13	42.73	17.61	119.39	78.13	10.64	8.79	3.1	0	4.71	196.49	39.22	48.39	FNBP1L
chr1	39591589	39592089	4.65882	2.31891	5.33856	-1.19949	-0.0270978	0.0405504	3.62	0	11.35	11.25	134.64	0	15.97	15.43	170.35	3.66	13.84	23.53	18.6	23.94	10.05	59.69	0	12.55	29.53	43.42	24.82	N/A
chr16	30756683	30757183	6.73293	4.47716	7.40464	-0.724575	-0.0257143	0.0405503	45.83	20.99	0	13.75	534.09	82.02	47.9	49.09	10.06	12.21	26.42	344.65	140.14	42.57	18.84	177.53	0	7.84	191.38	181.39	47.15	PHKG2
chr21	17912108	17912608	6.06626	4.17351	6.69669	-0.680887	-0.02211	0.0405319	49.44	1.45	3.24	3.75	235.46	102.53	73.18	16.83	105.66	32.96	12.58	48.23	83.09	55.87	30.14	99.23	6.13	23.53	111.88	135.86	71.97	N/A
chr5	178648670	178649170	5.89791	3.44009	6.58809	-0.935416	-0.0276781	0.040519	32.56	0	0	12.5	254.6	107.09	10.64	14.03	251.58	36.63	15.1	114.69	160.6	15.96	26.38	86.05	0	15.69	184	94.55	44.67	N/A
chr6	100026538	100027038	7.55165	5.78933	8.16416	-0.495186	-0.0207211	0.0405117	154.36	5.07	6.49	18.75	764.44	152.66	211.56	113.6	2.88	72.03	41.52	208.2	176.11	79.81	41.45	147.3	65.33	105.1	170.37	172.28	243.21	MCHR2-AS1
chr4	38573144	38573644	5.66751	3.07752	6.36833	-1.04673	-0.028881	0.0405099	25.32	0	0	7.5	289.7	0	33.26	36.47	115.73	31.74	20.13	114.69	130.84	18.62	11.3	0.78	0	12.55	282.25	58.83	64.53	LINC02278
chr6	30308611	30309111	3.8229	1.67521	4.4835	-1.41491	-0.0246165	0.0405035	7.24	0.72	1.62	8.75	1.91	61.52	17.3	37.87	136.57	19.53	15.1	59.99	94.87	26.6	28.89	2.33	2.04	3.14	87.46	89.64	17.37	HCG17,HCG18
chr1	9911350	9911850	6.88556	4.46922	7.57217	-0.759362	-0.0273202	0.0405005	51.86	0	14.59	20	513.67	150.38	77.17	53.3	33.78	40.29	21.39	289.95	273.46	13.3	22.61	56.59	0	0	335.06	181.39	21.09	N/A
chr20	5580333	5580833	6.40487	4.68396	7.01129	-0.580932	-0.0202981	0.0404941	74.77	0.72	1.62	15	278.21	138.99	83.83	67.32	159.57	53.72	21.39	179.38	160.6	58.53	33.91	67.45	65.33	95.69	171.51	214.3	148.9	GPCPD1
chr17	22208110	22208610	3.49615	0.568534	4.21987	-2.87014	-0.0321148	0.0404934	1.21	0	3.24	2.5	0.64	66.08	5.32	5.61	0	24.42	17.61	71.75	3.1	15.96	10.05	78.3	0	0	53.95	18.91	8.69	N/A
chr2	29771465	29771965	6.26031	3.86317	6.94524	-0.844584	-0.0270948	0.0404922	38.59	5.07	0	8.75	264.81	159.49	59.88	30.86	173.95	52.5	16.36	253.49	106.04	10.64	8.79	0.78	0	0	194.79	82.64	16.13	ALK
chr9	134598441	134598941	5.69441	2.38564	6.43798	-1.42844	-0.0340395	0.040469	15.68	0	0	23.75	117.41	193.67	11.98	9.82	314.83	19.53	7.55	307.59	260.44	0	10.05	296.14	0	6.27	192.52	301.84	26.06	N/A
chr1	227494459	227494959	4.65892	5.81317	1.02827	2.48762	0.0372622	0.0404681	0	134.63	34.05	1.25	0.64	2.28	3.99	0	178.98	0	0	0.59	7.44	0	1.26	220.17	0	0	1.7	3.5	2.48	TUBB8P10
chr1	81676666	81677166	4.55267	1.85513	5.26141	-1.49892	-0.0298665	0.0404625	10.85	0	0	17.5	111.03	2.28	22.62	15.43	276.02	15.87	1.26	90.57	37.21	2.66	11.3	152.72	0	18.82	101.09	80.54	28.54	TUBB8P10
chr12	130728218	130728718	4.72871	2.22128	5.42301	-1.28388	-0.0281425	0.0404615	13.27	0.72	0	15	88.06	59.24	9.31	19.64	0	28.08	1.26	18.82	39.69	15.96	11.3	0	77.58	4.71	41.46	27.31	6.2	N/A
chr5	136466498	136466998	7.01283	4.91402	7.6681	-0.640914	-0.0242314	0.0404558	90.45	0	0	8.75	474.74	268.86	61.21	79.94	84.82	57.38	47.81	281.72	56.43	42.57	50.24	123.26	55.13	20.39	201.61	42.02	129.05	N/A
chr1	38843389	38843889	5.2351	2.40771	5.95261	-1.3023	-0.0308273	0.040448	14.47	1.45	0	11.25	227.16	0	9.31	1.4	0	29.3	23.91	45.87	93.01	10.64	6.28	48.84	57.17	0	103.93	88.94	6.2	RRAGC
chr11	129693588	129694088	4.3375	1.85513	5.02974	-1.43408	-0.0279121	0.0404467	10.85	0	0	7.5	16.59	54.68	51.89	39.27	0	40.29	25.16	155.27	53.33	15.96	30.14	155.05	2.04	4.71	203.31	118.36	65.77	N/A
chr9	5817018	5817518	5.38625	2.85513	6.08247	-1.08843	-0.0283688	0.0404436	21.71	0	0	7.5	126.98	82.02	54.55	33.66	70.44	41.51	22.65	151.15	70.07	23.94	8.79	118.61	0	0	222.05	177.89	49.63	ERMP1
chr1	247518089	247518589	9.45644	10.2384	8.33747	0.295985	0.0165188	0.040425	1203.53	1967.99	452.41	83.75	603.64	587.85	18.63	765.77	915.02	339.41	162.31	401.7	483.67	37.25	715.94	1538.09	967.77	382.75	467.95	369.08	37.23	GCSAML
chr21	5041347	5041847	4.2973	5.22284	2.67783	0.961155	0.0224942	0.0404187	9.65	11.58	90.81	2.5	6.38	11.39	5.32	4.21	19.41	2.44	1.26	15.88	14.88	2.66	2.51	11.63	4.08	0	21.58	25.91	6.2	LOC102723996
chr17	20442123	20442623	5.48442	2.93313	6.18224	-1.07311	-0.0285313	0.0403935	22.91	0	0	12.5	74.02	180	23.95	28.05	0.72	15.87	1.26	69.99	32.87	13.3	3.77	6.2	0	0	66.44	41.32	19.85	NOS2P3
chr5	176733507	176734007	5.36313	6.44592	2.73188	1.23546	0.031969	0.040341	88.03	0	173.51	21.25	0	0	5.32	43.48	0.72	54.94	47.81	84.1	182.31	15.96	56.52	0	0	15.69	269.19	182.79	7.45	N/A
chr1	143421885	143422385	2.5088	3.6852	0	8.52951	0.0379668	0.040317	38.59	0	0	1.25	0	0	0	7.01	0	2.44	0	0	0	0	5.02	8.53	2.04	0	0.57	0	1.24	LOC107985200
chr19	29626134	29626634	6.74302	4.42972	7.42028	-0.742948	-0.0262948	0.0403148	13.27	51.39	0	27.5	541.74	38.73	77.17	5.61	54.63	13.43	20.13	38.23	47.13	42.57	7.54	54.27	0	0	143.11	93.84	69.49	N/A
chr19	19160528	19161028	5.73441	6.76313	3.54888	0.928398	0.028341	0.0402952	56.68	0	269.18	13.75	0	9.11	23.95	54.7	331.36	34.19	1.26	175.26	129.6	7.98	20.1	224.82	28.58	17.26	180.59	200.3	8.69	MEF2B,BORCS8-MEF2B
chr12	117224124	117224624	6.37221	4.30841	7.02353	-0.70375	-0.0239854	0.0402939	55.47	0.72	3.24	18.75	413.49	13.67	74.51	71.53	69	32.96	50.33	135.86	158.12	58.53	23.86	65.12	0	9.41	123.8	119.06	65.77	NOS1
chr10	50458224	50458724	5.57604	6.4784	4.05384	0.675019	0.0211465	0.0402817	47.03	68.04	152.43	18.75	5.1	0	42.58	35.06	180.42	18.31	25.16	191.14	124.02	45.23	23.86	3.88	6.13	9.41	115.85	121.86	80.66	SGMS1
chr9	134302921	134303421	4.86459	2.50744	5.54592	-1.14207	-0.0268204	0.040249	13.27	2.17	1.62	13.75	72.1	95.7	5.32	25.25	1.44	12.21	27.68	82.34	188.51	18.62	28.89	114.74	0	0	120.96	130.96	34.74	N/A
chr7	5144238	5144738	7.59129	5.39945	8.25654	-0.611804	-0.0252507	0.0402481	126.62	0	0	25	844.84	97.97	255.47	116.41	0.72	91.57	35.23	434.04	347.25	250.09	75.36	236.45	102.09	45.49	410.59	253.52	368.54	ZNF890P
chr15	36910674	36911174	4.87198	5.90089	2.68513	1.13302	0.0283319	0.0402293	19.3	159.96	0	13.75	0	0	11.98	43.48	232.89	25.64	1.26	119.98	141.38	34.59	18.84	2.33	49	9.41	161.85	56.73	29.78	MEIS2
chr7	4227529	4228029	5.34439	2.14463	6.08284	-1.49967	-0.0335802	0.0402022	13.27	0	0	23.75	236.73	0	10.64	15.43	0	10.99	10.07	89.4	43.41	10.64	17.58	0	0	0	129.48	34.32	17.37	SDK1
chr11	39958936	39959436	5.65207	6.57428	4.04709	0.698582	0.0222257	0.0401861	72.36	213.52	0	10	7.66	4.56	43.91	63.11	115.01	37.85	16.36	17.64	71.93	61.19	35.17	10.08	6.13	7.84	65.88	58.13	112.92	LOC105376637
chr16	90052143	90052643	3.95947	1.27016	4.66763	-1.86945	-0.0297466	0.0401834	7.24	0	0	5	0	82.02	14.64	22.44	103.51	21.98	26.42	124.68	62.63	7.98	10.05	0	0	56.47	155.04	92.44	12.41	N/A
chr6	37744485	37744985	6.32493	3.79791	7.02082	-0.884694	-0.0284499	0.0401661	41	0.72	0	20	295.44	132.15	71.85	21.04	110.69	12.21	13.84	281.13	148.2	21.28	11.3	87.6	0	0	297.01	223.41	75.69	N/A
chr5	175934685	175935185	5.17769	3.36349	5.79755	-0.783685	-0.0211583	0.0401566	15.68	15.2	0	25	107.84	68.35	21.29	30.86	192.64	25.64	42.78	108.8	157.5	21.28	33.91	18.61	2.04	37.65	229.43	83.34	35.99	N/A
chr16	4526900	4527400	6.45938	7.30056	5.1602	0.499763	0.0186629	0.0401354	61.5	361.17	50.27	27.5	33.82	20.51	61.21	78.54	216.36	26.86	35.23	109.39	207.73	21.28	28.89	110.86	34.71	18.82	215.23	83.34	68.25	CDIP1
chr1	230235633	230236133	5.91863	3.54318	6.60162	-0.895893	-0.0270853	0.040134	34.97	0	0	20	211.21	125.32	31.93	47.69	137.29	13.43	21.39	244.66	282.14	18.62	15.07	82.18	0	29.8	164.69	140.07	16.13	GALNT2
chr15	43085548	43086048	4.7215	0.270163	5.50032	-4.2978	-0.0385251	0.0401152	3.62	0	0	18.75	141.02	0	21.29	5.61	62.53	4.88	6.29	0	0	10.64	15.07	0	0	15.69	0	0	1.24	UBR1
chr16	69288793	69289293	4.53253	2.42339	5.18895	-1.09525	-0.0247213	0.0400985	14.47	0	1.62	21.25	103.37	0	21.29	29.45	60.38	21.98	16.36	37.05	39.69	10.64	3.77	0	0	34.51	54.52	94.55	19.85	SNTB2
chr2	28763984	28764484	4.0995	1.35074	4.8118	-1.82518	-0.0304794	0.0400972	6.03	0	1.62	31.25	0	63.8	17.3	11.22	79.07	21.98	35.23	136.45	138.28	13.3	12.56	95.36	0	0	136.86	100.85	8.69	PPP1CB
chr6	34573028	34573528	6.36519	4.14945	7.0329	-0.759778	-0.025505	0.040097	42.21	9.41	1.62	23.75	193.34	241.52	65.2	65.92	0.72	31.74	32.71	154.09	112.24	23.94	17.58	33.34	0	0	138.57	128.86	91.82	N/A
chr6	27155347	27155847	6.59602	4.23979	7.27727	-0.777987	-0.0269257	0.0400735	56.68	0	0	20	370.1	157.21	73.18	44.88	2.16	25.64	30.2	41.76	99.22	34.59	36.42	51.17	0	3.14	118.69	60.93	55.84	N/A
chr8	86484398	86484898	2.06862	0	2.79402	-8.13135	-0.0344503	0.0400719	0	0	1.62	23.75	0	0	3.99	11.22	0.72	2.44	15.1	41.76	5.58	0	7.54	0	0	14.12	61.33	32.22	4.96	RMDN1
chr1	24111263	24111763	4.24437	1.6852	4.94281	-1.54679	-0.0287864	0.0400553	9.65	0	0	15	37.01	68.35	2.66	4.21	83.38	12.21	26.42	295.24	120.92	10.64	16.33	43.41	0	7.84	290.77	84.74	14.89	MYOM3
chr2	11906436	11906936	6.29175	3.90721	6.97556	-0.83455	-0.0272627	0.0400509	36.18	0.72	8.11	8.75	476.02	0	18.63	28.05	224.98	2.44	23.91	105.86	47.75	31.93	2.51	2.33	0	17.26	94.27	81.24	29.78	N/A
chr11	40382593	40383093	4.54623	2.34057	5.2129	-1.15184	-0.0253417	0.0400441	14.47	0.72	0	15	3.83	100.25	29.27	12.62	2.88	15.87	5.03	109.98	53.95	18.62	3.77	5.43	4.08	0	51.11	44.12	47.15	LRRC4C
chr2	709069	709569	5.59525	2.59209	6.32335	-1.2833	-0.0323615	0.0400384	18.09	0	0	3.75	299.27	0	17.3	2.81	35.94	24.42	17.61	136.45	8.68	7.98	13.82	1.55	2.04	0	219.78	29.41	4.96	LOC105373358
chr14	75309670	75310170	6.17423	3.99992	6.83765	-0.772037	-0.0251756	0.0400379	45.83	2.17	0	17.5	324.15	86.58	29.27	28.05	92.72	14.65	21.39	99.39	115.96	18.62	12.56	21.71	0	4.71	65.31	128.16	21.09	N/A
chr5	181436608	181437108	6.41841	7.27746	5.05853	0.523849	0.0194143	0.0400237	236.36	225.82	3.24	7.5	55.51	41.01	29.27	126.23	43.85	50.06	23.91	125.27	45.89	15.96	154.49	169.78	83.71	61.18	209.56	27.31	49.63	LOC124901156
chr6	20395513	20396013	4.57541	2.03575	5.2723	-1.36854	-0.0284758	0.0399916	10.85	1.45	0	8.75	0	129.87	15.97	2.81	0	30.52	15.1	56.46	138.9	21.28	15.07	1.55	26.54	29.8	61.33	72.13	19.85	N/A
chr12	110342102	110342602	7.32423	4.51809	8.04035	-0.83015	-0.0308777	0.0399895	68.74	0	0	12.5	836.54	132.15	71.85	61.71	524	39.07	50.33	439.34	373.3	42.57	32.66	399.25	0	48.63	155.04	246.52	101.75	ATP2A2
chr1	64492131	64492631	3.74404	0.6852	4.47523	-2.68968	-0.0328292	0.0399853	4.82	0	0	17.5	0	2.28	69.19	22.44	85.54	13.43	13.84	0	127.12	21.28	10.05	0	69.42	37.65	114.72	118.36	16.13	CACHD1
chr12	10146608	10147108	6.07946	3.57707	6.77335	-0.919192	-0.0283506	0.0399841	32.56	0	3.24	8.75	310.12	93.42	25.28	35.06	79.07	17.09	12.58	0	59.53	7.98	20.1	0	61.25	15.69	68.72	72.83	18.61	N/A
chr12	55344239	55344739	5.27886	3.34057	5.91513	-0.822438	-0.0227511	0.0399802	28.94	1.45	0	8.75	107.84	88.86	35.93	29.45	9.34	46.39	15.1	137.62	34.11	50.55	21.35	67.45	4.08	12.55	96.54	70.03	102.99	N/A
chr20	10299088	10299588	5.42071	2.59209	6.13829	-1.24051	-0.0310649	0.0399756	18.09	0	0	17.5	125.07	129.87	9.31	36.47	114.29	17.09	15.1	106.45	173.63	10.64	2.51	165.13	0	0	162.42	133.06	7.45	SNAP25
chr10	13282860	13283360	5.75226	3.54444	6.41916	-0.85501	-0.0257548	0.0399707	10.85	1.45	22.7	22.5	301.18	0	18.63	47.69	18.69	23.2	10.07	89.98	48.37	15.96	17.58	88.38	0	18.82	65.88	81.24	26.06	PHYH
chr1	36477161	36477661	5.19433	2.14463	5.92501	-1.46181	-0.0327379	0.03997	13.27	0	0	15	206.74	0	21.29	12.62	1.44	9.77	21.39	114.1	0.62	21.28	6.28	56.59	0	0	168.67	30.11	13.65	CSF3R
chr3	128404205	128404705	7.58178	5.60991	8.22223	-0.550735	-0.0230937	0.0399655	133.86	9.41	3.24	13.75	431.35	576.45	172.97	98.18	186.17	84.24	41.52	471.1	319.35	93.12	62.8	456.62	2.04	21.96	387.88	560.97	151.39	EEFSEC
chr9	33993733	33994233	5.40946	3.07372	6.08882	-0.983857	-0.0267799	0.0399377	22.91	0.72	1.62	5	96.35	154.94	15.97	47.69	257.33	23.2	25.16	289.36	132.08	13.3	11.3	127.14	0	7.84	126.64	130.96	31.02	UBAP2
chr11	66456484	66456984	6.55266	3.93313	7.25573	-0.881766	-0.0293891	0.0399328	45.83	0	0	18.75	549.4	4.56	38.59	42.08	2.88	32.96	27.68	135.27	86.19	7.98	15.07	182.96	0	47.06	107.9	95.95	27.3	N/A
chr2	54230243	54230743	4.64397	2.3795	5.31653	-1.15649	-0.0262622	0.0398935	13.27	0.72	1.62	6.25	112.31	18.23	22.62	29.45	23	18.31	11.32	144.09	171.15	5.32	3.77	256.61	155.17	1.57	237.38	90.34	22.34	ACYP2
chr2	4733192	4733692	5.4743	3.5102	6.11379	-0.798765	-0.0230949	0.0398918	32.56	0	1.62	8.75	110.39	82.02	75.84	26.65	80.5	14.65	7.55	81.75	24.8	15.96	18.84	63.57	8.17	10.98	37.48	22.41	64.53	N/A
chr20	2786943	2787443	6.78189	4.46656	7.45934	-0.738591	-0.0266321	0.0398758	66.33	0	0	13.75	544.3	66.08	79.83	70.13	66.13	51.28	33.97	217.61	145.72	34.59	33.91	75.97	0	12.55	212.96	148.47	76.93	N/A
chr9	124872247	124872747	6.30566	4.06372	6.976	-0.778121	-0.0259259	0.0398645	49.44	0.72	0	27.5	368.18	86.58	21.29	44.88	109.26	41.51	61.65	184.67	254.86	29.27	26.38	149.62	0	12.55	149.36	163.18	44.67	ARPC5L
chr3	152559179	152559679	7.12616	5.04655	7.77928	-0.623335	-0.0241907	0.0398512	36.18	62.97	0	2.5	509.84	250.63	115.76	42.08	63.25	35.41	28.94	285.25	115.96	71.83	41.45	165.9	0	39.22	259.53	147.07	168.76	N/A
chr18	46170597	46171097	6.46831	7.44098	4.62223	0.685722	0.0252505	0.0398099	78.39	261.29	181.61	16.25	3.83	63.8	14.64	43.48	139.45	18.31	46.55	19.41	176.11	7.98	16.33	638.8	0	112.94	12.49	226.91	21.09	N/A
chr6	107826695	107827195	5.27746	3.11448	5.93969	-0.929197	-0.0251387	0.0398032	22.91	1.45	1.62	16.25	94.44	116.2	18.63	12.62	146.63	23.2	7.55	87.63	68.21	15.96	15.07	51.17	0	4.71	128.91	51.12	16.13	SCML4
chr18	79691816	79692316	4.1767	1.64878	4.87266	-1.55755	-0.0283223	0.0398021	7.24	2.17	0	8.75	0	91.14	17.3	21.04	2.88	17.09	20.13	25.88	80.61	5.32	6.28	2.33	0	0	68.72	46.92	28.54	CTDP1
chrX	116895567	116896067	4.76487	2.00713	5.47778	-1.44392	-0.0305383	0.0397991	12.06	0	0	11.25	2.55	145.82	18.63	12.62	96.32	13.43	0	44.11	4.96	15.96	7.54	82.95	0	1.57	28.4	9.1	29.78	N/A
chr9	77195404	77195904	6.16975	4.25239	6.80336	-0.676703	-0.0226901	0.0397958	45.83	0	11.35	16.25	329.26	54.68	46.57	53.3	120.76	62.27	20.13	141.74	97.36	47.89	21.35	62.79	2.04	21.96	148.79	147.07	84.38	VPS13A
chr10	113851943	113852443	7.11538	4.93316	7.77964	-0.656121	-0.0253403	0.0397926	84.42	7.24	0	13.75	662.34	138.99	63.87	120.62	243.67	67.15	45.3	249.37	385.7	34.59	55.27	232.57	0	17.26	227.73	273.83	146.42	DCLRE1A
chr4	25583001	25583501	5.42407	6.41563	3.47364	0.883243	0.0261956	0.0397853	24.12	66.59	165.4	21.25	0	4.56	18.63	33.66	2.88	58.6	16.36	142.92	5.58	5.32	12.56	1.55	0	29.8	99.38	8.4	12.41	N/A
chrY	9941008	9941508	6.29473	7.32865	4.07253	0.846053	0.0290415	0.0397803	9.65	0.72	471.87	2.5	3.83	41.01	19.96	23.84	1.44	13.43	6.29	26.47	28.52	0	8.79	6.2	0	0	74.96	11.91	27.3	N/A
chr9	88113091	88113591	9.27447	7.93493	9.81414	-0.306296	-0.016488	0.039779	408.81	234.51	90.81	45	2004.26	1218.98	332.64	200.56	912.15	183.14	114.5	1115.69	846.43	268.71	238.65	793.85	361.38	398.44	782	1018.99	503.79	LOC124902202
chr1	161043483	161043983	4.03839	1.64878	4.72264	-1.51253	-0.0270145	0.0397737	7.24	2.17	0	17.5	0	77.47	10.64	7.01	156.7	17.09	10.07	72.93	47.75	7.98	5.02	95.36	55.13	10.98	47.14	16.81	7.45	USF1
chr6	148446010	148446510	3.88249	4.91143	1.69548	1.5289	0.0281876	0.0397708	3.62	0.72	85.94	3.75	2.55	0	6.65	14.03	282.49	13.43	13.84	32.94	32.24	13.3	11.3	0.78	0	0	45.43	21.71	13.65	SASH1
chr3	78799215	78799715	5.59044	6.65561	3.12201	1.08965	0.0310082	0.0397679	91.65	0	210.8	16.25	1.28	0	17.3	65.92	137.29	21.98	17.61	124.68	82.47	13.3	35.17	0	0	0	183.43	104.35	40.95	ROBO1
chr16	28717708	28718208	3.7827	4.9453	0	8.95283	0.0381135	0.0397617	0	0	92.43	1.25	0	0	2.66	1.4	2.16	6.1	0	27.64	6.82	2.66	1.26	22.48	0	0	0.57	16.11	0	EIF3C
chr15	29823892	29824392	5.31353	6.33525	3.17586	0.993993	0.0281377	0.0397574	8.44	233.79	0	11.25	0	2.28	22.62	14.03	73.32	2.44	12.58	27.64	29.76	10.64	15.07	24.81	2.04	3.14	136.86	15.41	27.3	TJP1
chr4	2885527	2886027	5.95211	3.68271	6.62516	-0.845451	-0.0262133	0.0397425	36.18	0.72	1.62	18.75	125.07	232.4	18.63	44.88	191.2	20.76	33.97	141.74	153.16	15.96	36.42	70.55	0	1.57	185.7	85.44	32.26	ADD1
chr2	207545548	207546048	5.36882	2.978	6.05318	-1.0209	-0.027426	0.0397194	22.91	0.72	0	7.5	143.57	70.63	43.91	67.32	191.92	34.19	5.03	78.22	70.69	10.64	12.56	113.96	0	1.57	215.23	93.14	93.07	CREB1
chr6	89795614	89796114	6.79416	4.20876	7.49464	-0.830963	-0.0291824	0.0397189	55.47	0	0	16.25	471.55	193.67	39.92	46.28	238.64	52.5	22.65	229.37	189.75	42.57	52.75	0.78	2.04	0	293.61	238.81	63.28	MDN1
chr11	78563154	78563654	5.71957	3.52315	6.3853	-0.856055	-0.0255437	0.0397099	33.77	0.72	0	18.75	214.4	86.58	14.64	12.62	118.6	18.31	13.84	142.92	148.2	15.96	27.63	17.06	0	32.94	61.33	114.85	32.26	NARS2
chr9	92386743	92387243	1.81831	0	2.55341	-8.00192	-0.0332055	0.0397052	1.21	0	0	11.25	0.64	2.28	9.31	7.01	46	7.33	11.32	135.27	46.51	13.3	7.54	101.56	2.04	7.84	29.53	60.23	0	OGN,CENPP
chr14	92627383	92627883	3.75533	0.6852	4.48712	-2.6935	-0.0329515	0.0396913	4.82	0	0	13.75	0	70.63	5.32	21.04	227.86	3.66	6.29	69.4	149.44	15.96	15.07	1.55	0	0	52.81	87.54	9.93	RIN3
chr8	48025505	48026005	5.04741	2.97393	5.69984	-0.936237	-0.0243553	0.0396801	20.5	1.45	1.62	11.25	121.24	34.18	41.25	39.27	5.75	36.63	21.39	225.26	93.01	29.27	12.56	67.45	2.04	1.57	113.01	128.16	35.99	UBE2V2
chr10	80199027	80199527	3.94462	4.95896	1.85551	1.41337	0.0275763	0.0396762	39.8	0	53.51	2.5	0	0	11.98	47.69	38.1	36.63	21.39	126.45	50.85	15.96	26.38	43.41	0	7.84	138.57	54.63	32.26	ANXA11
chr2	237886632	237887132	6.26965	4.00713	6.94202	-0.791268	-0.0261738	0.0396663	48.24	0	0	20	132.09	282.53	57.21	36.47	97.04	30.52	25.16	255.25	393.14	29.27	16.33	80.63	0	42.35	275.43	359.27	106.71	RAMP1
chr3	119499192	119499692	5.15894	2.95095	5.82585	-0.978883	-0.0255743	0.0396588	9.65	8.69	4.86	16.25	97.63	79.75	33.26	12.62	194.79	20.76	16.36	122.33	4.96	26.6	13.82	56.59	171.5	0	230	8.4	38.47	TIMMDC1
chr5	127606474	127606974	5.53703	3.29405	6.20747	-0.912091	-0.0259167	0.0396357	26.53	2.9	0	22.5	28.71	232.4	11.98	18.23	6.47	40.29	32.71	8.23	220.75	10.64	6.28	3.88	8.17	53.33	3.98	191.89	12.41	N/A
chr2	190365745	190366245	7.39822	4.51809	8.11905	-0.844184	-0.0316244	0.0396336	68.74	0	0	25	1.28	982.02	103.78	51.89	43.85	26.86	96.88	286.42	524.6	21.28	10.05	96.91	0	238.44	322	626.1	69.49	INPP1
chr7	30495919	30496419	6.44371	4.69381	7.05442	-0.586741	-0.0208571	0.0396322	53.06	18.09	6.49	30	229.71	36.46	235.51	39.27	99.19	45.17	41.52	40.58	17.36	194.22	21.35	34.89	6.13	131.77	26.69	8.4	250.66	N/A
chr5	68130699	68131199	4.02635	1.27016	4.73916	-1.89134	-0.0306089	0.0396287	7.24	0	0	12.5	1.28	79.75	13.31	9.82	1.44	10.99	18.87	5.29	0.62	5.32	5.02	0.78	171.5	0	2.27	21.71	6.2	N/A
chr18	9679179	9679679	6.17035	4.05483	6.82746	-0.750267	-0.0247595	0.0396267	48.24	0	1.62	22.5	246.94	95.7	89.15	58.91	102.79	51.28	37.75	331.71	231.92	45.23	17.58	179.08	0	58.04	370.27	345.27	126.57	N/A
chr15	22599354	22599854	4.13508	1.22139	4.85795	-1.98302	-0.0316763	0.0396244	4.82	2.17	0	6.25	6.38	34.18	69.19	0	46	7.33	28.94	228.2	260.44	26.6	0	60.47	0	0	225.46	355.07	91.82	N/A
chr2	109229787	109230287	4.78042	1.94826	5.49823	-1.49201	-0.0313367	0.03961	10.85	0.72	0	13.75	139.11	0	27.94	8.42	107.1	14.65	12.58	261.13	62.63	5.32	20.1	67.45	0	0	123.23	144.97	21.09	SH3RF3,RANBP2
chr11	60803895	60804395	6.9092	4.73591	7.57252	-0.675993	-0.0253016	0.0396051	75.97	0.72	3.24	13.75	51.05	558.22	138.38	67.32	3.59	85.46	26.42	189.97	285.24	103.76	32.66	320.18	4.08	20.39	271.46	348.07	95.55	LOC105369322
chr3	172386436	172386936	2.67392	0.063816	3.37627	-5.51962	-0.0292687	0.0395738	2.41	0.72	0	3.75	3.19	0	34.59	15.43	0	7.33	12.58	21.76	17.36	5.32	3.77	17.83	0	15.69	103.93	51.12	38.47	FNDC3B
chr20	44401156	44401656	5.98801	3.6852	6.66428	-0.852959	-0.0266579	0.0395564	38.59	0	0	23.75	232.27	91.14	58.55	22.44	125.07	18.31	8.81	65.87	155.64	37.25	16.33	55.82	0	6.27	82.91	75.64	50.88	HNF4A
chr14	68830936	68831436	6.47507	3.90245	7.17456	-0.876828	-0.0291368	0.0395258	43.41	1.45	0	10	117.41	391.9	58.55	53.3	222.11	39.07	26.42	122.33	223.23	74.49	36.42	0	0	0	203.31	182.79	79.42	N/A
chr16	34492317	34492817	5.60666	6.58317	3.7401	0.814044	0.0255476	0.0395151	18.09	3.62	265.93	2.5	14.68	29.62	6.65	9.82	11.5	0	1.26	11.76	11.16	7.98	10.05	22.48	2.04	1.57	45.43	4.2	3.72	N/A
chr2	156394225	156394725	6.48872	4.35763	7.14753	-0.712613	-0.0249576	0.03951	61.5	0	0	10	369.46	118.48	69.19	65.92	67.57	52.5	16.36	139.39	156.88	29.27	23.86	129.47	57.17	10.98	291.9	190.49	89.34	N/A
chr1	240547090	240547590	4.33498	1.27016	5.06649	-1.9875	-0.0331703	0.0395096	7.24	0	0	11.25	116.13	0	6.65	9.82	0.72	9.77	2.52	38.23	93.63	13.3	7.54	151.17	0	0	61.9	95.25	7.45	GREM2
chr2	130074654	130075154	5.28342	3.23022	5.93353	-0.875229	-0.0241849	0.0395088	26.53	0	1.62	7.5	82.31	61.52	93.14	33.66	102.07	51.28	18.87	87.63	139.52	37.25	11.3	0	0	40.79	195.93	99.45	95.55	POTEF
chr1	211059371	211059871	5.95956	3.32587	6.66368	-1.00042	-0.029673	0.0395032	27.74	0.72	1.62	11.25	0.64	357.72	35.93	22.44	0	26.86	35.23	14.12	130.22	18.62	23.86	167.45	0	15.69	80.64	128.86	38.47	KCNH1
chrX	69149918	69150418	5.45439	3.11849	6.13377	-0.97366	-0.0267561	0.0394523	7.24	18.82	0	17.5	180.58	77.47	5.32	2.81	77.63	10.99	3.77	180.56	81.23	13.3	6.28	110.08	71.46	3.14	64.17	80.54	9.93	N/A
chr4	81494638	81495138	6.81947	4.79976	7.46567	-0.636238	-0.0238499	0.0394335	79.59	0.72	3.24	18.75	592.15	29.62	66.53	81.35	313.39	53.72	25.16	192.91	282.76	13.3	28.89	134.89	57.17	34.51	144.82	141.47	62.04	N/A
chr18	54779963	54780463	4.24712	5.28696	1.98181	1.41108	0.0292807	0.0394128	3.62	0	113.51	12.5	0.64	0	2.66	8.42	0.72	9.77	10.07	28.23	14.88	10.64	17.58	0	0	20.39	60.2	49.02	11.17	RAB27B
chr4	186970381	186970881	6.33406	4.03627	7.00984	-0.794846	-0.0268298	0.0394009	7.24	1.45	40.54	8.75	336.28	22.78	147.69	4.21	28.03	35.41	15.1	352.88	35.97	71.83	0	83.73	2.04	25.1	419.68	51.12	132.77	LOC102723906
chr12	108883067	108883567	4.53415	2.01201	5.22965	-1.37368	-0.0290231	0.0393995	7.24	0	4.86	7.5	49.13	61.52	31.93	40.67	0	24.42	21.39	186.44	66.35	21.28	31.4	45.74	0	0	199.9	70.73	50.88	DAO
chr20	2969261	2969761	5.15628	6.11138	3.39977	0.844182	0.0241806	0.0393993	19.3	87.58	100.54	26.25	0	0	15.97	21.04	49.6	20.76	22.65	54.11	83.09	15.96	10.05	3.88	114.34	10.98	47.7	36.42	7.45	PTPRA
chr3	183238518	183239018	4.55062	2.31777	5.22006	-1.16788	-0.0256698	0.0393814	4.82	10.13	0	13.75	100.18	4.56	30.6	26.65	2.88	23.2	5.03	151.74	85.57	13.3	8.79	5.43	2.04	1.57	3.41	45.52	59.56	MCF2L2
chr10	7288566	7289066	4.32086	1.49256	5.03843	-1.74842	-0.0313734	0.0393802	8.44	0	0	15	0	59.24	57.21	18.23	0	30.52	8.81	50.58	81.85	15.96	15.07	0	0	17.26	66.44	86.84	64.53	SFMBT2
chr22	38439352	38439852	6.39434	4.04275	7.07516	-0.805899	-0.0272032	0.0393751	49.44	0	0	18.75	337.55	145.82	37.26	29.45	160.29	15.87	16.36	112.33	107.28	29.27	15.07	0.78	0	15.69	143.11	120.46	28.54	KCNJ4
chr6	38158116	38158616	5.3223	6.32658	3.29634	0.938471	0.0276131	0.0392999	19.3	221.48	0	6.25	0	25.06	7.98	21.04	27.31	12.21	22.65	41.17	105.42	37.25	8.79	206.99	2.04	3.14	17.04	51.82	9.93	N/A
chr7	158929156	158929656	6.20928	3.9706	6.87929	-0.791369	-0.026142	0.0392954	47.03	0	0	21.25	269.91	70.63	109.11	47.69	293.27	80.58	51.59	250.55	126.5	45.23	18.84	145.75	0	39.22	337.9	305.35	84.38	DYNC2I1
chr15	61384131	61384631	4.8145	5.81898	2.78731	1.0592	0.0271871	0.0392894	25.32	144.03	0	15	0.64	0	11.98	40.67	227.14	37.85	6.29	140.56	94.25	2.66	10.05	117.06	36.75	15.69	127.78	119.06	40.95	N/A
chr16	90048914	90049414	4.78164	2.27016	5.47627	-1.26669	-0.02873	0.0392859	14.47	0	0	26.25	0	54.68	97.13	23.84	174.67	23.2	42.78	133.51	102.94	29.27	15.07	119.39	0	42.35	251.58	130.96	55.84	N/A
chr14	75667757	75668257	5.73627	3.38257	6.41729	-0.921829	-0.0272939	0.039277	28.94	0.72	1.62	15	218.23	82.02	26.61	29.45	283.92	24.42	17.61	101.16	82.47	23.94	11.3	54.27	0	0	100.52	95.95	19.85	TTLL5
chr3	131087298	131087798	5.56412	3.14463	6.251	-0.988923	-0.0278677	0.039254	26.53	0	0	6.25	62.53	195.95	39.92	49.09	186.89	10.99	25.16	177.03	143.86	21.28	16.33	114.74	0	15.69	189.11	160.38	59.56	NEK11
chr10	131907268	131907768	6.17761	4.08438	6.83226	-0.740825	-0.0246274	0.0392539	49.44	1.45	0	22.5	135.91	257.47	39.92	51.89	107.1	51.28	52.84	205.26	237.5	13.3	25.12	151.17	2.04	26.67	186.27	189.09	37.23	PPP2R2D
chr1	182840829	182841329	6.37625	7.34658	4.5425	0.692376	0.0253158	0.0392502	121.8	0	366.47	15	3.19	52.4	22.62	67.32	294.7	37.85	17.61	107.63	145.1	37.25	64.06	82.95	0	50.2	190.25	172.28	43.43	DHX9
chr14	47864965	47865465	4.69078	3.1579	5.26688	-0.736161	-0.0181569	0.0392419	14.47	12.3	0	17.5	17.23	82.02	37.26	22.44	20.13	39.07	26.42	87.04	45.27	13.3	22.61	21.71	10.21	58.04	68.15	39.22	37.23	N/A
chr7	128440798	128441298	5.92648	3.72964	6.59224	-0.820059	-0.0257399	0.0392215	36.18	3.62	0	16.25	270.55	75.19	23.95	26.65	51.75	18.31	7.55	144.68	112.24	45.23	17.58	103.11	34.71	0	171.51	79.14	23.58	N/A
chr6	158550170	158550670	5.31302	2.90245	5.99913	-1.04492	-0.0277522	0.0392214	21.71	0.72	0	17.5	1.91	200.51	35.93	37.87	91.29	15.87	15.1	44.11	127.12	5.32	27.63	100.01	0	7.84	64.74	73.54	43.43	TMEM181
chr1	235900213	235900713	4.77649	2.59535	5.44063	-1.06495	-0.0258796	0.0392198	13.27	0	4.86	15	153.78	2.28	2.66	11.22	0.72	25.64	12.58	1.76	6.2	13.3	11.3	1.55	8.17	17.26	27.83	18.91	7.45	LOC105373215
chr4	168704353	168704853	6.22242	3.72959	6.91552	-0.889041	-0.0285654	0.0392198	39.8	0	0	3.75	76.57	375.95	26.61	35.06	0.72	35.41	23.91	54.11	110.38	13.3	13.82	0.78	0	26.67	76.1	70.03	35.99	PALLD
chr1	64855297	64855797	4.85627	2.27016	5.55679	-1.28771	-0.0295552	0.039188	14.47	0	0	26.25	147.4	0	14.64	16.83	299.02	8.55	32.71	135.86	190.99	15.96	21.35	25.58	0	26.67	124.37	86.84	17.37	JAK1
chr8	114203668	114204168	4.29977	2.50744	4.91657	-0.968625	-0.0213537	0.0391817	13.27	2.17	1.62	12.5	1.91	47.85	58.55	46.28	77.63	34.19	15.1	62.93	53.95	31.93	20.1	4.65	0	39.22	44.86	46.92	53.36	N/A
chr21	22718589	22719089	6.60541	4.60514	7.24929	-0.653456	-0.0237325	0.039172	69.94	1.45	1.62	13.75	387.96	123.04	83.83	37.87	37.38	48.84	41.52	103.51	114.1	74.49	26.38	0.78	0	20.39	85.75	149.87	132.77	N/A
chr10	79647161	79647661	6.60341	4.54816	7.25375	-0.672265	-0.0243049	0.0391547	68.74	1.45	0	7.5	325.43	161.77	115.76	61.71	457.87	58.6	7.55	194.08	106.04	103.76	42.71	6.2	81.67	29.8	187.98	134.46	161.31	LINC02679,LOC124900288
chr1	160077645	160078145	5.45074	3.52379	6.08557	-0.786546	-0.0229565	0.0391462	21.71	1.45	11.35	6.25	0.64	198.23	66.53	4.21	85.54	26.86	26.42	64.11	48.99	66.51	10.05	13.18	14.29	39.22	95.98	84.04	99.27	N/A
chr15	41003250	41003750	5.13276	2.49256	5.83736	-1.22438	-0.0299563	0.0391429	16.88	0	0	13.75	84.87	104.81	25.28	33.66	237.2	12.21	11.32	55.87	122.16	7.98	23.86	44.96	0	0	122.1	170.88	12.41	LOC105376713,INO80
chr18	32533076	32533576	3.85885	4.91058	1.50218	1.70219	0.0304144	0.0391377	8.44	81.79	0	10	0	0	1.33	9.82	0.72	21.98	1.26	32.35	9.3	23.94	8.79	0.78	95.96	1.57	31.8	9.1	12.41	N/A
chr19	31149457	31149957	5.60279	3.18358	6.28966	-0.980098	-0.0278412	0.0391374	19.3	7.96	0	6.25	134.64	164.05	7.98	14.03	174.67	34.19	6.29	98.22	34.73	2.66	17.58	159.7	4.08	4.71	99.38	6.3	7.45	TSHZ3
chr19	15485012	15485512	5.82514	3.19424	6.52905	-1.0291	-0.0301238	0.0391278	2.41	0.72	24.32	13.75	334.36	0	21.29	9.82	38.81	15.87	10.07	129.39	3.1	15.96	11.3	1.55	0	0	93.7	33.62	31.02	N/A
chr4	98931803	98932303	5.86131	3.14463	6.5714	-1.06092	-0.0306014	0.0391268	26.53	0	0	10	112.31	198.23	59.88	33.66	0	23.2	8.81	50.58	119.68	31.93	13.82	43.41	0	0	63.04	107.85	49.63	N/A
chr14	26752009	26752509	6.37528	4.5282	6.99965	-0.627222	-0.0220596	0.0391248	66.33	2.9	0	20	111.03	243.8	137.05	68.72	143.04	57.38	36.49	173.5	134.56	117.06	20.1	53.49	0	90.98	225.46	167.38	246.93	NOVA1-DT
chr8	13797405	13797905	4.77742	2.14463	5.48148	-1.34975	-0.029908	0.0390986	13.27	0	0	16.25	0	54.68	107.78	35.06	74.04	31.74	18.87	77.05	60.15	53.21	13.82	0.78	67.38	0	126.64	93.84	188.61	N/A
chr16	3442309	3442809	6.88255	5.17671	7.48671	-0.531438	-0.0205808	0.0390874	101.3	0.72	6.49	13.75	335	236.96	131.73	79.94	133.7	78.14	30.2	169.38	143.86	122.38	61.55	329.48	122.5	40.79	270.32	208	205.98	ZNF597
chrX	41311789	41312289	5.91127	3.8552	6.56171	-0.765726	-0.0243531	0.0390795	36.18	7.24	0	15	296.72	2.28	63.87	43.48	127.23	21.98	20.13	163.5	119.68	18.62	13.82	221.72	104.13	51.77	167.53	181.39	57.08	N/A
chr10	126417735	126418235	6.15174	4.04615	6.80777	-0.74919	-0.0246957	0.0390751	18.09	28.23	3.24	11.25	22.33	193.67	220.87	7.01	2.88	9.77	11.32	44.11	43.41	122.38	8.79	0.78	2.04	4.71	4.54	20.31	271.75	LINC00601
chrX	71198904	71199404	4.89402	2.23231	5.6002	-1.32306	-0.0302258	0.0390647	10.85	0	3.24	5	0.64	145.82	42.58	8.42	165.32	20.76	10.07	73.52	66.97	10.64	20.1	61.24	0	0	94.27	35.72	32.26	N/A
chr10	14172262	14172762	6.09935	3.95584	6.7595	-0.771423	-0.0252089	0.0390588	34.97	11.58	0	10	243.11	107.09	73.18	51.89	162.45	36.63	16.36	132.92	122.16	15.96	35.17	176.76	0	10.98	113.58	174.38	57.08	FRMD4A
chr12	106129764	106130264	5.72091	3.27016	6.41049	-0.968915	-0.0283182	0.0390402	28.94	0	0	17.5	192.07	77.47	53.22	67.32	250.14	18.31	7.55	189.38	116.58	10.64	26.38	63.57	0	6.27	261.8	137.97	40.95	NUAK1
chr3	170807553	170808053	5.282	3.04979	5.95137	-0.962212	-0.0262253	0.0390029	24.12	0.72	0	5	157.61	56.96	27.94	36.47	28.75	35.41	10.07	147.62	76.27	21.28	5.02	3.88	0	1.57	125.51	80.54	12.41	LOC105374211
chr2	74926241	74926741	4.34377	1.72089	5.04709	-1.54679	-0.0296848	0.0390014	8.44	1.45	0	5	0	97.97	29.27	22.44	169.63	8.55	10.07	70.58	89.91	15.96	5.02	75.2	0	12.55	105.06	92.44	34.74	LINC01291,LOC105374809
chr11	8944429	8944929	4.70792	2.31101	5.39283	-1.21896	-0.0280063	0.0389789	13.27	0	1.62	10	131.45	0	26.61	25.25	125.07	14.65	2.52	118.22	39.07	21.28	8.79	3.1	0	48.63	180.59	98.05	16.13	N/A
chr14	60690132	60690632	7.48562	5.88144	8.07376	-0.456405	-0.0194578	0.0389601	106.12	65.87	4.86	12.5	494.53	460.25	110.44	129.03	85.54	50.06	36.49	109.39	244.94	85.14	50.24	257.38	179.67	26.67	196.49	260.52	147.66	N/A
chr2	240602473	240602973	9.30456	9.91379	8.58174	0.20794	0.0129827	0.0389599	1037.11	1011.86	844.83	61.25	569.82	391.9	509.61	568.02	253.01	228.31	173.63	452.86	487.4	492.19	651.88	920.99	373.63	542.76	491.24	609.99	804.09	N/A
chr12	104278100	104278600	6.71224	4.75869	7.35041	-0.626194	-0.0233164	0.0389451	79.59	0	1.62	15	349.04	182.28	106.45	95.37	212.76	64.71	30.2	306.42	152.54	39.91	33.91	255.06	71.46	50.2	277.7	161.08	90.58	LOC124903002,TXNRD1
chr1	161611119	161611619	4.47278	2.14463	5.15144	-1.26033	-0.0270831	0.038931	13.27	0	0	16.25	0	97.97	27.94	28.05	122.19	19.53	18.87	32.35	83.09	29.27	6.28	12.4	73.5	23.53	73.83	120.46	29.78	N/A
chr3	156238019	156238519	5.37439	2.90245	6.06576	-1.06083	-0.028522	0.0389246	21.71	0.72	0	1.25	87.42	152.66	26.61	14.03	20.84	41.51	3.77	216.43	58.91	23.94	7.54	0	63.29	21.96	166.96	62.33	24.82	KCNAB1
chr2	62406103	62406603	6.51718	3.93313	7.21755	-0.874167	-0.0295915	0.0389145	45.83	0	0	21.25	467.72	79.75	26.61	36.47	193.35	35.41	7.55	324.06	162.47	7.98	40.19	201.56	0	40.79	342.44	98.05	29.78	N/A
chr5	6788810	6789310	6.87111	4.41312	7.56131	-0.775478	-0.0284334	0.0389131	63.92	0	0	10	550.04	111.64	83.83	29.45	361.55	39.07	13.84	127.63	18.6	55.87	15.07	182.18	0	76.86	144.25	121.16	60.8	N/A
chr1	81247701	81248201	5.22386	2.98454	5.89394	-0.979344	-0.0262967	0.0389115	20.5	0	3.24	26.25	1.91	145.82	63.87	26.65	35.94	4.88	79.27	26.47	154.4	2.66	17.58	20.93	0	73.73	47.14	216.4	59.56	N/A
chr9	64368098	64368598	5.94133	3.00559	6.66552	-1.14644	-0.0325456	0.0389089	16.88	0.72	6.49	1.25	305.01	0	99.79	19.64	0.72	13.43	3.77	58.81	0.62	109.08	21.35	75.97	0	0	131.75	29.41	156.35	N/A
chr2	24872304	24872804	5.97216	6.8068	4.69441	0.535079	0.0186723	0.0388913	123.01	144.76	68.11	18.75	23.61	0	61.21	113.6	201.98	32.96	72.98	234.67	52.71	93.12	56.52	225.6	71.46	31.37	203.88	69.33	134.01	ADCY3
chr2	10322961	10323461	7.20273	5.0252	7.86649	-0.645504	-0.025653	0.0388594	65.12	32.57	0	11.25	601.09	250.63	70.52	106.59	419.06	36.63	25.16	224.67	233.78	34.59	48.99	65.12	0	7.84	311.21	275.93	75.69	HPCAL1
chr7	8678775	8679275	5.51733	6.39583	4.0874	0.252051	0.0205875	0.0388544	59.09	130.28	63.24	13.75	11.49	6.84	35.93	47.69	2.88	9.77	30.2	27.05	14.88	26.6	15.07	3.88	0	7.84	91.43	11.21	42.19	NXPH1
chr18	22972055	22972555	0.855012	0	1.66237	-7.38575	-0.034422	0.0388512	0	0	0	10	0	0	2.66	1.4	0.72	0	8.81	75.87	16.74	15.96	0	0	0	51.77	72.12	51.12	2.48	RBBP8
chr4	174384388	174384888	5.24902	3.40464	5.87302	-0.784825	-0.0222461	0.0388377	30.15	0	1.62	6.25	130.17	66.08	31.93	65.92	58.22	42.73	25.16	121.74	57.05	42.57	11.3	43.41	100.04	36.08	86.89	25.21	67.01	LOC105377547
chr4	75958693	75959193	4.27441	1.91456	4.95599	-1.36755	-0.0278327	0.0388203	4.82	0	6.49	11.25	6.38	102.53	3.99	25.25	135.85	3.66	17.61	41.76	83.71	2.66	15.07	64.35	0	31.37	45.43	84.04	21.09	SDAD1
chr11	36418361	36418861	6.04909	3.6852	6.73103	-0.867316	-0.0275591	0.0388041	38.59	0	0	26.25	121.24	257.47	19.96	49.09	118.6	30.52	33.97	149.39	118.44	26.6	8.79	166.68	0	17.26	166.4	139.37	59.56	PRR5L
chr6	139845311	139845811	7.07474	4.75869	7.75226	0.174382	-0.0271222	0.0388021	79.59	0	1.62	5	630.44	145.82	81.16	54.7	267.39	47.62	45.3	178.2	173.63	53.21	31.4	110.86	0	10.98	139.14	180.69	95.55	FILNC1
chr2	108962276	108962776	5.4368	6.3968	3.65598	0.805404	0.0247219	0.0387928	27.74	2.9	222.15	20	1.91	4.56	23.95	14.03	52.47	26.86	20.13	134.68	66.35	21.28	11.3	138.77	0	40.79	48.27	59.53	35.99	EDAR,RANBP2
chr19	48067965	48068465	4.88851	5.86771	3.00733	0.961984	0.0257966	0.0387784	13.27	69.48	92.43	16.25	1.28	0	14.64	22.44	0	6.1	13.84	23.53	40.93	18.62	11.3	2.33	0	12.55	0.57	33.62	18.61	PLA2G4C
chr19	33079271	33079771	4.95024	2.72097	5.61931	-1.04354	-0.0261543	0.0387601	13.27	6.51	0	12.5	132.09	38.73	13.31	39.27	178.26	7.33	21.39	82.93	1.24	15.96	13.82	6.2	0	17.26	114.15	65.13	9.93	N/A
chr1	178486696	178487196	7.02668	5.14928	7.6551	-0.571136	-0.0226256	0.0387428	55.47	0.72	50.27	27.5	463.9	264.3	50.56	58.91	143.76	56.16	11.32	466.39	284	50.55	51.5	31.79	120.46	12.55	267.48	135.16	57.08	CLEC20A
chr15	26363837	26364337	6.09001	6.92154	4.82232	0.520461	0.0188803	0.0387424	30.15	132.45	201.07	25	3.83	52.4	31.93	54.7	4.31	37.85	27.68	15.88	32.24	31.93	7.54	3.88	32.67	54.9	85.19	35.02	50.88	N/A
chr6	164833598	164834098	3.48681	1.74621	4.09615	-1.22532	-0.0211299	0.0387359	4.82	3.62	1.62	10	45.3	9.11	3.99	5.61	6.47	6.1	15.1	31.17	21.7	7.98	2.51	3.88	0	23.53	47.14	7	6.2	N/A
chr15	75042201	75042701	4.45659	1.96159	5.14987	-1.38798	-0.0291944	0.0387233	8.44	0	3.24	18.75	120.6	0	2.66	21.04	0.72	45.17	17.61	47.64	11.16	18.62	5.02	48.07	0	14.12	24.99	49.02	8.69	PPCDC
chr14	70607106	70607606	2.22782	0	2.93633	-8.20277	-0.0278364	0.0387184	0	2.17	0	12.5	0.64	6.84	10.64	11.22	0.72	17.09	17.61	27.64	31	7.98	15.07	3.1	2.04	9.41	49.41	34.32	32.26	N/A
chr2	200970550	200971050	5.66337	3.12411	6.36023	-1.02329	-0.0292629	0.0387034	22.91	0	3.24	8.75	2.55	289.37	27.94	36.47	92.72	17.09	16.36	167.03	91.15	18.62	5.02	51.94	2.04	0	145.95	133.06	38.47	LOC105373835
chr6	27094704	27095204	4.77363	1.90934	5.49348	-1.51973	-0.0322034	0.0386921	9.65	0	1.62	7.5	160.16	4.56	7.98	19.64	95.6	1.22	3.77	108.22	8.68	0	5.02	62.79	2.04	0	48.27	28.01	17.37	N/A
chr17	82538950	82539450	4.49995	5.51344	2.41624	1.18684	0.0281807	0.0386827	9.65	127.39	0	13.75	0	2.28	5.32	14.03	0	25.64	22.65	70.58	76.27	7.98	12.56	32.56	18.38	14.12	33.51	65.13	3.72	FOXK2
chr20	57770849	57771349	6.27843	7.20073	4.67304	0.622698	0.0226082	0.0386798	75.97	326.43	38.92	18.75	59.34	0	23.95	16.83	204.86	26.86	41.52	226.43	142	21.28	20.1	52.72	2.04	87.85	78.94	67.93	24.82	N/A
chr11	121519212	121519712	4.61941	1.6852	5.34352	-1.65903	-0.0325554	0.0386771	9.65	0	0	11.25	0	129.87	21.29	37.87	206.29	24.42	3.77	124.1	62.01	21.28	16.33	57.37	0	0	130.05	61.63	24.82	SORL1
chr16	15821604	15822104	6.53786	4.26079	7.21166	-0.757826	-0.0268091	0.0386665	54.27	0	3.24	11.25	342.66	113.92	125.07	36.47	168.2	48.84	23.91	369.94	110.38	34.59	12.56	110.86	0	14.12	266.35	100.15	85.62	MYH11
chr18	50252892	50253392	5.97607	3.9003	6.62876	-0.763632	-0.024775	0.0386537	41	2.17	1.62	11.25	286.51	2.28	95.8	53.3	79.79	75.7	13.84	70.58	137.04	37.25	31.4	93.8	4.08	14.12	158.44	165.28	43.43	CFAP53
chr16	12085844	12086344	6.3001	3.85513	6.98919	-0.856672	-0.0284205	0.0386508	43.41	0	0	16.25	174.2	255.19	62.54	49.09	137.29	34.19	13.84	114.1	74.41	21.28	22.61	0	0	7.84	180.59	189.79	94.31	SNX29
chr19	36678842	36679342	6.14339	4.07984	6.79468	-0.734482	-0.0246254	0.0386375	41	0	9.73	10	135.91	236.96	61.21	36.47	165.32	26.86	15.1	114.69	104.18	42.57	31.4	6.2	0	26.67	143.11	224.81	48.39	ZNF567
chr15	75216355	75216855	4.55805	1.85513	5.26718	-1.50049	-0.0308862	0.0386261	10.85	0	0	18.75	119.32	0	15.97	21.04	177.54	28.08	0	121.74	73.79	7.98	7.54	86.83	49	4.71	146.52	74.94	26.06	N/A
chr2	96087848	96088348	5.29124	3.00713	5.96572	-0.985936	-0.026914	0.0386219	24.12	0	0	10	114.22	59.24	66.53	35.06	70.44	19.53	32.71	309.95	86.81	42.57	18.84	134.89	0	21.96	246.47	167.38	40.95	N/A
chr3	153092693	153093193	5.56889	6.64045	3.0437	1.12289	0.0321435	0.0386215	12.06	261.29	25.94	25	0	0	7.98	26.65	71.88	17.09	1.26	87.04	11.16	7.98	0	80.63	0	3.14	211.26	30.81	18.61	N/A
chr11	119244422	119244922	5.42906	2.83276	6.13037	-1.11103	-0.0300153	0.0386089	13.27	0	8.11	5	227.16	38.73	9.31	21.04	0.72	35.41	17.61	28.23	66.35	18.62	8.79	95.36	0	0	88.02	109.25	18.61	CBL
chr1	91820215	91820715	7.73975	5.39394	8.42004	-0.641527	-0.0274985	0.0385974	125.42	0.72	0	22.5	928.43	332.66	86.49	91.16	2.88	59.82	61.65	205.85	188.51	47.89	60.29	302.35	0	32.94	155.61	215	107.96	TGFBR3
chr7	19265921	19266421	4.63311	2.48686	5.29356	-1.08685	-0.0256527	0.0385834	14.47	0.72	1.62	3.75	110.39	22.78	19.96	4.21	1.44	19.53	1.26	30.58	16.12	13.3	21.35	2.33	0	18.82	51.68	9.8	33.5	N/A
chr11	62696912	62697412	5.50285	3.3795	6.16082	-0.864388	-0.0253673	0.0385793	26.53	1.45	3.24	8.75	249.5	0	27.94	39.27	61.82	47.62	15.1	175.85	135.18	18.62	13.82	62.79	49	20.39	147.09	169.48	29.78	HNRNPUL2-BSCL2,BSCL2
chr5	150707602	150708102	4.48413	2.00713	5.17592	-1.3623	-0.0287001	0.0385758	12.06	0	0	23.75	0.64	100.25	19.96	21.04	58.22	23.2	21.39	93.51	71.93	10.64	28.89	1.55	0	12.55	157.88	111.35	17.37	N/A
chr17	81119201	81119701	7.95119	8.98997	5.69368	0.658027	0.0297759	0.0385705	963.55	553.7	8.11	32.5	166.54	0	7.98	573.63	373.05	40.29	31.45	234.67	17.36	7.98	611.69	728.73	2.04	127.06	126.64	19.61	7.45	AATK
chr18	25176583	25177083	4.83173	2.14463	5.53974	-1.36498	-0.0307403	0.0385695	13.27	0	0	5	106.56	0	74.51	25.25	0	15.87	11.32	180.56	39.69	93.12	6.28	0	0	92.55	191.95	118.36	119.12	ZNF521
chr1	246673476	246673976	5.00529	2.31101	5.7138	-1.30222	-0.0307143	0.0385634	13.27	0	1.62	13.75	3.83	177.72	14.64	19.64	166.76	8.55	22.65	51.17	118.44	7.98	15.07	0	63.29	0	92.57	88.94	26.06	N/A
chr21	16429467	16429967	5.58713	3.24593	6.26699	-0.947005	-0.0273972	0.038561	27.74	0.72	0	12.5	0.64	264.3	30.6	35.06	231.45	26.86	22.65	171.15	104.18	23.94	37.68	2.33	57.17	21.96	63.61	143.57	71.97	MIR99AHG
chr2	206109901	206110401	5.87497	3.59214	6.54932	-0.864694	-0.0268971	0.0385537	32.56	3.62	0	5	234.18	72.91	62.54	46.28	0.72	23.2	21.39	105.28	141.38	15.96	12.56	155.82	2.04	20.39	116.42	266.83	70.73	N/A
chr17	49945219	49945719	4.42743	1.94826	5.11941	-1.38922	-0.028648	0.0385475	10.85	0.72	0	11.25	0	118.48	9.31	43.48	243.67	32.96	25.16	195.85	59.53	26.6	15.07	34.89	0	20.39	127.21	49.72	28.54	N/A
chr16	2291396	2291896	8.01628	5.94544	8.66841	-0.543223	-0.0247003	0.0385407	130.24	51.39	3.24	10	1194.52	159.49	263.45	78.54	365.15	86.68	46.55	572.26	200.29	114.4	81.64	496.93	0	31.37	457.16	429.31	152.63	ABCA3
chr1	161079489	161079989	9.04062	7.68439	9.58367	-0.318277	-0.016986	0.0385368	200.19	207.73	209.18	40	2110.19	501.26	417.8	77.14	698.67	217.32	93.11	733.99	505.38	295.31	92.95	472.12	169.46	238.44	659.9	525.95	630.36	NECTIN4
chr9	97519522	97520022	3.05752	0.270163	3.77241	-3.75497	-0.0316074	0.0385314	3.62	0	0	27.5	0	20.51	6.65	18.23	0.72	3.66	17.61	177.03	61.39	5.32	1.26	0	0	23.53	74.4	108.55	4.96	TMOD1
chr16	84747789	84748289	5.04841	6.09162	2.75788	1.14041	0.0301692	0.0385126	12.06	192.53	0	13.75	0	0	13.31	36.47	214.2	30.52	3.77	94.69	87.43	13.3	30.14	42.64	69.42	0	136.86	132.36	39.71	USP10
chr11	125882751	125883251	6.57051	4.35858	7.23783	-0.730383	-0.0262484	0.0384627	56.68	0	4.86	21.25	395.62	138.99	47.9	42.08	7.19	63.49	12.58	121.16	168.05	29.27	20.1	128.69	0	51.77	84.05	226.21	101.75	LOC124902781
chr10	32225640	32226140	5.69424	3.36328	6.37315	-0.920116	-0.0274107	0.0384606	30.15	0.72	0	15	123.79	143.54	49.23	32.26	249.42	57.38	35.23	282.3	171.15	13.3	17.58	182.96	0	14.12	206.15	210.8	32.26	N/A
chr14	103471976	103472476	5.66634	3.72625	6.30284	-0.756698	-0.0233267	0.0384543	30.15	1.45	8.11	23.75	1.28	225.57	65.2	53.3	49.6	14.65	21.39	147.03	203.39	23.94	17.58	113.19	118.42	34.51	105.06	142.87	38.47	MARK3
chr5	71561763	71562263	4.20566	1.27016	4.92984	-1.94814	-0.0328847	0.0384237	7.24	0	0	6.25	97.63	11.39	6.65	12.62	0	12.21	10.07	98.81	17.98	0	20.1	0	0	9.41	50.54	35.72	8.69	BDP1
chr3	158254283	158254783	6.16867	3.59209	6.86846	-0.933251	-0.0298061	0.0384091	36.18	0	0	8.75	400.09	0	58.55	53.3	51.03	26.86	25.16	215.85	85.57	39.91	13.82	55.04	0	36.08	206.72	118.36	37.23	RSRC1
chr8	12136067	12136567	6.99217	4.75129	7.6624	-0.688326	-0.0265463	0.0384045	80.8	0	0	65	400.72	166.33	178.3	67.32	124.35	59.82	62.91	537.56	270.98	77.15	38.94	0	59.21	12.55	536.1	287.84	119.12	USP17L2,FAM66D
chr3	104809806	104810306	6.35262	4.51821	6.97526	-0.625373	-0.0221851	0.0383941	50.65	18.09	0	13.75	305.65	93.42	90.48	26.65	66.13	24.42	25.16	169.97	168.67	61.19	28.89	6.2	2.04	17.26	159.58	107.85	117.88	LOC107986108
chr5	32526295	32526795	6.48926	4.37466	7.14628	-0.706744	-0.0251938	0.0383889	39.8	22.44	0	2.5	413.49	77.47	73.18	82.75	286.08	32.96	57.88	119.39	277.18	37.25	18.84	2.33	0	25.1	273.73	286.44	67.01	LOC124900954
chr3	11902017	11902517	2.81986	0	3.55504	-8.47777	-0.034425	0.0383776	2.41	0	0	13.75	0	0	33.26	15.43	0	18.31	13.84	44.7	20.46	34.59	3.77	0.78	0	0	49.41	31.52	49.63	N/A
chr22	50333828	50334328	7.34316	4.49256	8.06214	-0.842208	-0.0321101	0.0383657	67.53	0	0	2.5	0.64	902.27	163.66	33.66	227.14	29.3	31.45	265.84	348.49	58.53	28.89	440.34	77.58	56.47	258.4	384.48	131.53	PPP6R2
chr11	47182940	47183440	5.2134	6.17325	3.4333	0.844574	0.0249437	0.0383405	18.09	177.33	21.08	10	1.28	0	31.93	19.64	19.41	6.1	18.87	168.21	117.2	18.62	10.05	3.88	2.04	3.14	97.11	114.15	13.65	PACSIN3
chr22	24012649	24013149	4.93968	2.17068	5.65335	-1.37688	-0.0313764	0.0383294	12.06	1.45	0	12.5	0.64	170.89	17.3	14.03	145.91	19.53	11.32	63.52	153.16	2.66	15.07	179.86	2.04	0	158.44	48.32	26.06	CABIN1
chr2	112512229	112512729	7.51592	5.82106	8.11841	-0.479215	-0.0206973	0.0383292	142.3	22.44	4.86	16.25	672.55	303.04	119.75	136.04	172.51	81.8	62.91	209.38	383.22	55.87	79.13	183.73	14.29	43.92	315.75	295.54	163.8	TTL
chr2	238812106	238812606	7.61921	5.93787	8.21963	-0.468455	-0.0205566	0.0383226	121.8	29.68	32.43	21.25	660.43	389.62	121.08	100.98	42.41	74.47	62.91	266.43	233.78	74.49	76.62	24.81	0	29.8	316.89	322.15	220.88	N/A
chr1	149899923	149900423	6.62458	7.58155	4.85887	0.640809	0.024922	0.0383214	166.42	408.22	0	15	0	47.85	53.22	81.35	326.33	51.28	33.97	108.8	21.08	29.27	70.34	445.77	81.67	65.88	151.06	27.31	45.91	BOLA1
chr4	83087292	83087792	3.96735	5.02977	1.52255	1.71743	0.0315292	0.0383214	12.06	0	85.94	7.5	0	0	3.99	7.01	0	8.55	0	0.59	0	0	1.26	0	0	26.67	40.89	25.21	4.96	N/A
chr3	143722063	143722563	7.15487	5.12822	7.8019	-0.604404	-0.0243213	0.0383148	86.83	18.09	0	17.5	500.91	227.85	146.36	75.74	255.89	56.16	54.1	275.84	179.83	47.89	31.4	182.18	0	40.79	309.51	122.56	202.26	SLC9A9
chr20	44709852	44710352	6.69017	4.9103	7.3052	-0.57215	-0.0215915	0.038289	62.71	27.5	0	30	266.09	262.02	74.51	70.13	107.82	35.41	49.07	164.68	156.88	37.25	30.14	23.26	0	58.04	81.21	225.51	76.93	LOC124904911
chr12	22094156	22094656	4.21525	2.1708	4.86435	-1.16036	-0.0242839	0.0382878	8.44	5.07	0	10	49.13	22.78	34.59	11.22	3.59	34.19	12.58	101.75	49.61	7.98	12.56	41.86	0	12.55	101.65	82.64	37.23	N/A
chr2	238909584	238910084	8.27357	8.98001	7.34717	0.289172	0.0149556	0.0382858	546.29	623.19	345.39	17.5	123.79	330.38	179.63	328.19	570.72	166.04	74.23	181.15	291.45	71.83	221.06	732.61	320.55	166.28	172.07	246.52	167.52	TWIST2
chr5	42902395	42902895	4.6755	5.73378	2.26557	1.33577	0.0313678	0.0382837	9.65	148.38	1.62	11.25	0	0	7.98	5.61	85.54	10.99	11.32	75.28	37.21	13.3	13.82	114.74	0	0	72.69	11.91	19.85	N/A
chr12	124360697	124361197	5.6252	6.52343	4.11954	0.661858	0.0215338	0.0382692	36.18	123.04	116.75	20	24.25	0	25.28	16.83	144.48	46.39	33.97	100.57	114.72	18.62	18.84	110.08	102.09	10.98	190.82	208.7	26.06	NCOR2
chr11	77147577	77148077	8.77445	9.6143	7.47968	0.361778	0.0191873	0.0382677	539.06	1705.26	107.02	5	153.78	227.85	327.32	295.93	672.07	58.6	32.71	155.27	262.92	199.54	224.83	635.7	200.09	43.92	127.78	185.59	405.77	MYO7A
chr15	40140952	40141452	6.27476	3.93445	6.95455	-0.820205	-0.0276478	0.0382647	37.38	3.62	4.86	7.5	421.14	2.28	65.2	72.93	205.57	61.05	17.61	238.78	92.39	7.98	31.4	223.27	0	21.96	222.05	204.5	54.6	N/A
chr3	129857356	129857856	5.13492	2.62486	5.82944	-1.1481	-0.0293657	0.0382627	16.88	0	1.62	7.5	193.34	0	26.61	39.27	61.82	20.76	20.13	64.11	79.99	18.62	18.84	0	0	29.8	127.78	46.92	19.85	TMCC1
chr16	90185386	90185886	4.35622	5.34216	2.43785	1.12861	0.0265295	0.0382513	18.09	1.45	102.16	8.75	0	2.28	10.64	32.26	2.16	1.22	21.39	28.23	65.11	2.66	8.79	25.58	2.04	18.82	72.69	42.72	24.82	N/A
chrY	23223257	23223757	4.25202	5.2398	2.32322	1.16994	0.0268961	0.0382402	109.74	3.62	0	2.5	5.74	9.11	2.66	36.47	6.47	1.22	6.29	5.29	2.48	5.32	32.66	3.88	0	14.12	5.68	4.2	2.48	DAZ2
chr13	112637157	112637657	6.52866	4.6394	7.15864	-0.624655	-0.0228848	0.0382248	74.77	0	0	10	232.91	214.18	114.43	65.92	153.1	74.47	41.52	157.62	282.76	95.78	41.45	55.04	32.67	90.98	374.82	213.6	193.58	N/A
chr9	133381304	133381804	4.86707	5.85956	2.91136	1.00661	0.0270434	0.0381995	8.44	165.75	0	15	2.55	4.56	7.98	15.43	88.41	23.2	31.45	32.94	107.9	21.28	17.58	89.15	0	20.39	207.28	67.23	17.37	STKLD1
chr19	57867100	57867600	4.83104	2.18914	5.53577	-1.33445	-0.0306396	0.0381884	12.06	0	1.62	16.25	163.99	0	5.32	23.84	216.36	17.09	15.1	163.5	50.85	2.66	10.05	109.31	2.04	9.41	147.65	69.33	23.58	N/A
chr19	29846446	29846946	5.19334	3.248	5.8305	-0.842107	-0.0235382	0.0381624	22.91	0.72	4.86	20	46.58	134.43	26.61	25.25	342.14	19.53	18.87	165.27	39.69	29.27	11.3	65.12	110.25	14.12	135.73	127.46	43.43	N/A
chr6	113013960	113014460	3.89355	1.27016	4.5969	-1.84747	-0.0302756	0.0381591	7.24	0	0	7.5	3.83	61.52	23.95	7.01	0.72	21.98	10.07	84.69	115.96	37.25	6.28	0	0	0	47.14	25.21	38.47	N/A
chr2	69313691	69314191	5.40015	2.93313	6.0911	-1.05172	-0.0289394	0.0381504	22.91	0	0	20	169.1	41.01	42.58	32.26	0	15.87	11.32	90.57	94.87	10.64	22.61	208.54	2.04	39.22	128.35	81.94	19.85	N/A
chr3	172719808	172720308	5.10309	2.77266	5.78196	-1.05758	-0.0276334	0.0381458	20.5	0	0	17.5	135.91	38.73	27.94	30.86	145.2	47.62	7.55	179.38	146.34	21.28	25.12	91.48	0	14.12	183.43	98.05	48.39	N/A
chr1	11936848	11937348	6.72539	4.32906	7.41025	-0.774086	-0.0282182	0.0381431	60.3	0	0	23.75	373.29	214.18	69.19	56.1	166.76	29.3	20.13	278.19	225.09	31.93	16.33	166.68	0	32.94	333.93	275.93	62.04	PLOD1
chr18	13141991	13142491	5.7977	3.54318	6.46929	-0.866725	-0.0268275	0.0381379	34.97	0	0	3.75	190.15	97.97	62.54	43.48	78.35	30.52	25.16	282.3	145.1	34.59	35.17	60.47	0	45.49	245.33	128.16	76.93	N/A
chr20	35214375	35214875	2.2533	0	2.97473	-8.22145	-0.0317632	0.0381289	1.21	0.72	0	17.5	0.64	0	13.31	9.82	30.91	15.87	12.58	70.58	52.09	5.32	2.51	1.55	0	1.57	144.25	39.92	21.09	PROCR,MMP24-AS1-EDEM2
chr16	86250652	86251152	5.41215	2.70316	6.1217	-1.17631	-0.0311024	0.0380776	18.09	1.45	0	26.25	0.64	22.78	228.86	11.22	1.44	29.3	6.29	4.71	3.72	154.31	10.05	10.85	6.13	4.71	10.22	2.8	251.9	LINC01081
chr22	50186783	50187283	5.79205	6.85456	3.34653	1.0322	0.0320443	0.0380749	8.44	338.73	0	11.25	0	22.78	6.65	23.84	209.89	29.3	11.32	87.63	147.58	0	25.12	75.97	0	28.24	19.88	182.09	9.93	TRABD
chr22	22319948	22320448	4.9688	6.00753	2.71164	1.1447	0.0300697	0.0380699	19.3	173.71	0	16.25	0.64	0	9.31	25.25	95.6	30.52	6.29	239.96	67.59	10.64	7.54	0	0	6.27	105.06	81.94	23.58	IGL,BMS1P20
chr14	31186868	31187368	5.76886	3.23231	6.46551	-0.99797	-0.0296908	0.0380696	21.71	0	6.49	2.5	256.51	0	94.47	39.27	69	24.42	20.13	112.33	145.72	39.91	26.38	58.92	2.04	0	212.4	128.16	71.97	HECTD1
chr10	103337613	103338113	7.69704	5.33659	8.37867	-0.649824	-0.0278616	0.0380612	7.24	70.21	43.78	25	1.91	781.51	522.91	19.64	2.16	51.28	76.75	2.35	238.12	321.92	20.1	0.78	0	252.56	5.68	514.75	589.41	PCGF6
chr1	1186835	1187335	5.64221	3.69425	6.27969	-0.763809	-0.0235603	0.038021	33.77	5.07	0	10	76.57	91.14	133.06	74.33	110.69	59.82	17.61	117.04	176.73	69.17	20.1	110.08	0	42.35	211.83	138.67	134.01	TTLL10
chr13	77210141	77210641	6.0313	3.27016	6.74444	-1.04207	-0.0316462	0.0379917	28.94	0	0	15	388.6	0	25.28	58.91	2.16	30.52	22.65	171.15	113.48	18.62	13.82	115.51	0	25.1	160.72	130.96	48.39	MYCBP2
chr9	129282622	129283122	6.96297	4.56784	7.64772	-0.742247	-0.028287	0.0379837	71.15	0	0	11.25	527.71	239.24	23.95	23.84	266.67	37.85	33.97	283.48	257.34	10.64	27.63	214.74	40.83	20.39	210.12	289.24	32.26	LINC02975
chr19	6216160	6216660	7.9014	8.64505	6.88456	0.328085	0.0159448	0.0379762	353.34	617.4	230.26	21.25	151.87	54.68	244.83	211.78	207.01	169.71	84.3	387.58	316.87	212.84	145.7	434.91	91.88	50.2	343.58	363.47	301.53	MLLT1
chr16	492194	492694	11.2222	11.8523	10.4592	0.180224	0.0134642	0.0379738	6855.79	2340.75	1895.59	231.26	1956.4	1979.99	1463.63	3748.92	1046.56	924.22	679.43	2100.23	1543.42	1247.77	3965.29	2615.68	1943.7	1540.43	1386.82	853.01	1716.13	LOC107987417,RAB11FIP3
chr6	3821004	3821504	6.77744	4.81779	7.41637	-0.621295	-0.023781	0.0379562	57.89	13.75	12.97	13.75	506.01	111.64	51.89	68.72	169.63	59.82	2.52	161.74	179.83	26.6	35.17	444.99	28.58	14.12	215.8	222.01	78.17	N/A
chr8	33631543	33632043	7.33358	5.63654	7.9364	-0.492935	-0.0208387	0.0379492	108.53	39.08	1.62	16.25	594.07	168.61	200.92	110.8	531.19	67.15	39	173.5	327.41	103.76	51.5	168.23	57.17	34.51	272.03	263.33	234.52	N/A
chr13	63378822	63379322	5.36802	2.78957	6.06796	-1.11838	-0.0300778	0.0379449	19.3	1.45	0	10	220.14	2.28	35.93	9.82	0	19.53	12.58	110.57	50.23	26.6	2.51	63.57	0	7.84	83.48	43.42	43.43	N/A
chr16	14001258	14001758	6.47788	3.9706	7.17216	-0.851432	-0.0293932	0.0379341	47.03	0	0	22.5	363.72	148.1	42.58	50.49	196.95	61.05	50.33	268.19	137.04	21.28	28.89	170.55	0	1.57	358.35	157.58	57.08	MRTFB
chr4	53156309	53156809	5.86981	3.3058	6.56863	-0.98843	-0.0299256	0.037934	28.94	0.72	0	12.5	259.71	104.81	2.66	19.64	97.04	20.76	17.61	138.8	125.26	18.62	3.77	0	2.04	0	165.83	97.35	14.89	SCFD2
chr6	107744838	107745338	5.38289	2.77266	6.08526	-1.13122	-0.0303992	0.0379175	20.5	0	0	11.25	217.59	22.78	19.96	26.65	70.44	30.52	16.36	113.51	117.2	5.32	6.28	33.34	0	0	99.38	74.94	23.58	SCML4
chr1	232544256	232544756	6.22216	4.20721	6.8678	-0.705658	-0.0242981	0.0379079	31.35	22.44	1.62	6.25	251.41	138.99	70.52	42.08	362.99	40.29	22.65	27.64	160.6	23.94	15.07	0.78	0	15.69	106.77	135.86	78.17	SIPA1L2
chr20	61663085	61663585	7.81318	6.25839	8.39305	-0.422818	-0.0193027	0.0379051	203.8	20.99	4.86	25	934.17	152.66	232.85	122.02	160.29	112.32	67.94	461.1	204.01	159.63	87.92	120.16	189.88	94.12	408.32	362.77	402.04	CDH4
chr19	52016104	52016604	4.03182	1.00713	4.76112	-2.22983	-0.0337783	0.0379023	6.03	0	0	21.25	0	27.34	59.88	16.83	0	14.65	15.1	264.66	46.51	18.62	13.82	0	0	9.41	291.9	111.35	23.58	LOC124904755,ZNF614
chr17	57468058	57468558	7.13966	5.39942	7.74896	-0.520389	-0.0213607	0.0378774	82	26.78	17.84	20	521.96	250.63	67.86	72.93	301.89	50.06	50.33	252.9	154.4	39.91	27.63	64.35	0	95.69	291.33	245.82	71.97	MSI2
chr9	106246583	106247083	6.38669	4.33483	7.03664	-0.697637	-0.0248188	0.0378575	59.09	1.45	0	28.75	315.22	125.32	55.88	29.45	89.13	13.43	15.1	121.74	62.01	29.27	36.42	1.55	79.63	18.82	45.43	42.72	84.38	LOC107987108
chr12	41265856	41266356	5.30956	6.32328	3.22441	0.969449	0.028657	0.0378515	238.78	1.45	0	8.75	1.28	11.39	15.97	96.77	2.88	78.14	37.75	275.25	11.16	42.57	54.01	62.02	4.08	108.24	220.91	17.51	23.58	PDZRN4
chr5	130261366	130261866	6.34469	7.26956	4.72814	0.619531	0.0232479	0.037839	25.32	319.19	118.37	13.75	2.55	4.56	85.16	42.08	87.69	10.99	15.1	28.82	143.24	18.62	25.12	117.06	57.17	7.84	152.77	49.72	63.28	N/A
chr6	30637879	30638379	7.25386	5.39037	7.88043	-0.547046	-0.0227494	0.0378382	83.21	23.16	19.46	23.75	567.27	275.69	75.84	86.96	173.95	46.39	20.13	245.25	88.05	61.19	31.4	128.69	0	17.26	224.32	208.7	78.17	ATAT1
chr15	40240429	40240929	6.85003	4.75869	7.50447	-0.656078	-0.0252655	0.0378335	79.59	0	1.62	26.25	569.18	68.35	62.54	50.49	269.55	42.73	32.71	254.07	85.57	21.28	46.47	47.29	57.17	14.12	249.88	156.17	106.71	BUB1B-PAK6,PAK6
chr4	165742952	165743452	6.50339	4.23022	7.1768	-0.761211	-0.0271683	0.0378221	53.06	0	3.24	27.5	335.64	118.48	97.13	42.08	0.72	31.74	15.1	174.68	50.85	26.6	26.38	70.55	0	29.8	169.23	38.52	99.27	LINC01179,LOC101928131
chr1	222520391	222520891	5.18798	2.31101	5.90861	-1.35051	-0.0326475	0.0378215	13.27	0	1.62	7.5	0	230.13	2.66	21.04	0	14.65	10.07	46.46	21.08	10.64	20.1	6.2	0	6.27	68.15	33.62	3.72	N/A
chr1	44595695	44596195	6.39916	4.33897	7.05007	-0.69901	-0.0249414	0.037819	59.09	0	1.62	13.75	350.32	104.81	61.21	22.44	184.01	47.62	36.49	170.56	228.2	15.96	22.61	205.44	67.38	47.06	81.78	194.69	73.21	RNF220
chr11	64487924	64488424	2.38613	0	3.11532	-8.28786	-0.0330243	0.03781	1.21	0.72	0	18.75	1.28	0	14.64	7.01	1.44	24.42	17.61	0.59	21.08	10.64	8.79	0	0	1.57	31.23	30.11	13.65	N/A
chr12	54361069	54361569	4.42491	1.85513	5.12418	-1.46086	-0.029968	0.0378035	10.85	0	0	16.25	0	97.97	25.28	26.65	137.29	43.95	23.91	188.79	174.25	29.27	22.61	46.51	0	14.12	184.57	107.85	19.85	GPR84-AS1,GPR84
chr16	17297701	17298201	6.70897	4.91021	7.32668	-0.576406	-0.0220017	0.0378002	80.8	9.41	0	23.75	135.91	328.1	154.35	35.06	373.77	61.05	33.97	200.55	177.97	109.08	26.38	324.05	161.29	54.9	375.38	251.42	224.6	XYLT1
chr4	153526338	153526838	5.01059	2.6852	5.68899	-1.08031	-0.0276834	0.0377998	19.3	0	0	22.5	56.79	91.14	35.93	19.64	154.54	29.3	25.16	150.56	126.5	29.27	23.86	213.19	0	12.55	241.93	118.36	67.01	TMEM131L
chr20	35293897	35294397	7.20597	5.33518	7.83351	-0.553262	-0.0227278	0.037779	24.12	96.99	0	15	317.77	462.53	117.09	35.06	261.64	25.64	64.17	306.42	307.57	55.87	23.86	279.09	73.5	69.02	278.84	287.84	173.72	N/A
chr20	47430167	47430667	5.57412	3.14101	6.26219	-0.993155	-0.028845	0.0377557	24.12	0.72	1.62	15	250.77	0	41.25	25.25	178.98	28.08	11.32	184.67	37.83	15.96	10.05	1.55	0	4.71	39.75	123.26	31.02	N/A
chrX	71430044	71430544	5.64073	6.67081	3.44575	0.951026	0.0296435	0.0377455	74.77	230.89	0	2.5	3.83	0	37.26	35.06	163.17	19.53	13.84	60.58	107.9	10.64	11.3	27.13	2.04	0	155.04	154.07	35.99	TAF1
chr17	15270516	15271016	6.18895	3.40464	6.90365	-1.01771	-0.0319912	0.0377382	30.15	0	1.62	10	439.65	0	29.27	32.26	308.36	34.19	22.65	232.9	128.98	21.28	15.07	0	0	17.26	229.43	205.2	14.89	N/A
chr13	26580536	26581036	5.58003	2.77266	6.29624	-1.18031	-0.0322018	0.0377303	20.5	0	0	1.25	302.46	0	10.64	51.89	268.83	25.64	13.84	77.63	56.43	37.25	21.35	140.32	0	18.82	112.44	79.14	28.54	WASF3
chr5	180021685	180022185	7.71825	5.73446	8.36015	-0.543081	-0.0241336	0.0377215	143.51	0	16.22	8.75	851.86	316.71	137.05	89.76	311.96	46.39	35.23	263.48	171.15	69.17	60.29	603.14	44.92	117.65	403.78	285.04	157.59	RNF130
chr10	115797894	115798394	6.90543	5.1139	7.52212	-0.555815	-0.0220307	0.0376855	100.09	2.17	1.62	20	453.05	86.58	175.64	107.99	171.07	67.15	23.91	229.37	175.49	53.21	57.78	157.37	157.21	32.94	117.56	166.68	261.82	ATRNL1
chr5	169636318	169636818	6.08123	3.85513	6.74999	-0.806505	-0.0267368	0.0376802	43.41	0	0	11.25	237.37	168.61	13.31	33.66	55.35	19.53	2.52	102.92	31.62	31.93	13.82	23.26	81.67	50.2	70.99	30.11	13.65	N/A
chr7	74244237	74244737	3.55482	1.00713	4.25235	-2.06715	-0.0299021	0.0376701	6.03	0	0	28.75	0	34.18	13.31	19.64	22.28	18.31	7.55	94.69	29.14	7.98	2.51	13.18	0	3.14	37.48	50.42	4.96	RFC2
chr17	36364592	36365092	4.34174	5.3657	2.18896	1.28963	0.0294025	0.0376591	15.68	106.4	1.62	10	0.64	2.28	5.32	11.22	69	6.1	0	22.35	16.74	2.66	6.28	0	0	0	11.93	14.01	12.41	N/A
chr12	95434836	95435336	5.46754	2.6852	6.18211	-1.20004	-0.0319511	0.0376568	19.3	0	0	11.25	0	207.34	71.85	36.47	125.07	36.63	5.03	107.63	142	10.64	18.84	59.69	161.29	0	295.31	149.87	45.91	LOC107984545
chr1	195869856	195870356	4.95617	2.8255	5.61494	-0.988236	-0.0259899	0.0376487	15.68	0.72	4.86	18.75	171.01	2.28	3.99	16.83	1.44	29.3	18.87	16.47	6.2	7.98	5.02	2.33	0	3.14	13.06	9.1	34.74	N/A
chr1	97661969	97662469	3.96234	4.89398	2.31585	1.07619	0.0235967	0.0376231	7.24	80.34	1.62	1.25	5.74	2.28	10.64	12.62	4.31	6.1	11.32	22.94	52.09	7.98	10.05	3.88	2.04	3.14	52.81	20.31	13.65	DPYD
chr7	92136017	92136517	6.89871	4.74532	7.55992	-0.670738	-0.0260239	0.0376024	72.36	0	8.11	12.5	465.17	195.95	81.16	56.1	352.93	40.29	36.49	178.79	351.59	61.19	33.91	143.42	0	76.86	196.49	317.95	132.77	CYP51A1-AS1
chr18	24026961	24027461	6.18186	3.60196	6.88191	-0.93212	-0.0301207	0.0375998	13.27	23.16	0	21.25	420.51	27.34	2.66	8.42	26.6	14.65	18.87	129.39	36.59	0	17.58	87.6	0	42.35	204.44	72.13	6.2	TTC39C
chr10	73642388	73642888	5.69674	3.17652	6.39208	-1.00656	-0.029621	0.0375971	14.47	9.41	3.24	11.25	201.64	107.09	15.97	15.43	230.73	41.51	7.55	122.33	228.2	10.64	11.3	280.64	0	0	161.85	92.44	40.95	N/A
chr6	110983606	110984106	7.55534	5.50511	8.2051	-0.57489	-0.024903	0.0375715	129.04	0.72	6.49	6.25	446.03	560.5	167.65	143.06	111.41	89.13	37.75	258.19	263.54	69.17	55.27	81.4	0	31.37	266.35	328.46	197.3	RPF2
chr2	239795608	239796108	4.61155	5.526	3.03963	0.860209	0.0224005	0.0375615	7.24	2.9	128.1	13.75	10.21	2.28	6.65	7.01	3.59	26.86	21.39	18.82	37.21	13.3	15.07	4.65	14.29	9.41	73.83	35.72	16.13	LOC150935
chr2	225215000	225215500	6.18167	4.22136	6.82069	-0.690908	-0.0238937	0.0375512	42.21	13.75	0	15	223.97	77.47	135.72	53.3	166.76	61.05	13.84	161.15	89.91	61.19	17.58	47.29	0	18.82	370.84	127.46	170	N/A
chr12	51141536	51142036	2.95711	0.270163	3.66511	-3.71345	-0.0312125	0.0375387	3.62	0	0	12.5	0.64	29.62	7.98	33.66	157.42	9.77	16.36	69.99	60.77	13.3	7.54	124.81	0	10.98	70.99	31.52	16.13	TFCP2
chr2	150658999	150659499	4.71939	1.85513	5.43923	-1.54678	-0.032696	0.0375356	10.85	0	0	22.5	0.64	118.48	31.93	21.04	0.72	24.42	17.61	119.98	96.11	21.28	8.79	0	0	0	113.58	114.85	18.61	N/A
chr3	49623995	49624495	4.7962	5.87212	2.23087	1.39228	0.0329998	0.0375308	26.53	0	149.18	17.5	1.28	0	0	37.87	0.72	21.98	10.07	20	85.57	7.98	22.61	0	0	40.79	62.47	18.91	4.96	BSN
chr14	36776029	36776529	5.17925	2.90245	5.85302	-1.00941	-0.027348	0.0375192	21.71	0.72	0	35	95.71	59.24	41.25	23.84	59.66	7.33	26.42	140.56	42.79	26.6	12.56	0.78	0	0	107.33	23.11	58.32	SLC25A21
chr2	182671009	182671509	5.16511	2.06543	5.89847	-1.50937	-0.0348748	0.0375048	1.21	0	11.35	8.75	195.26	0	34.59	18.23	183.29	7.33	0	88.81	130.22	34.59	1.26	48.07	0	0	127.21	100.85	23.58	LOC101929976,PDE1A
chr7	66153770	66154270	5.50725	6.59371	2.83937	1.21263	0.0339789	0.0374909	20.5	269.25	0	10	0	0	18.63	26.65	0	21.98	10.07	146.45	38.45	13.3	13.82	137.22	0	1.57	118.12	89.64	27.3	CRCP
chr3	174698472	174698972	7.61257	6.20001	8.16668	-0.39692	-0.0178302	0.0374859	67.53	96.26	56.75	22.5	338.83	512.66	275.43	37.87	74.75	69.59	64.17	128.8	325.55	164.95	47.73	213.97	10.21	116.08	149.93	296.24	403.28	NAALADL2
chr3	71335678	71336178	3.52468	4.57308	1.19423	1.9282	0.031201	0.0374712	15.68	55.73	0	2.5	0	0	6.65	11.22	103.51	9.77	12.58	61.75	19.22	0	12.56	65.9	0	25.1	57.93	41.32	11.17	FOXP1
chr2	69778405	69778905	6.09648	3.14463	6.82163	-1.11476	-0.0334943	0.0374552	26.53	0	0	15	401.36	22.78	13.31	30.86	0	12.21	5.03	145.27	164.95	5.32	30.14	0.78	0	4.71	116.42	154.77	24.82	ANXA4
chr13	41048051	41048551	5.93924	6.84202	4.41537	0.630731	0.0225724	0.0374053	79.59	146.21	118.37	10	1.28	50.13	23.95	103.79	207.01	59.82	25.16	333.47	216.41	26.6	28.89	31.79	0	65.88	298.72	208.7	26.06	ELF1
chr21	31465601	31466101	6.22894	7.22645	4.24378	0.766536	0.0276616	0.0373954	75.97	287.35	85.94	10	1.91	0	63.87	77.14	0	30.52	21.39	108.8	99.22	37.25	32.66	65.12	0	18.82	67.01	158.28	89.34	TIAM1
chr9	134760033	134760533	3.98521	5.06543	1.37892	1.86957	0.0334759	0.03739	9.65	0	90.81	3.75	0	0	6.65	4.21	0	18.31	26.42	4.71	0	7.98	7.54	69.77	2.04	51.77	28.4	3.5	6.2	COL5A1
chr16	67695994	67696494	5.61413	3.07752	6.31078	-1.03366	-0.02991	0.0373765	25.32	0	0	10	0.64	248.35	58.55	74.33	219.95	32.96	42.78	221.14	178.59	10.64	12.56	41.86	0	36.08	220.35	209.4	42.19	GFOD2
chr3	128069336	128069836	7.25302	5.28511	7.89297	-0.577734	-0.0241008	0.0373737	116.98	0	0	25	560.89	227.85	137.05	86.96	63.97	68.37	49.07	398.76	212.69	117.06	42.71	171.33	179.67	43.92	265.21	222.01	168.76	RUVBL1,SEC61A1
chr22	18108816	18109316	7.15544	4.71473	7.84416	-0.733226	-0.0290644	0.0373733	69.94	0.72	8.11	20	809.11	50.13	39.92	72.93	4.31	31.74	16.36	235.25	187.27	18.62	17.58	116.29	0	4.71	319.73	193.29	33.5	N/A
chr2	112014197	112014697	5.52979	2.73833	6.24495	-1.18645	-0.0322745	0.0373682	19.3	0.72	0	7.5	285.23	0	10.64	19.64	112.13	34.19	31.45	117.63	68.21	10.64	16.33	0.78	0	0	84.62	53.93	21.09	MERTK
chr6	32049088	32049588	9.08375	9.80144	8.13082	0.269292	0.015417	0.037366	717.54	1451.93	507.55	11.25	211.21	321.26	577.47	434.78	655.54	161.16	156.02	515.21	528.32	409.71	342.9	876.03	536.97	301.18	548.59	602.99	670.07	TNXB
chr9	121608837	121609337	5.68579	3.14463	6.38281	-0.416679	-0.0300167	0.0373443	26.53	0	0	6.25	137.83	161.77	27.94	23.84	331.36	26.86	6.29	104.69	178.59	42.57	11.3	127.92	0	12.55	143.68	129.56	45.91	DAB2IP
chr1	28444472	28444972	5.75805	3.45547	6.4343	-0.894971	-0.0277489	0.0373364	28.94	0.72	3.24	11.25	241.2	45.57	47.9	32.26	39.53	28.08	22.65	235.84	133.32	29.27	17.58	92.25	0	0	76.67	129.56	42.19	PHACTR4
chr17	2073201	2073701	5.14658	3.20876	5.78279	-0.847752	-0.0238149	0.0373279	27.74	0	0	16.25	93.8	72.91	37.26	39.27	45.28	19.53	21.39	175.26	148.82	23.94	16.33	24.81	67.38	40.79	106.2	149.87	29.78	SMG6
chr18	23101552	23102052	6.79199	4.61624	7.45556	-0.690413	-0.0263583	0.0373189	61.5	0.72	11.35	26.25	92.52	535.44	47.9	64.52	142.32	86.68	16.36	116.45	124.64	45.23	33.91	86.05	2.04	0	179.46	228.31	53.36	N/A
chr6	169766810	169767310	5.52466	2.59209	6.24866	-1.26618	-0.033457	0.0373114	18.09	0	0	16.25	269.28	0	18.63	32.26	0	4.88	17.61	83.52	93.01	7.98	18.84	67.45	0	40.79	123.8	98.75	6.2	ERMARD
chr8	68527116	68527616	7.228	5.00713	7.89622	-0.656126	-0.0268538	0.0372922	96.48	0	0	32.5	477.3	300.76	142.37	109.4	145.91	50.06	37.75	277.6	166.81	45.23	50.24	127.14	0	40.79	168.1	170.18	251.9	C8orf34
chr9	122336807	122337307	5.10392	2.14463	5.82951	-1.4384	-0.0336333	0.0372717	13.27	0	0	28.75	0	100.25	98.46	36.47	0	25.64	35.23	69.99	66.35	71.83	7.54	133.34	0	29.8	1.14	88.24	137.74	N/A
chr2	85536048	85536548	5.94568	3.49256	6.63546	-0.923961	-0.0292755	0.0372505	33.77	0	0	27.5	327.98	2.28	39.92	42.08	84.82	43.95	25.16	115.27	192.23	10.64	40.19	191.49	2.04	17.26	251.01	116.26	42.19	N/A
chr7	124256535	124257035	6.31075	4.31747	6.9538	-0.68635	-0.0244458	0.0372401	59.09	0.72	0	8.75	272.47	132.15	82.5	53.3	163.17	62.27	6.29	28.82	86.19	29.27	23.86	55.04	134.75	25.1	139.7	77.74	104.23	N/A
chr17	78085951	78086451	4.39778	5.41355	2.2993	1.23178	0.0288878	0.0372371	4.82	123.04	0	2.5	2.55	0	14.64	4.21	61.82	21.98	28.94	62.34	38.45	5.32	12.56	65.12	0	14.12	24.42	37.12	11.17	TNRC6C
chr2	28786429	28786929	4.89515	1.6852	5.63408	-1.73528	-0.0355515	0.0372069	9.65	0	0	13.75	172.92	0	11.98	18.23	51.03	17.09	6.29	87.63	53.33	0	18.84	0	0	0	88.02	38.52	19.85	PPP1CB
chr11	115502071	115502571	3.11315	4.20914	0.34502	3.57098	0.034948	0.0371997	8.44	47.05	0	3.75	0	0	1.33	16.83	0.72	13.43	16.36	0	35.35	23.94	15.07	0	71.46	14.12	0	21.01	8.69	CADM1
chr11	47372902	47373402	6.72119	4.49343	7.39011	-0.716523	-0.0269923	0.0371977	62.71	0	4.86	25	374.56	198.23	73.18	63.11	135.13	36.63	20.13	217.02	296.41	39.91	36.42	227.15	0	29.8	235.68	316.55	58.32	SPI1
chr13	33338522	33339022	4.33765	1.27016	5.0693	-1.9883	-0.0346262	0.0371942	7.24	0	0	16.25	118.05	0	0	4.21	0	4.88	20.13	22.35	14.88	13.3	11.3	17.83	0	0	0	1.4	6.2	LOC124903152,STARD13
chr12	122702272	122702772	6.96982	5.24594	7.57669	-0.529521	-0.0214099	0.0371906	107.33	6.51	0	21.25	281.4	337.21	123.74	109.4	150.23	100.11	64.17	438.16	543.2	93.12	55.27	48.84	104.13	78.43	410.59	453.12	127.81	HCAR2
chr11	3643892	3644392	6.19746	3.57273	6.90091	-0.947815	-0.0309088	0.0371859	34.97	0.72	0	15	437.73	0	25.28	11.22	273.14	51.28	16.36	120.57	212.69	23.94	12.56	7.75	0	4.71	108.47	108.55	42.19	N/A
chr18	26934189	26934689	6.86531	4.97432	7.49551	-0.590554	-0.0233407	0.037177	89.24	5.07	0	6.25	546.85	56.96	111.77	75.74	89.85	62.27	27.68	92.34	131.46	66.51	25.12	57.37	57.17	29.8	152.2	67.93	119.12	AQP4-AS1,CHST9
chr12	118324731	118325231	7.53815	5.6004	8.17435	-0.544764	-0.0238474	0.0371659	127.83	14.48	3.24	12.5	830.16	173.16	139.71	133.24	114.29	81.8	40.26	279.95	257.96	61.19	66.57	189.16	0	69.02	172.07	245.12	207.23	TAOK3
chr18	78572060	78572560	4.92846	2.6852	5.59893	-1.05733	-0.0271988	0.0371123	19.3	0	0	20	66.36	72.91	34.59	29.45	0	46.39	21.39	61.17	26.66	5.32	17.58	133.34	63.29	47.06	91.43	9.1	35.99	N/A
chr15	58918802	58919302	7.40609	5.58488	8.02692	-0.522536	-0.0225579	0.037102	137.48	6.51	0	13.75	560.25	366.83	102.45	124.82	212.04	67.15	40.26	245.84	170.53	47.89	77.87	228.7	87.79	59.61	140.27	187.69	146.42	SLTM
chr1	35380305	35380805	7.58642	5.56044	8.23336	-0.565441	-0.0247924	0.0370957	66.33	68.76	6.49	16.25	465.17	642.53	79.83	78.54	312.67	42.73	13.84	292.3	253	29.27	42.71	200.79	132.71	0	189.68	235.31	86.86	ZMYM4
chr3	108741431	108741931	6.22536	4.1817	6.87437	-0.715789	-0.0251182	0.0370524	50.65	2.17	1.62	12.5	364.99	0	91.81	32.26	74.04	37.85	13.84	94.69	155.02	69.17	41.45	81.4	106.17	29.8	122.67	100.85	129.05	N/A
chr9	136329552	136330052	7.24176	4.23979	7.96979	-0.90896	-0.0341315	0.0370096	56.68	0	0	12.5	589.6	355.44	45.24	42.08	378.08	36.63	31.45	352.88	581.03	39.91	43.96	424.06	0	25.1	529.85	680.03	68.25	GPSM1
chr16	15520405	15520905	6.92181	4.74299	7.58571	-0.676349	-0.0266357	0.0369823	39.8	0	40.54	18.75	456.24	241.52	51.89	46.28	117.88	18.31	22.65	196.44	230.68	34.59	16.33	69	104.13	0	254.99	121.16	76.93	LOC105371102,BMERB1,MPV17L-BMERB1
chr1	21957288	21957788	5.58667	2.85513	6.29779	-1.13854	-0.0320036	0.0369775	21.71	0	0	33.75	260.98	0	19.96	26.65	250.14	40.29	39	257.01	249.28	37.25	17.58	108.53	0	9.41	317.46	176.48	13.65	N/A
chr3	167786190	167786690	4.62504	1.6852	5.34948	-1.66064	-0.0337897	0.0369699	9.65	0	0	7.5	149.31	2.28	3.99	5.61	154.54	17.09	20.13	68.81	2.48	7.98	10.05	3.88	0	0	80.07	64.43	2.48	SERPINI1
chr5	134034319	134034819	6.12135	3.86937	6.79269	-0.810283	-0.0273923	0.0369528	30.15	0.72	12.97	15	135.28	266.58	26.61	37.87	81.94	61.05	5.03	377.58	294.55	31.93	10.05	233.35	71.46	0	208.42	219.91	47.15	VDAC1
chr9	96008904	96009404	5.89277	6.93546	3.60613	0.941625	0.0310042	0.036936	13.27	353.93	0	28.75	0	0	19.96	28.05	12.22	31.74	22.65	97.04	113.48	5.32	21.35	132.57	49	6.27	139.14	91.04	2.48	ERCC6L2
chr3	112748462	112748962	4.33133	2.49265	4.95456	-0.988209	-0.0228184	0.0369356	13.27	3.62	0	3.75	78.49	20.51	21.29	7.01	7.91	53.72	15.1	6.47	8.06	13.3	8.79	22.48	6.13	17.26	6.25	8.4	31.02	LINC02042
chr14	58481880	58482380	5.45384	6.37454	3.85536	0.72398	0.0233841	0.0369108	33.77	172.99	42.16	20	0.64	0	37.26	32.26	37.38	46.39	18.87	243.49	114.72	18.62	26.38	104.66	20.42	32.94	144.25	131.66	71.97	KIAA0586
chr6	70010309	70010809	7.96522	6.06797	8.59624	-0.501794	-0.0234998	0.0369067	189.33	8.69	3.24	22.5	893.97	232.4	399.17	88.36	101.35	34.19	65.43	331.71	181.69	297.97	60.29	186.83	0	98.83	329.95	287.84	600.58	COL19A1
chr4	122782859	122783359	2.34828	0	3.15564	-8.30635	-0.041284	0.0368699	0	0	0	25	0	0	10.64	15.43	0	14.65	8.81	81.16	19.84	2.66	22.61	0	0	0	72.69	2.8	6.2	N/A
chr10	12352717	12353217	7.50634	5.71839	8.12253	-0.505574	-0.0222851	0.0368546	150.74	0.72	6.49	16.25	590.88	407.85	99.79	154.28	224.98	78.14	45.3	188.2	195.33	71.83	85.41	206.99	69.42	53.33	224.89	299.74	136.5	CAMK1D
chr1	6936672	6937172	6.39277	4.08931	7.0691	-0.788185	-0.0279795	0.0368443	49.44	0	1.62	13.75	446.03	22.78	54.55	65.92	0.72	89.13	28.94	185.26	52.71	34.59	22.61	21.71	89.83	14.12	212.4	142.87	64.53	CAMTA1
chr16	85365951	85366451	8.69724	6.31912	9.38047	-0.569192	-0.0286926	0.0368351	31.35	102.78	105.4	47.5	1547.38	1013.92	57.21	26.65	521.12	29.3	16.36	562.85	513.44	37.25	15.07	796.18	24.5	26.67	538.94	667.42	75.69	GSE1
chr8	8850511	8851011	3.98009	0.6852	4.72303	-2.76726	-0.0363068	0.0368343	4.82	0	0	3.75	0.64	54.68	46.57	7.01	0	17.09	40.26	29.41	0	0	6.28	115.51	0	31.37	105.63	94.55	6.2	MFHAS1
chr17	74402775	74403275	5.83036	3.57283	6.50225	-0.862058	-0.0274289	0.0368262	27.74	7.96	0	16.25	231.63	77.47	37.26	19.64	2.16	13.43	6.29	44.7	142	13.3	18.84	2.33	0	1.57	61.9	87.54	26.06	N/A
chr2	33017600	33018100	6.1676	3.90721	6.83977	-0.80623	-0.0275486	0.0368251	36.18	0.72	8.11	12.5	247.58	143.54	54.55	58.91	222.11	26.86	30.2	184.09	142.62	15.96	27.63	219.39	0	9.41	249.31	65.83	16.13	LTBP1
chr6	112083142	112083642	5.89222	3.79791	6.54699	-0.784036	-0.0257434	0.0368029	41	0.72	0	18.75	183.77	127.59	43.91	44.88	47.44	34.19	39	134.09	202.77	39.91	25.12	100.78	0	23.53	169.23	146.37	79.42	TUBE1
chr22	30995847	30996347	6.2939	4.10986	6.95834	-0.758218	-0.0265445	0.0367997	20.5	29.68	1.62	15	155.06	300.76	26.61	35.06	5.03	19.53	7.55	38.23	77.51	45.23	27.63	17.06	0	0	85.75	116.96	29.78	N/A
chr1	162909387	162909887	4.10801	1.06382	4.8384	-2.17476	-0.0343427	0.0367973	4.82	1.45	0	8.75	6.38	97.97	1.33	11.22	58.94	1.22	11.32	11.17	187.89	5.32	12.56	3.1	0	0	0.57	114.85	16.13	N/A
chr3	130747715	130748215	3.69119	1.27016	4.37821	-1.77731	-0.0290704	0.0367965	7.24	0	0	16.25	2.55	52.4	11.98	14.03	54.63	19.53	28.94	139.98	13.64	10.64	7.54	1.55	0	59.61	121.53	8.4	6.2	N/A
chr2	213488710	213489210	4.35092	1.6852	5.05739	-1.57979	-0.0316121	0.0367964	9.65	0	0	7.5	79.12	0	46.57	11.22	0	9.77	16.36	62.34	14.26	26.6	3.77	36.44	0	7.84	57.36	9.1	57.08	SPAG16
chr6	110847146	110847646	6.45955	4.55756	7.09119	-0.636638	-0.0236476	0.0367898	55.47	8.69	6.49	15	461.98	4.56	63.87	28.05	71.16	54.94	28.94	147.62	117.82	47.89	13.82	256.61	61.25	26.67	165.26	142.87	105.47	AMD1
chr2	118845270	118845770	4.69912	1.85513	5.41768	-1.54106	-0.0329872	0.0367796	10.85	0	0	20	0	123.04	27.94	18.23	0	39.07	10.07	35.29	449.57	10.64	13.82	89.15	218.46	45.49	31.8	238.81	31.02	EN1
chr7	103970801	103971301	3.31724	0.270163	4.04778	-3.85635	-0.0345857	0.0367705	3.62	0	0	13.75	0	52.4	0	16.83	90.57	7.33	13.84	7.06	2.48	2.66	15.07	62.02	0	1.57	24.42	2.1	13.65	RELN
chr1	182021016	182021516	4.27674	1.42705	4.99566	-1.80045	-0.0334766	0.0367704	4.82	0	3.24	11.25	95.08	0	21.29	1.4	0	2.44	6.29	50.58	0.62	10.64	0	0.78	8.17	0	57.93	2.1	8.69	N/A
chr4	40028992	40029492	4.94984	2.14463	5.6659	-1.39741	-0.0328111	0.0367605	13.27	0	0	2.5	195.26	0	5.32	11.22	78.35	10.99	12.58	94.69	20.46	15.96	27.63	43.41	138.84	0	130.62	63.73	26.06	N/A
chr10	72172013	72172513	4.97761	2.34057	5.68198	-1.27592	-0.0311447	0.0367486	14.47	0.72	0	17.5	0.64	184.56	2.66	26.65	2.88	10.99	15.1	61.75	98.6	26.6	6.28	173.66	55.13	0	122.1	63.73	22.34	ASCC1
chr15	89613819	89614319	6.01405	3.49256	6.70949	-0.939944	-0.0301911	0.0367372	33.77	0	0	15	285.87	91.14	26.61	28.05	69.72	13.43	54.1	225.84	136.42	34.59	33.91	48.07	0	0	134.02	126.06	50.88	TICRR
chr18	68001109	68001609	4.52557	2.14463	5.20906	-1.27635	-0.0287005	0.036737	13.27	0	0	20	3.19	104.81	19.96	28.05	0.72	10.99	15.1	125.27	91.15	18.62	11.3	0.78	0	45.49	107.33	97.35	38.47	N/A
chr13	50030762	50031262	2.75428	0	3.48601	-8.44957	-0.035076	0.0366876	2.41	0	0	21.25	0	2.28	21.29	22.44	0	26.86	7.55	79.99	62.01	26.6	12.56	0.78	75.54	4.71	112.44	128.16	43.43	DLEU2
chr2	109857715	109858215	3.81704	1.31777	4.51068	-1.76753	-0.0289488	0.0366658	2.41	5.07	0	5	5.1	79.75	1.33	11.22	6.47	1.22	2.52	10	29.14	5.32	1.26	1.55	0	0	18.74	19.61	2.48	N/A
chr12	130678104	130678604	7.63561	6.02878	8.22419	-0.447369	-0.0203311	0.0366638	125.42	0.72	69.73	20	662.98	216.45	296.72	91.16	36.66	103.78	57.88	232.9	163.09	111.74	51.5	207.77	110.25	72.16	190.25	209.4	294.09	RIMBP2
chr2	91980264	91980764	5.51191	6.48546	3.66117	0.823191	0.0264588	0.0366607	36.18	47.77	184.86	20	0	0	30.6	36.47	83.38	28.08	11.32	49.4	48.37	13.3	17.58	114.74	185.79	0	40.89	51.82	29.78	N/A
chr11	102454317	102454817	4.82426	2.27016	5.5223	-1.27874	-0.0306361	0.0366521	14.47	0	0	13.75	130.17	0	39.92	37.87	56.07	39.07	20.13	294.66	174.87	13.3	17.58	22.48	53.08	0	160.15	97.35	33.5	TMEM123-DT
chr5	77870447	77870947	6.42304	4.15409	7.09605	-0.771045	-0.0277003	0.0366452	49.44	0.72	3.24	17.5	339.47	166.33	23.95	44.88	1.44	40.29	20.13	198.2	125.88	26.6	27.63	142.65	130.67	0	142.54	207.3	76.93	N/A
chr4	66560322	66560822	5.14238	1.85513	5.88496	-1.66021	-0.036436	0.0366331	10.85	0	0	15	206.74	0	14.64	4.21	0	42.73	15.1	34.7	137.66	5.32	10.05	55.04	0	0	198.77	114.85	12.41	N/A
chr3	152528132	152528632	7.43975	5.54567	8.07036	-0.540459	-0.0235887	0.0366065	138.68	1.45	0	13.75	551.95	293.92	215.55	100.98	356.52	50.06	33.97	305.24	244.32	114.4	61.55	75.2	128.63	98.83	264.07	285.74	256.86	N/A
chr12	6391029	6391529	6.56047	4.60187	7.19928	-0.644501	-0.024222	0.0365981	41	31.85	0	21.25	273.74	236.96	55.88	85.55	321.3	57.38	31.45	175.26	324.93	37.25	22.61	85.28	4.08	15.69	341.88	194.69	73.21	LTBR
chr17	47689097	47689597	6.93816	7.86516	5.31228	0.565266	0.0238975	0.0365717	131.45	238.85	329.17	16.25	3.19	25.06	114.43	93.97	160.29	57.38	13.84	168.21	213.31	74.49	31.4	272.89	0	26.67	269.19	156.17	116.64	N/A
chr8	10631199	10631699	7.38554	5.67753	7.99002	-0.0521463	-0.0215364	0.0365681	66.33	2.9	84.32	20	536.64	412.4	47.9	63.11	109.98	76.92	28.94	217.02	246.18	34.59	33.91	75.2	6.13	112.94	218.64	228.31	127.81	RP1L1
chr2	201253643	201254143	5.34618	2.64869	6.05492	-1.18977	-0.031963	0.0365532	18.09	0.72	0	12.5	250.77	0	2.66	15.43	102.79	32.96	21.39	125.27	132.08	7.98	5.02	47.29	0	9.41	92	98.05	27.3	CASP8
chr17	22395110	22395610	9.15364	9.92845	8.05444	0.301446	0.017266	0.0365474	846.57	826.57	1250.22	43.75	728.71	82.02	208.9	429.17	928.68	422.43	117.01	718.7	144.48	125.04	379.32	1052.78	263.38	240.01	864.91	89.64	219.63	N/A
chrX	120574079	120574579	7.2861	4.84623	7.97475	-0.71741	-0.0294972	0.0365467	71.15	2.17	12.97	6.25	819.32	88.86	91.81	77.14	2.16	67.15	23.91	141.15	226.34	66.51	59.03	148.85	0	0	251.58	137.27	110.44	CUL4B
chr22	25062330	25062830	5.64091	3.24255	6.32595	-0.961989	-0.0291306	0.0365308	25.32	1.45	1.62	18.75	271.19	29.62	1.33	22.44	138.01	14.65	5.03	46.46	85.57	2.66	7.54	5.43	26.54	3.14	95.98	161.08	12.41	KIAA1671
chr17	3523929	3524429	7.48546	5.54017	8.12261	-0.551185	-0.0242927	0.036522	20.5	0.72	118.37	18.75	706.37	309.87	79.83	58.91	35.22	51.28	17.61	78.81	143.86	29.27	20.1	0.78	44.92	29.8	87.46	173.68	91.82	TRPV3
chr20	37383814	37384314	8.54683	7.3426	9.05729	-0.302417	-0.015959	0.0365198	137.48	148.38	201.07	31.25	747.21	970.63	381.87	74.33	151.67	183.14	101.91	646.36	571.11	324.58	66.57	134.89	210.3	197.65	378.79	458.02	393.36	SRC
chr2	168882151	168882651	6.74624	4.17705	7.44545	-0.832361	-0.0307581	0.0365186	54.27	0	0	25	520.05	84.3	67.86	23.84	197.67	17.09	13.84	117.04	275.32	7.98	15.07	121.71	0	21.96	52.81	167.38	65.77	SPC25
chr16	57787776	57788276	6.58594	4.41312	7.24921	-0.714749	-0.0267132	0.0365138	63.92	0	0	8.75	238.01	293.92	67.86	53.3	70.44	43.95	30.2	387.58	196.57	31.93	51.5	382.97	183.75	20.39	406.62	178.59	57.08	KIFC3
chr2	187350799	187351299	5.23258	2.41741	5.9493	-1.29572	-0.0329592	0.036505	12.06	0.72	3.24	7.5	3.83	227.85	7.98	8.42	0.72	61.05	2.52	3.53	186.65	2.66	15.07	1.55	79.63	3.14	27.26	113.45	4.96	CALCRL,CALCRL-AS1
chr9	113691668	113692168	5.86092	3.68524	6.52449	-0.822405	-0.0267475	0.0365045	34.97	3.62	0	10	216.95	125.32	15.97	32.26	73.32	21.98	39	119.39	123.4	15.96	18.84	58.92	0	9.41	185.7	101.55	55.84	N/A
chr18	79968838	79969338	7.52616	4.87502	8.23157	-0.754553	-0.031545	0.0364585	88.03	0	0	7.5	1010.75	132.15	51.89	54.7	184.73	24.42	33.97	152.33	156.88	21.28	35.17	213.97	0	3.14	182.3	213.6	68.25	HSBP1L1
chr12	95464956	95465456	3.7798	1.49256	4.45458	-1.57111	-0.0278929	0.036454	8.44	0	0	10	1.91	47.85	27.94	18.23	137.29	28.08	7.55	101.75	91.77	26.6	6.28	0.78	0	14.12	63.61	49.02	17.37	N/A
chr22	36060175	36060675	6.53055	4.4546	7.18326	-0.688114	-0.0256936	0.036451	59.09	5.07	1.62	15	338.83	182.28	45.24	37.87	294.7	30.52	16.36	215.26	193.47	34.59	33.91	129.47	42.88	1.57	178.89	246.52	89.34	N/A
chr2	171789218	171789718	6.10675	3.79791	6.78359	-0.835176	-0.0282153	0.0364443	41	0.72	0	16.25	276.3	116.2	31.93	60.31	204.86	46.39	26.42	161.74	294.55	21.28	16.33	4.65	0	7.84	233.41	222.71	14.89	SLC25A12
chr22	31579339	31579839	5.05598	2.49256	5.75475	-1.20386	-0.0308218	0.0364428	16.88	0	0	22.5	149.95	2.28	41.25	30.86	375.21	17.09	16.36	132.92	137.66	26.6	13.82	116.29	0	12.55	148.79	142.87	35.99	SFI1
chr12	41978711	41979211	7.41585	5.08779	8.0945	-0.668851	-0.0284058	0.0364322	101.3	0.72	0	20	729.34	241.52	102.45	96.77	337.83	62.27	5.03	254.66	213.93	69.17	32.66	3.1	0	20.39	322	154.77	183.65	N/A
chr7	77914959	77915459	5.23153	6.27507	2.93853	1.09193	0.0314183	0.0364206	25.32	207	0	13.75	0	2.28	14.64	25.25	84.82	31.74	20.13	12.94	108.52	15.96	13.82	87.6	0	17.26	156.74	71.43	1.24	PHTF2,LOC124901682
chr17	83215242	83215742	9.85799	8.46386	10.4085	-0.298063	-0.0179576	0.0364083	315.96	689.77	53.51	282.51	886.95	2930.11	1337.22	159.89	199.82	26.86	390.04	466.98	972.93	939.15	268.79	175.98	4.08	930.22	459.43	1301.92	2227.37	LOC101929650
chr1	173802118	173802618	5.88308	3.72959	6.5443	-0.80956	-0.0265963	0.0364042	39.8	0	0	11.25	208.02	88.86	65.2	58.91	281.05	50.06	47.81	101.16	134.56	58.53	18.84	71.32	0	58.04	61.33	116.96	95.55	CENPL
chr5	176231817	176232317	2.11677	0	2.88931	-8.17957	-0.037737	0.0363604	0	0.72	0	15	0	0	14.64	5.61	70.44	0	12.58	2.35	0.62	15.96	11.3	64.35	4.08	0	22.15	9.1	3.72	N/A
chr1	24622896	24623396	4.01225	0.886893	4.74695	-2.40703	-0.0353207	0.0363526	4.82	0.72	0	1.25	0	88.86	17.3	12.62	0	32.96	12.58	55.87	68.21	15.96	7.54	0	0	0	47.7	11.91	16.13	N/A
chr17	48331177	48331677	5.46101	6.49554	3.23444	1.0037	0.0307455	0.0363476	21.71	248.98	0	13.75	1.28	0	22.62	36.47	1.44	41.51	20.13	30.58	22.94	5.32	16.33	0	0	36.08	82.91	44.12	16.13	SKAP1
chr6	106619518	106620018	7.11069	5.13146	7.75203	-0.594256	-0.0246602	0.0363294	103.71	1.45	0	21.25	366.27	389.62	85.16	98.18	130.82	74.47	36.49	91.75	214.55	55.87	46.47	205.44	110.25	6.27	94.27	201.7	115.4	RTN4IP1
chr4	24683854	24684354	5.85489	2.77266	6.58733	-1.24542	-0.0352262	0.0363158	20.5	0	0	7.5	361.16	0	15.97	22.44	0	12.21	15.1	132.33	115.96	15.96	16.33	0	0	18.82	141.41	82.64	32.26	N/A
chr9	128318900	128319400	5.77404	3.68677	6.42802	-0.800352	-0.0259423	0.0363101	30.15	3.62	4.86	12.5	240.56	66.08	25.28	49.09	434.87	15.87	25.16	267.01	144.48	23.94	22.61	53.49	0	89.41	95.98	125.36	17.37	TRUB2
chr21	40214890	40215390	5.13275	3.02158	5.78939	-0.935832	-0.026048	0.0363035	19.3	5.07	0	7.5	56.79	63.8	93.14	14.03	8.63	25.64	28.94	1.76	164.33	31.93	13.82	8.53	71.46	21.96	8.52	139.37	112.92	DSCAM
chr2	100973109	100973609	7.10294	4.70757	7.78771	-0.725007	-0.0291739	0.0362952	78.39	0	0	16.25	613.85	152.66	101.12	67.32	68.29	31.74	39	264.07	239.98	55.87	30.14	75.2	0	6.27	400.37	331.26	96.79	NPAS2-AS1,NPAS2
chr4	112549911	112550411	4.65992	5.69176	2.45252	1.21127	0.0304877	0.0362946	13.27	0.72	141.07	11.25	0	0	10.64	54.7	127.23	15.87	17.61	81.16	96.11	10.64	23.86	141.87	161.29	0	89.73	136.57	16.13	ZGRF1
chr14	73131975	73132475	5.85294	6.89272	3.58807	0.93994	0.0311609	0.0362692	14.47	136.07	205.94	17.5	0	0	30.6	22.44	53.19	17.09	20.13	129.39	66.35	10.64	7.54	0	0	0	61.9	132.36	13.65	N/A
chr12	62878564	62879064	4.8391	1.85513	5.56611	-1.57999	-0.0345672	0.0362662	10.85	0	0	23.75	153.78	0	11.98	29.45	1.44	19.53	7.55	88.81	82.47	21.28	7.54	64.35	0	0	116.42	76.34	6.2	PPM1H,LOC105369795
chr7	111859538	111860038	8.62349	9.34355	7.66491	0.285363	0.0157224	0.0362593	581.26	1100.16	267.56	27.5	319.05	97.97	367.24	307.15	310.52	211.22	88.07	359.94	364.62	311.28	208.5	255.83	57.17	271.38	272.59	303.95	658.9	DOCK4
chr5	171423164	171423664	7.06807	4.86608	7.73437	-0.667427	-0.0271443	0.0362576	69.94	15.92	1.62	11.25	549.4	223.29	67.86	51.89	35.94	39.07	40.26	265.84	269.12	21.28	11.3	239.55	0	14.12	182.3	314.45	73.21	FGF18
chr9	79439009	79439509	4.81334	2.78493	5.46057	-0.968878	-0.0251067	0.0362444	16.88	2.17	1.62	5	1.91	125.32	43.91	25.25	47.44	24.42	16.36	268.19	111.62	69.17	22.61	158.93	102.09	17.26	297.58	69.33	116.64	N/A
chrX	153478750	153479250	5.40569	3.24593	6.06759	-0.90043	-0.026782	0.0362363	27.74	0.72	0	8.75	195.9	41.01	22.62	26.65	168.2	19.53	28.94	203.49	128.36	13.3	15.07	184.51	73.5	23.53	219.78	215.7	52.12	HAUS7
chr8	119833221	119833721	5.84448	3.65535	6.50946	-0.830802	-0.0270695	0.0362273	36.18	0	1.62	21.25	171.65	111.64	59.88	54.7	265.23	35.41	18.87	158.21	293.31	15.96	10.05	0.78	30.63	21.96	271.46	175.08	35.99	LOC105375728
chr6	28229902	28230402	5.56832	3.02151	6.26579	-1.04976	-0.0307492	0.0362113	22.91	1.45	0	15	252.69	6.84	33.26	28.05	145.2	2.44	15.1	78.81	149.44	2.66	13.82	65.12	0	14.12	114.72	123.96	32.26	ZSCAN9
chr1	204843694	204844194	4.89264	1.90934	5.61961	-1.55243	-0.0345504	0.0362004	9.65	0	1.62	16.25	0	145.82	34.59	14.03	143.04	8.55	5.03	138.21	99.84	18.62	5.02	55.82	0	0	93.7	161.78	9.93	NFASC
chr6	62306882	62307382	5.07482	2.80628	5.74778	-1.03172	-0.0278659	0.0361929	18.09	2.9	0	10	115.5	77.47	11.98	33.66	0	14.65	23.91	45.87	93.01	5.32	22.61	7.75	2.04	1.57	23.28	31.52	23.58	N/A
chr15	58727008	58727508	7.28309	5.04275	7.95327	-0.656292	-0.0276103	0.0361858	98.89	0	0	18.75	573.01	298.48	101.12	119.21	135.13	67.15	18.87	55.87	141.38	42.57	67.83	304.67	2.04	37.65	189.11	158.98	88.1	ADAM10
chr6	11190668	11191168	5.72236	3.49256	6.39149	-0.869999	-0.027502	0.0361792	33.77	0	0	13.75	139.74	150.38	31.93	50.49	426.96	20.76	16.36	162.91	220.13	29.27	26.38	193.81	53.08	25.1	235.11	224.11	40.95	NEDD9
chr2	187802902	187803402	4.14545	1.78957	4.82667	-1.42636	-0.0286215	0.0361703	9.65	0.72	0	5	0.64	86.58	21.29	7.01	24.44	23.2	17.61	84.69	32.24	18.62	3.77	2.33	0	1.57	95.41	47.62	14.89	N/A
chr22	36199655	36200155	7.48123	5.06024	8.16825	-0.689739	-0.0294919	0.0361673	100.09	0	0	6.25	687.87	371.39	85.16	43.48	27.31	53.72	21.39	207.61	168.67	42.57	25.12	80.63	0	17.26	245.33	225.51	142.7	APOL4
chr3	119491731	119492231	7.44854	5.6487	8.0664	-0.513242	-0.0226909	0.0361611	141.1	9.41	0	20	597.26	246.07	208.9	105.19	101.35	57.38	36.49	177.03	238.12	133.02	48.99	242.65	49	42.35	332.79	228.31	196.06	POGLUT1
chr12	582586	583086	3.72977	4.80663	1.15564	2.0469	0.0340837	0.036157	7.24	76.72	0	6.25	0	0	2.66	5.61	0	17.09	6.29	31.17	0	15.96	3.77	0	0	23.53	27.26	9.8	4.96	NINJ2
chr9	90691613	90692113	5.78903	3.84313	6.42626	-0.740192	-0.0245117	0.0361544	27.74	0.72	14.59	13.75	185.69	82.02	62.54	36.47	79.07	23.2	7.55	4.71	76.89	31.93	27.63	62.02	0	32.94	83.48	97.35	99.27	N/A
chr8	57878303	57878803	5.61104	2.978	6.31512	-0.450815	-0.0315929	0.0361531	22.91	0.72	0	13.75	245.67	36.46	22.62	19.64	240.08	41.51	13.84	173.5	84.33	10.64	21.35	108.53	0	0	141.41	133.06	33.5	LOC105375856
chr3	12442717	12443217	5.22491	2.59209	5.92896	-1.19054	-0.0315981	0.0361279	18.09	0	0	16.25	118.05	77.47	31.93	23.84	1.44	47.62	2.52	129.39	292.69	13.3	6.28	0	0	18.82	220.35	158.98	12.41	N/A
chr6	160432257	160432757	4.2989	1.40771	5.02041	-1.82712	-0.0339061	0.0361192	7.24	0.72	0	5	99.54	0	25.28	16.83	0	24.42	22.65	108.8	37.21	7.98	2.51	31.01	0	0	42.02	45.52	17.37	SLC22A3
chr2	133436967	133437467	6.07177	3.6852	6.75576	-0.872599	-0.0292157	0.0361009	38.59	0	0	20	302.46	59.24	50.56	18.23	342.86	61.05	42.78	244.08	89.91	26.6	18.84	115.51	0	29.8	149.93	180.69	68.25	NCKAP5
chr12	13204381	13204881	4.68842	1.6852	5.41653	-1.67857	-0.0346991	0.0360994	9.65	0	0	18.75	0	148.1	3.99	9.82	66.85	6.1	20.13	54.7	179.21	7.98	3.77	190.71	65.33	0	78.94	129.56	8.69	EMP1
chr2	42492529	42493029	9.65442	10.2493	8.95827	0.194035	0.0133361	0.0360988	1195.09	1512.73	943.74	111.25	462.62	681.26	734.48	676.01	1139.28	461.5	173.63	482.86	481.81	553.38	673.23	876.8	528.8	516.09	390.15	411.1	904.6	KCNG3
chr4	138950414	138950914	6.31379	3.32906	7.04084	-1.07835	-0.0346615	0.0360415	30.15	0	0	13.75	483.68	0	29.27	14.03	91.29	35.41	21.39	92.34	68.21	18.62	6.28	0	0	0	120.96	72.13	24.82	LOC105377448
chr22	32203176	32203676	7.34042	8.27706	5.67131	0.544637	0.0246276	0.036026	312.34	610.16	8.11	11.25	23.61	0	168.98	214.58	603.07	53.72	41.52	32.94	8.06	66.51	222.32	491.51	65.33	133.34	60.2	21.71	192.34	RFPL2
chr8	115214510	115215010	6.72177	4.67035	7.37167	-0.657331	-0.0256548	0.0360052	74.77	0	1.62	16.25	438.37	109.37	98.46	117.81	205.57	48.84	37.75	429.93	155.02	71.83	23.86	92.25	32.67	9.41	207.28	125.36	120.36	N/A
chr1	46289363	46289863	6.30992	3.93313	6.99303	-0.828639	-0.0291433	0.0359976	45.83	0	0	17.5	249.5	180	62.54	63.11	186.89	30.52	31.45	259.96	236.88	31.93	27.63	141.09	0	17.26	280.54	202.4	63.28	LRRC41
chr17	33930962	33931462	5.79888	3.14463	6.50451	-1.04619	-0.0318917	0.0359825	26.53	0	0	13.75	267.36	50.13	31.93	15.43	145.91	12.21	5.03	178.79	37.21	34.59	16.33	145.75	0	3.14	206.15	110.65	68.25	ASIC2,LOC124903983
chr16	19557238	19557738	6.71304	4.54318	7.37599	-0.697917	-0.0269444	0.0359807	69.94	0	0	16.25	255.24	298.48	94.47	56.1	139.45	50.06	16.36	192.32	152.54	63.85	32.66	1.55	51.04	26.67	258.96	161.08	150.15	VPS35L
chr15	75333103	75333603	7.05685	4.95199	7.7128	-0.638206	-0.0262548	0.0359347	92.86	0	0	25	372.01	330.38	111.77	82.75	103.51	91.57	8.81	238.19	109.76	26.6	47.73	158.93	69.42	34.51	232.84	313.05	104.23	N/A
chr12	110894812	110895312	6.28037	3.9706	6.95729	-0.807611	-0.0285196	0.0359265	47.03	0	0	32.5	361.16	2.28	101.12	23.84	178.26	47.62	40.26	312.89	138.28	69.17	22.61	53.49	81.67	4.71	262.37	151.97	110.44	CCDC63
chr10	73702116	73702616	3.52297	0.804434	4.23319	-2.38128	-0.0327553	0.0359179	3.62	0	1.62	17.5	0	52.4	5.32	12.62	76.19	7.33	7.55	35.29	0	15.96	8.79	0.78	63.29	9.41	21.01	5.6	12.41	BMS1P4-AGAP5,BMS1P4
chr2	240214825	240215325	6.5194	7.50643	4.59484	0.706897	0.0277952	0.0359132	48.24	497.25	0	27.5	17.87	27.34	23.95	47.69	76.91	36.63	21.39	146.45	125.88	2.66	15.07	55.04	0	18.82	226.59	163.18	34.74	LOC107985836
chr10	84778859	84779359	6.50965	4.02151	7.20236	-0.839151	-0.0303162	0.0359101	45.83	2.9	0	21.25	380.31	63.8	123.74	63.11	1.44	34.19	47.81	113.51	179.21	61.19	35.17	1.55	0	0	177.19	47.62	134.01	N/A
chr16	2416008	2416508	5.50614	3.16706	6.18581	-0.963602	-0.0289241	0.0358737	25.32	0	1.62	13.75	249.5	0	27.94	32.26	34.5	24.42	8.81	157.62	114.1	37.25	8.79	0.78	2.04	17.26	113.01	147.07	53.36	ABCA17P
chr3	104907043	104907543	6.94828	3.81448	7.68341	-1.00836	-0.0358937	0.0358555	42.21	0	0	20	652.13	56.96	93.14	16.83	277.45	31.74	15.1	154.09	142	45.23	11.3	172.1	0	0	216.37	255.62	115.4	LOC107986108
chr9	62915093	62915593	6.46477	3.6852	7.17914	-0.960168	-0.033088	0.0358514	38.59	0	0	17.5	530.26	0	31.93	68.72	0	69.59	42.78	192.32	77.51	18.62	21.35	109.31	128.63	12.55	212.4	95.25	37.23	N/A
chr2	145803068	145803568	4.98825	5.97538	3.0632	0.9617	0.0278018	0.0358488	9.65	128.84	50.27	11.25	1.28	2.28	18.63	9.82	15.81	3.66	2.52	87.63	16.12	15.96	12.56	4.65	0	0	92	14.01	29.78	N/A
chr12	7757780	7758280	4.55082	5.59252	2.2716	1.29603	0.031585	0.0358433	7.24	137.52	0	10	0	0	9.31	8.42	0	9.77	17.61	51.17	3.1	5.32	8.79	40.31	40.83	6.27	89.16	37.12	12.41	N/A
chr11	110469454	110469954	5.59561	6.61264	3.489	0.920464	0.0297699	0.0358224	30.15	88.3	175.13	15	0.64	0	29.27	19.64	0	34.19	2.52	87.63	37.83	7.98	17.58	34.11	0	10.98	92	126.76	44.67	N/A
chr5	140593408	140593908	7.47639	5.81021	8.07446	-0.474081	-0.0213126	0.0358143	101.3	2.17	64.86	23.75	468.36	423.8	162.33	71.53	37.38	96.45	45.3	212.9	334.23	55.87	40.19	239.55	77.58	36.08	207.28	360.67	143.94	LOC112267855
chr5	134818211	134818711	5.74744	3.32587	6.43451	-0.950009	-0.0297258	0.0358036	27.74	0.72	1.62	7.5	192.07	134.43	11.98	18.23	181.14	18.31	8.81	145.86	99.22	10.64	18.84	98.46	0	10.98	156.74	134.46	21.09	DDX46
chr7	4895146	4895646	5.42003	2.77266	6.12516	-0.0111048	-0.031956	0.0357943	20.5	0	0	20	194.62	43.29	21.29	40.67	0	12.21	16.36	162.33	49.61	0	18.84	36.44	38.79	4.71	143.11	115.56	24.82	MMD2
chr1	21186151	21186651	5.80977	3.86668	6.44665	-0.735964	-0.0245162	0.0357855	39.8	0.72	3.24	16.25	132.09	152.66	47.9	26.65	142.32	36.63	17.61	104.1	109.76	45.23	21.35	94.58	38.79	1.57	118.12	88.24	75.69	N/A
chrX	41448160	41448660	6.74065	4.49945	7.41092	-0.718647	-0.0278774	0.0357732	56.68	1.45	9.73	5	563.44	52.4	59.88	37.87	98.47	34.19	20.13	124.1	153.78	37.25	50.24	44.96	0	1.57	162.42	141.47	91.82	NYX
chr6	15022856	15023356	4.81395	2.74605	5.46574	-0.990453	-0.0261999	0.0357514	16.88	0	3.24	10	127.62	4.56	34.59	12.62	140.16	42.73	17.61	99.39	94.87	15.96	5.02	0.78	2.04	25.1	144.25	172.28	62.04	N/A
chr11	105016978	105017478	5.2776	2.64869	5.98136	-1.17217	-0.0317907	0.035749	18.09	0.72	0	27.5	146.76	47.85	30.6	9.82	0.72	13.43	27.68	55.28	109.76	13.3	5.02	0	169.46	0	64.74	79.14	24.82	LOC124902742,CASP5
chr11	62617722	62618222	6.27576	7.20742	4.62919	0.63761	0.0247011	0.0357476	90.45	119.43	233.5	3.75	0.64	54.68	39.92	50.49	369.46	35.41	28.94	273.48	174.25	37.25	23.86	271.34	46.96	10.98	160.15	274.53	65.77	B3GAT3
chr3	104230168	104230668	5.81364	3.69421	6.47119	-0.807095	-0.0265011	0.0357396	37.38	1.45	0	11.25	115.5	138.99	89.15	36.47	6.47	8.55	10.07	80.57	66.35	63.85	12.56	78.3	0	47.06	77.8	79.84	183.65	N/A
chr2	101659619	101660119	5.51765	6.49346	3.65484	0.827457	0.0270886	0.0357394	9.65	70.93	189.72	17.5	0	2.28	30.6	25.25	212.04	7.33	21.39	91.16	36.59	23.94	12.56	51.17	369.55	15.69	120.4	91.04	45.91	N/A
chr20	34343011	34343511	5.266	2.9357	5.94485	-1.01546	-0.0289251	0.0357386	18.09	0	4.86	13.75	136.55	77.47	18.63	15.43	33.78	20.76	15.1	214.67	76.89	7.98	10.05	150.4	0	29.8	224.89	69.33	22.34	N/A
chr8	6367698	6368198	3.88815	1.93995	4.52566	-1.21788	-0.0243699	0.035732	8.44	1.45	1.62	10	2.55	56.96	22.62	11.22	4.31	28.08	37.75	122.33	6.2	23.94	13.82	5.43	6.13	12.55	42.59	14.71	11.17	N/A
chr16	88950163	88950663	5.80157	3.78721	6.44714	-0.765954	-0.0253747	0.0356926	39.8	0	1.62	30	76.57	93.42	149.02	37.87	94.16	37.85	62.91	189.97	185.41	58.53	32.66	114.74	0	40.79	303.26	114.85	142.7	CBFA2T3,LOC100129697
chr2	206057930	206058430	6.83838	4.44034	7.52339	-0.759383	-0.029434	0.0356926	28.94	36.19	0	3.75	418.59	232.4	81.16	60.31	162.45	31.74	17.61	23.53	284	23.94	15.07	1.55	46.96	0	216.37	218.5	63.28	INO80D
chr3	49368718	49369218	5.55854	3.718	6.18202	-0.73201	-0.0235121	0.0356669	19.3	0.72	19.46	13.75	77.85	170.89	27.94	25.25	0.72	23.2	25.16	53.52	127.12	26.6	15.07	5.43	6.13	29.8	124.37	130.96	32.26	RHOA
chr11	23941299	23941799	6.63558	4.29991	7.31494	-0.765159	-0.0289049	0.0356668	59.09	0	0	18.75	382.22	132.15	103.78	35.06	2.16	23.2	23.91	289.95	148.2	58.53	18.84	0.78	42.88	21.96	341.88	60.93	101.75	N/A
chr16	87284942	87285442	3.70995	1.00713	4.41907	-2.1225	-0.0323832	0.0356606	6.03	0	0	10	0	72.91	2.66	7.01	136.57	25.64	12.58	77.63	53.33	13.3	8.79	0.78	0	23.53	76.67	40.62	17.37	LOC101928682
chr10	104118596	104119096	5.20525	2.91887	5.87994	-1.00791	-0.0286389	0.0356593	8.44	2.9	11.35	8.75	195.26	2.28	29.27	12.62	2.88	21.98	23.91	24.11	81.85	18.62	22.61	3.1	0	0	26.69	77.04	11.17	N/A
chr6	152283784	152284284	7.16382	8.08536	5.56173	0.538971	0.0239265	0.0356556	106.12	478.43	230.26	5	85.5	31.9	66.53	75.74	495.25	51.28	27.68	318.77	276.56	39.91	37.68	54.27	0	14.12	408.32	259.12	95.55	N/A
chr13	75663384	75663884	6.21254	3.79791	6.899	-0.859479	-0.0297681	0.035617	41	0.72	0	12.5	387.96	56.96	19.96	37.87	15.09	31.74	17.61	209.96	38.45	13.3	13.82	0.78	0	9.41	207.85	72.13	39.71	LMO7
chr2	70114454	70114954	5.13491	6.17314	2.88145	1.09655	0.0314353	0.0356049	3.62	144.76	68.11	17.5	0	0	11.98	9.82	126.51	3.66	16.36	128.8	39.69	10.64	12.56	0	0	37.65	73.83	49.72	8.69	N/A
chr16	83311670	83312170	5.71993	3.32906	6.4043	-0.941851	-0.0295141	0.0356039	30.15	0	0	11.25	180.58	138.99	7.98	50.49	121.48	20.76	20.13	171.15	150.68	13.3	15.07	99.23	126.59	3.14	185.14	154.77	21.09	CDH13
chr6	60241384	60241884	5.32265	2.64869	6.02971	-1.18376	-0.0322296	0.0355889	18.09	0.72	0	53.75	0	166.33	41.25	49.09	4.31	42.73	39	0.59	9.3	53.21	59.03	0.78	2.04	1.57	6.25	2.1	3.72	N/A
chr2	74785787	74786287	5.53142	3.43714	6.18618	-0.845981	-0.0263956	0.0355852	30.15	0.72	1.62	20	186.32	25.06	59.88	40.67	66.85	32.96	28.94	212.9	75.65	42.57	25.12	118.61	0	15.69	252.15	172.98	83.14	N/A
chr5	55424137	55424637	6.48159	3.95574	7.17738	-0.857877	-0.0308728	0.0355808	45.83	0.72	0	32.5	273.74	198.23	74.51	32.26	0	17.09	36.49	213.49	121.54	15.96	17.58	255.83	0	15.69	94.27	165.98	74.45	MTREX
chr16	25065093	25065593	4.26596	1.49256	4.97992	-1.7316	-0.0331877	0.0355567	8.44	0	0	15	26.16	79.75	5.32	16.83	0	9.77	10.07	21.76	0	21.28	6.28	0	32.67	7.84	34.64	39.22	4.96	N/A
chr13	61025630	61026130	6.68854	4.39674	7.36375	-0.742687	-0.0284747	0.0355544	56.68	6.51	0	5	366.27	205.06	82.5	98.18	0.72	43.95	39	94.1	67.59	63.85	31.4	1.55	0	31.37	166.96	70.03	90.58	N/A
chr1	211862736	211863236	5.50269	3.11817	6.18649	-0.986132	-0.0294638	0.0355456	25.32	0.72	0	22.5	116.13	120.76	31.93	23.84	223.54	30.52	13.84	153.5	50.85	15.96	21.35	0	0	14.12	166.4	88.94	39.71	N/A
chr16	17432676	17433176	4.30946	1.6852	5.01288	-1.56706	-0.0318666	0.0355424	9.65	0	0	11.25	13.4	43.29	61.21	32.26	238.64	30.52	3.77	248.78	261.68	21.28	11.3	53.49	0	1.57	203.31	214.3	37.23	XYLT1
chr18	3489191	3489691	6.10692	4.01434	6.76149	-0.750723	-0.0263307	0.0355344	47.03	1.45	0	10	229.08	107.09	87.82	56.1	242.95	25.64	7.55	204.67	70.69	63.85	18.84	10.85	0	76.86	257.26	86.84	163.8	N/A
chr3	98451706	98452206	5.57676	3.78028	6.19415	-0.710928	-0.0229303	0.0355255	28.94	5.79	6.49	10	108.48	86.58	87.82	21.04	0.72	48.84	20.13	93.51	27.9	69.17	21.35	7.75	4.08	14.12	92.57	42.02	109.2	N/A
chr2	29209281	29209781	3.99643	1.00713	4.72374	-2.21848	-0.0350024	0.0355063	6.03	0	0	16.25	0	77.47	11.98	9.82	0	18.31	16.36	22.94	75.03	2.66	16.33	0	0	34.51	61.33	79.14	19.85	ALK
chr21	13704677	13705177	5.33021	6.48429	1.70322	1.92246	0.0410724	0.0354983	1.21	1.45	265.93	1.25	0	9.11	2.66	0	1.44	47.62	40.26	0	47.13	0	1.26	0.78	0	100.39	1.14	58.13	0	LONRF2P5
chr1	31929912	31930412	7.72438	8.46532	6.71441	0.333862	0.0165746	0.0354773	239.98	507.38	312.96	17.5	61.9	150.38	190.27	133.24	92.72	72.03	50.33	274.07	328.03	61.19	75.36	72.1	63.29	78.43	235.68	265.43	166.28	PTP4A2
chr3	170446058	170446558	6.46899	4.23979	7.13806	-0.75016	-0.0278798	0.0354643	56.68	0	0	20	340.74	132.15	70.52	72.93	171.07	69.59	32.71	197.03	182.93	34.59	21.35	169	2.04	31.37	242.49	157.58	69.49	N/A
chr2	235186008	235186508	5.45642	3.12043	6.13581	-0.973239	-0.0290708	0.0354571	20.5	0.72	4.86	25	116.13	132.15	7.98	14.03	174.67	50.06	15.1	102.92	43.41	5.32	12.56	167.45	0	21.96	218.07	136.57	11.17	N/A
chrX	53163065	53163565	3.1686	4.23394	0.698615	2.58233	0.0337483	0.0354338	18.09	38.36	0	2.5	0	0	3.99	11.22	74.75	7.33	5.03	59.99	128.98	13.3	12.56	1.55	0	0	54.52	84.74	12.41	N/A
chr17	72996033	72996533	5.69219	2.77266	6.41541	-1.20732	-0.0345815	0.0354207	20.5	0	0	16.25	315.86	0	9.31	19.64	79.79	13.43	22.65	64.69	235.64	7.98	16.33	114.74	0	9.41	185.14	68.63	9.93	SLC39A11
chr14	77787908	77788408	4.88747	2.55312	5.5667	-1.12151	-0.0290382	0.0354192	16.88	0.72	0	15	94.44	61.52	18.63	21.04	142.32	19.53	25.16	62.93	105.42	13.3	11.3	23.26	0	0	98.81	70.73	40.95	N/A
chr22	35746401	35746901	6.16036	4.02861	6.81925	-0.757866	-0.0268494	0.0354067	48.24	0.72	0	122.5	248.86	52.4	27.94	107.99	138.01	63.49	144.69	128.21	181.69	18.62	143.19	210.09	0	103.53	155.04	143.57	19.85	RBFOX2
chr5	126501729	126502229	4.55228	1.6852	5.2723	-1.63971	-0.0340521	0.0354028	9.65	0	0	8.75	0	129.87	15.97	51.89	276.73	18.31	13.84	117.04	89.29	15.96	10.05	0	24.5	14.12	172.64	145.67	3.72	N/A
chr13	91220485	91220985	5.28011	2.14463	6.01533	-1.4836	-0.0363013	0.0353706	13.27	0	0	8.75	238.01	0	11.98	18.23	81.22	1.22	6.29	66.46	0.62	18.62	12.56	0.78	0	0	34.07	7.7	18.61	N/A
chr15	92606745	92607245	5.36628	6.38179	3.26954	0.962725	0.030051	0.0353509	73.56	176.61	0	11.25	3.19	6.84	17.3	40.67	1.44	30.52	7.55	129.98	73.79	7.98	50.24	4.65	67.38	0	81.21	107.15	16.13	N/A
chr2	153222775	153223275	6.12528	4.00713	6.78269	-0.757819	-0.0267382	0.0353154	48.24	0	0	17.5	225.89	86.58	110.44	65.92	74.75	48.84	23.91	66.46	114.72	29.27	28.89	38.76	0	32.94	130.05	135.16	100.51	GALNT13
chr8	134181967	134182467	5.94481	3.44009	6.63888	-0.946479	-0.0308393	0.0353062	32.56	0	0	17.5	192.71	129.87	58.55	60.31	0	43.95	17.61	225.26	234.4	23.94	27.63	23.26	0	29.8	118.69	130.96	84.38	N/A
chr5	138146616	138147116	3.90736	1.78028	4.56574	-1.35382	-0.0266857	0.0352874	7.24	1.45	1.62	23.75	1.28	52.4	17.3	16.83	4.31	13.43	3.77	28.23	63.25	7.98	15.07	65.12	79.63	1.57	51.68	91.74	18.61	BRD8
chr11	132441130	132441630	7.6484	6.16657	8.21543	-0.413285	-0.0193144	0.035284	183.3	28.95	3.24	26.25	548.13	341.77	272.77	99.58	145.2	133.08	65.43	316.42	279.66	228.8	82.9	338.78	236.84	125.49	391.85	279.43	445.47	OPCML
chr20	21320240	21320740	5.46767	2.98049	6.16031	-1.04496	-0.0307607	0.0352724	18.09	0.72	4.86	16.25	155.7	88.86	25.28	19.64	399.65	25.64	15.1	108.8	26.04	23.94	17.58	120.16	0	0	115.28	233.91	17.37	XRN2
chr2	106269504	106270004	7.23934	4.36929	7.95954	-0.863802	-0.0341388	0.0352615	8.44	53.56	0	18.75	835.27	123.04	18.63	7.01	0	15.87	15.1	185.26	165.57	7.98	17.58	0	40.83	0	252.15	145.67	11.17	N/A
chr9	88511379	88511879	5.38445	2.59209	6.09967	-1.23142	-0.0336259	0.0352606	18.09	0	0	16.25	242.48	2.28	13.31	16.83	0	14.65	21.39	131.74	176.73	21.28	5.02	57.37	0	15.69	179.46	97.35	26.06	N/A
chr2	24435096	24435596	4.9016	1.85513	5.63211	-1.59696	-0.0357446	0.0352562	10.85	0	0	13.75	179.31	0	5.32	4.21	160.29	17.09	10.07	295.83	133.32	13.3	8.79	296.92	0	36.08	215.23	142.17	11.17	LOC105374329
chr11	1952646	1953146	8.49051	9.12066	7.72735	0.23888	0.0140096	0.0352372	953.9	396.64	319.45	60	275.02	180	332.64	388.5	535.5	195.34	150.98	229.37	348.49	287.33	321.54	338.01	400.17	533.35	206.72	380.28	637.81	MRPL23
chr3	64904475	64904975	5.86705	6.81008	4.16843	0.70683	0.0253802	0.0352027	75.97	199.04	61.62	8.75	0.64	0	62.54	58.91	157.42	42.73	36.49	258.78	130.22	21.28	22.61	138.77	10.21	47.06	299.28	157.58	90.58	ADAMTS9-AS2,LOC105377124
chr11	128695137	128695637	4.6006	5.61637	2.50218	1.16326	0.0300549	0.0351988	6.03	141.14	0	20	0	0	2.66	14.03	48.88	21.98	26.42	119.39	159.36	42.57	21.35	38.76	206.21	9.41	73.83	67.93	14.89	FLI1,SENCR
chr6	141969492	141969992	5.76941	3.46892	6.44545	0.15849	-0.0287659	0.0351829	30.15	1.45	1.62	8.75	100.18	189.11	50.56	46.28	175.39	2.44	8.81	38.82	208.35	18.62	18.84	165.9	2.04	26.67	150.49	223.41	47.15	LOC105378031
chr7	76101506	76102006	5.40197	2.64869	6.11457	2.33511	-0.0333183	0.035182	18.09	0.72	0	10	256.51	0	10.64	26.65	43.85	21.98	15.1	155.27	44.65	13.3	10.05	0	0	15.69	163.56	24.51	6.2	GTF2IP7
chr8	37512887	37513387	3.89073	1.00713	4.61177	-0.286157	-0.0345647	0.0351775	6.03	0	0	26.25	38.29	0	33.26	23.84	40.25	24.42	3.77	172.91	52.09	21.28	11.3	103.88	0	0	139.14	36.42	17.37	LINC01605
chr11	68095265	68095765	6.39667	3.86887	7.09261	-0.872713	-0.0311587	0.0351625	42.21	0	1.62	15	322.24	175.44	33.26	23.84	2.88	9.77	15.1	274.66	226.34	2.66	16.33	83.73	12.25	0	124.37	137.27	58.32	CHKA
chr7	137759235	137759735	6.02859	3.00713	6.75771	-1.16549	-0.0355524	0.0351528	24.12	0	0	10	277.57	125.32	19.96	11.22	0.72	21.98	5.03	135.86	127.74	2.66	10.05	188.38	0	0	94.27	142.87	19.85	DGKI
chr12	123286158	123286658	4.8909	5.94618	2.50561	1.24348	0.0332467	0.035152	8.44	116.53	60	11.25	0.64	6.84	3.99	28.05	0	8.55	11.32	147.03	10.54	15.96	6.28	111.64	0	0	133.46	29.41	6.2	N/A
chr1	167613388	167613888	6.3779	4.82015	6.95828	-0.528733	-0.020166	0.0351133	44.62	30.4	9.73	12.5	158.25	257.47	69.19	16.83	24.44	28.08	12.58	82.34	75.03	31.93	26.38	37.99	16.33	14.12	131.75	142.17	89.34	N/A
chr22	19919471	19919971	5.46884	6.51198	3.17883	1.03228	0.0319483	0.0351122	132.65	141.14	0	17.5	13.4	0	5.32	85.55	172.51	3.66	23.91	81.16	50.23	7.98	74.11	47.29	0	4.71	207.28	19.61	4.96	TXNRD2
chr13	35716648	35717148	5.31262	2.95906	5.99363	-1.01583	-0.0295084	0.0350882	21.71	0	1.62	12.5	177.39	25.06	39.92	32.26	122.19	37.85	27.68	312.3	97.36	10.64	11.3	96.13	2.04	4.71	262.94	133.76	33.5	N/A
chr5	126805896	126806396	5.83129	3.6134	6.49921	-0.845141	-0.0280553	0.0350321	20.5	0	16.22	18.75	49.13	262.02	31.93	57.5	51.75	45.17	30.2	254.07	133.94	21.28	26.38	40.31	2.04	0	148.22	92.44	33.5	LMNB1
chr16	64423490	64423990	5.14156	3.04979	5.79605	-0.924125	-0.0265404	0.0350196	24.12	0.72	0	13.75	67	100.25	41.25	37.87	130.1	21.98	12.58	138.21	125.88	37.25	25.12	62.02	2.04	7.84	109.61	107.15	39.71	LOC105371310
chr1	205190221	205190721	5.33811	2.14463	6.07625	-1.49811	-0.0369048	0.0350078	13.27	0	0	12.5	2.55	225.57	29.27	9.82	0	19.53	15.1	69.99	118.44	2.66	12.56	0	0	0	147.65	34.32	18.61	DSTYK
chr22	40604225	40604725	4.32041	1.74605	5.02003	-1.51823	-0.0317114	0.0350002	8.44	0	1.62	7.5	0	111.64	10.64	14.03	102.79	18.31	8.81	48.82	58.91	10.64	17.58	45.74	0	12.55	68.15	65.13	17.37	MRTFA
chr20	51649562	51650062	5.42452	6.44932	3.26609	0.979408	0.0307947	0.0349962	8.44	7.24	246.48	26.25	0.64	2.28	9.31	15.43	0.72	3.66	6.29	68.81	43.41	10.64	1.26	0	0	0	67.01	46.92	11.17	ATP9A
chr12	10626546	10627046	6.90526	4.22851	7.61252	-0.84671	-0.0327063	0.0349899	50.65	0.72	4.86	17.5	585.77	79.75	99.79	57.5	1.44	17.09	1.26	93.51	152.54	29.27	36.42	299.25	0	0	144.25	206.6	73.21	STYK1
chr1	213174198	213174698	5.1271	6.19635	2.62273	1.23719	0.0341997	0.0349898	15.68	0	204.32	10	0	0	14.64	26.65	0	19.53	8.81	92.34	65.11	5.32	17.58	183.73	55.13	1.57	80.07	64.43	13.65	RPS6KC1
chr19	14538920	14539420	5.32282	2.95906	6.00475	-1.0185	-0.0296702	0.0349813	21.71	0	1.62	12.5	190.79	45.57	7.98	46.28	151.67	21.98	26.42	137.62	106.04	21.28	22.61	279.86	12.25	1.57	127.21	250.02	37.23	DNAJB1,TECR
chr16	12168513	12169013	4.98082	2.14463	5.69888	-1.40577	-0.0341877	0.03497	13.27	0	0	3.75	115.5	43.29	45.24	12.62	0	21.98	11.32	126.45	76.89	26.6	13.82	0	120.46	1.57	179.46	104.35	24.82	SNX29
chr5	51022108	51022608	7.13051	4.58245	7.82807	-0.771236	-0.0314792	0.0349604	71.15	0.72	0	7.5	784.22	38.73	78.5	40.67	339.99	19.53	21.39	170.56	105.42	55.87	22.61	69.77	0	3.14	211.83	74.24	96.79	N/A
chr15	88356969	88357469	5.17569	6.18378	3.12617	0.981816	0.0297163	0.0349569	56.68	161.41	0	8.75	1.28	2.28	22.62	29.45	140.88	29.3	8.81	232.31	80.61	37.25	15.07	0.78	0	10.98	210.12	28.71	60.8	LOC105370959
chr3	9894525	9895025	4.3423	5.27542	2.68918	0.969498	0.0250242	0.0349568	2.41	105.67	8.11	5	2.55	2.28	15.97	7.01	4.31	20.76	8.81	62.34	32.24	26.6	17.58	2.33	2.04	75.3	71.56	21.71	18.61	N/A
chr13	106866540	106867040	5.76729	3.85648	6.40006	-0.729315	-0.0245399	0.0349499	38.59	0	4.86	10	107.84	132.15	87.82	35.06	120.04	52.5	39	102.34	57.05	45.23	16.33	2.33	0	59.61	210.12	56.03	99.27	N/A
chr10	99827621	99828121	5.29262	3.22128	5.9448	-0.881949	-0.0263759	0.0349484	26.53	1.45	0	11.25	111.67	72.91	50.56	39.27	254.45	59.82	33.97	71.16	124.64	45.23	15.07	0	0	64.32	63.04	173.68	68.25	ABCC2
chr4	20442065	20442565	6.05291	3.62067	6.7409	-0.894844	-0.0303417	0.0349321	36.18	0.72	0	5	301.82	63.8	57.21	8.42	128.66	42.73	22.65	117.63	136.42	29.27	28.89	177.53	0	10.98	118.12	128.16	34.74	SLIT2
chr7	52428368	52428868	4.71061	5.81981	1.78983	1.69559	0.0375593	0.03492	8.44	70.21	90.81	12.5	0	0	1.33	2.81	0	3.66	10.07	0	13.02	15.96	7.54	0	51.04	0	0	0	13.65	N/A
chr2	159094651	159095151	5.02867	2.14463	5.74974	-1.41856	-0.0346752	0.0349169	13.27	0	0	1.25	208.66	0	5.32	9.82	0.72	18.31	7.55	0.59	10.54	15.96	18.84	3.1	4.08	47.06	1.14	2.8	16.13	TANC1
chr15	47920331	47920831	5.60967	3.42939	6.27372	-0.869466	-0.0275939	0.0349168	30.15	2.17	0	11.25	146.12	132.15	19.96	40.67	3.59	42.73	28.94	137.04	182.93	23.94	33.91	56.59	0	32.94	159.01	112.05	40.95	LOC124900354
chr2	85245343	85245843	4.89458	2.14463	5.60696	-1.38235	-0.0333597	0.0348977	13.27	0	0	20	0.64	166.33	7.98	26.65	69.72	47.62	11.32	158.21	79.99	5.32	6.28	40.31	0	6.27	190.82	121.16	14.89	TCF7L1
chr1	178067839	178068339	4.93755	5.95391	2.8353	1.06768	0.0302814	0.0348936	7.24	125.22	53.51	11.25	0	0	17.3	25.25	78.35	20.76	30.2	75.28	133.32	5.32	11.3	0.78	61.25	1.57	105.63	153.37	32.26	N/A
chr15	80694470	80694970	5.33903	6.41754	2.74927	1.21998	0.0350406	0.034878	1.21	68.76	186.48	16.25	0	0	10.64	1.4	0	10.99	26.42	0.59	0	15.96	3.77	1.55	2.04	1.57	0	7	9.93	N/A
chr7	141758107	141758607	3.72413	4.76338	1.46319	1.69606	0.0323491	0.0348672	6.03	73.83	1.62	8.75	0	2.28	0	4.21	0.72	32.96	13.84	67.64	96.11	2.66	11.3	0.78	0	32.94	13.63	23.81	8.69	N/A
chr20	47474278	47474778	5.69245	3.4102	6.36675	-0.898741	-0.0289888	0.0348631	15.68	0	16.22	13.75	218.87	29.62	67.86	30.86	262.36	18.31	15.1	184.67	128.98	23.94	23.86	124.04	0	15.69	171.51	126.76	39.71	N/A
chr4	151033983	151034483	4.77467	1.85513	5.4979	-1.56223	-0.035007	0.0348304	10.85	0	0	13.75	112.31	38.73	15.97	39.27	0	18.31	20.13	188.79	18.6	2.66	27.63	0.78	0	1.57	126.07	62.33	13.65	N/A
chr10	26828820	26829320	6.41952	4.3772	7.06837	-0.690115	-0.0260084	0.0347997	30.15	28.95	3.24	8.75	297.35	186.83	43.91	21.04	47.44	24.42	15.1	136.45	163.09	15.96	12.56	119.39	0	42.35	74.4	132.36	39.71	ABI1
chr3	198100061	198100561	4.42023	1.11241	5.16376	-2.20461	-0.0384907	0.0347717	0	0	6.49	1.25	83.59	0	58.55	0	4.31	2.44	0	183.5	40.31	23.94	3.77	0	0	1.57	318.59	7.7	49.63	N/A
chr3	186927759	186928259	5.29764	2.6852	6.00017	-1.15701	-0.0322236	0.0347599	19.3	0	0	16.25	75.3	113.92	50.56	21.04	0.72	18.31	2.52	166.44	107.28	10.64	8.79	83.73	0	6.27	119.83	117.66	49.63	N/A
chr18	3476817	3477317	5.6444	3.10558	6.34122	-1.02754	-0.0317104	0.0347526	14.47	0	11.35	23.75	284.59	0	15.97	28.05	1.44	6.1	22.65	105.86	24.8	10.64	13.82	40.31	0	10.98	132.32	87.54	23.58	GAPLINC,LOC105371965
chr22	19667276	19667776	5.83928	3.54318	6.5149	-0.876845	-0.02903	0.0347366	34.97	0	0	13.75	265.45	70.63	15.97	30.86	92.01	37.85	7.55	252.31	191.61	34.59	33.91	56.59	28.58	7.84	158.44	197.49	27.3	N/A
chr7	13831387	13831887	6.77864	4.44009	7.45826	-0.746938	-0.0294574	0.0347234	65.12	0	0	13.75	375.84	159.49	154.35	92.57	184.01	70.81	47.81	230.55	125.88	45.23	33.91	202.34	0	15.69	147.09	220.61	150.15	N/A
chr2	26294667	26295167	5.32173	2.978	6.00183	-1.00863	-0.029598	0.0347224	22.91	0.72	0	15	222.7	0	18.63	19.64	2.88	15.87	17.61	82.34	136.42	18.62	18.84	204.66	75.54	18.82	128.35	86.14	32.26	N/A
chr16	780408	780908	5.15937	2.6852	5.85093	-1.12074	-0.0308695	0.0347114	19.3	0	0	32.5	0	70.63	127.73	21.04	59.66	32.96	66.68	167.62	171.77	50.55	26.38	34.11	0	9.41	118.12	271.03	122.85	MSLNL
chr13	98388381	98388881	6.349	3.9833	7.03111	-0.818223	-0.0298064	0.0346895	45.83	0	1.62	15	424.33	0	83.83	22.44	53.19	37.85	10.07	202.91	362.14	39.91	55.27	112.41	30.63	25.1	212.4	157.58	63.28	FARP1
chr10	75120155	75120655	5.83747	3.58943	6.50841	-0.85675	-0.0285495	0.0346687	33.77	0.72	1.62	13.75	257.15	70.63	22.62	39.27	268.83	10.99	21.39	79.4	45.27	21.28	25.12	1.55	0	9.41	40.32	108.55	73.21	SAMD8,LOC124902460
chr9	87294640	87295140	6.10425	3.44009	6.8106	-0.983267	-0.0327747	0.0346642	32.56	0	0	7.5	180.58	221.01	39.92	40.67	136.57	34.19	42.78	190.56	206.49	26.6	33.91	118.61	0	0	240.22	136.57	31.02	LOC105376126
chr22	39001403	39001903	5.55704	3.34057	6.22482	-0.89594	-0.0281655	0.0346445	28.94	1.45	0	28.75	150.59	102.53	17.3	39.27	323.46	6.1	25.16	104.69	171.15	39.91	11.3	174.43	51.04	4.71	110.17	133.06	28.54	N/A
chr5	79288910	79289410	3.62337	0.804434	4.34033	-2.41725	-0.034497	0.0346425	3.62	0	1.62	20	0.64	52.4	7.98	9.82	0	4.88	2.52	7.65	52.09	2.66	6.28	58.14	0	1.57	33.51	51.82	6.2	JMY
chr11	22959746	22960246	6.88151	4.99265	7.51143	-0.588314	-0.0244083	0.0346403	90.45	5.07	0	16.25	524.52	54.68	134.39	42.08	94.88	70.81	13.84	52.34	52.09	34.59	31.4	186.83	112.29	51.77	189.68	44.82	124.09	LINC02718,LOC124902646
chrX	70258768	70259268	6.88388	4.38564	7.57742	-0.787537	-0.0311629	0.0346242	62.71	0	0	5	263.53	416.96	78.5	46.28	64.69	26.86	17.61	258.19	190.37	101.1	36.42	392.27	0	21.96	294.17	179.29	117.88	P2RY4
chr8	87900545	87901045	6.44975	4.02865	7.13678	-0.823422	-0.0303988	0.0346229	44.62	4.34	0	11.25	502.82	2.28	46.57	32.26	99.19	35.41	16.36	104.69	128.98	34.59	21.35	379.1	4.08	6.27	117.56	67.93	50.88	N/A
chr7	109240977	109241477	5.30633	6.25806	3.56628	0.80956	0.0262699	0.034605	28.94	199.04	1.62	7.5	5.1	6.84	27.94	14.03	95.6	19.53	6.29	27.05	46.51	5.32	11.3	4.65	0	4.71	27.26	31.52	45.91	N/A
chr3	188501270	188501770	5.01784	2.48686	5.71405	-1.19692	-0.0316482	0.0346022	14.47	0.72	1.62	10	162.71	0	37.26	23.84	166.76	24.42	12.58	79.99	30.38	0	15.07	1.55	0	10.98	99.95	47.62	28.54	LPP
chr11	67091070	67091570	6.09764	4.25812	6.72098	-0.657215	-0.0238055	0.0345957	53.06	4.34	0	15	174.84	138.99	93.14	89.76	253.73	37.85	26.42	108.22	159.98	31.93	54.01	24.03	49	20.39	266.35	198.19	102.99	N/A
chr21	42747965	42748465	7.3435	5.03934	8.01989	-0.669287	-0.0291255	0.0345741	74.77	23.89	0	31.25	454.32	448.86	103.78	63.11	282.49	18.31	12.58	200.55	592.81	95.78	26.38	629.5	0	61.18	396.96	415.3	124.09	PDE9A
chr8	40432186	40432686	6.50472	4.48484	7.15094	-0.671879	-0.0257575	0.0345688	16.88	47.05	3.24	7.5	12.76	332.66	215.55	16.83	104.94	80.58	66.68	161.15	264.16	130.36	10.05	279.09	2.04	100.39	173.21	241.62	250.66	N/A
chr1	9850551	9851051	6.13947	3.84726	6.81473	-0.823195	-0.0289537	0.0345556	26.53	16.65	0	6.25	282.04	120.76	41.25	53.3	92.72	37.85	23.91	291.71	134.56	15.96	26.38	350.41	0	37.65	185.7	287.14	50.88	CTNNBIP1,LOC105376717
chr22	42714788	42715288	4.88203	5.93221	2.53763	1.22184	0.0330144	0.034544	3.62	111.46	68.11	11.25	0	0	11.98	22.44	0	26.86	12.58	15.88	0.62	2.66	6.28	0	2.04	3.14	0	3.5	2.48	A4GALT
chr14	105661930	105662430	4.51042	1.6852	5.22779	-1.6275	-0.0344064	0.034537	9.65	0	0	37.5	16.59	0	95.8	46.28	0	46.39	56.62	125.86	52.71	98.44	23.86	0	0	25.1	101.09	117.66	93.07	IGH
chr7	65079989	65080489	7.53035	5.73191	8.14801	-0.506687	-0.0233265	0.0345364	114.56	44.88	0	21.25	654.05	259.75	199.59	96.77	239.36	97.67	31.45	357	393.14	74.49	52.75	710.13	104.13	112.94	244.2	357.87	255.62	N/A
chr4	183454237	183454737	5.88831	3.95577	6.52386	-0.720333	-0.0249294	0.0345266	42.21	4.34	0	15	130.81	118.48	103.78	78.54	116.44	47.62	28.94	131.15	307.57	63.85	20.1	99.23	2.04	36.08	139.14	268.93	81.9	N/A
chr13	19090524	19091024	5.82492	3.20876	6.52773	-1.02228	-0.0324866	0.0344781	27.74	0	0	11.25	303.1	22.78	31.93	53.3	0	34.19	7.55	59.99	57.05	37.25	26.38	62.02	0	29.8	132.89	116.26	100.51	LOC107984132
chr8	28570272	28570772	6.32919	4.16418	6.99164	-0.7462	-0.0276659	0.034472	53.06	0.72	0	10	201.64	241.52	55.88	19.64	82.66	46.39	30.2	177.62	152.54	71.83	16.33	65.12	0	37.65	113.01	177.18	89.34	FZD3
chr11	35850576	35851076	2.23798	0	3.01337	-8.24001	-0.0398806	0.0344681	0	0.72	0	15	0	0	17.3	26.65	0	10.99	8.81	119.39	34.73	10.64	22.61	0	4.08	0	30.67	12.61	8.69	N/A
chr2	11995901	11996401	6.11358	3.47181	6.8183	-0.97169	-0.032736	0.0344549	32.56	0.72	0	6.25	394.98	2.28	47.9	25.25	340.71	24.42	21.39	375.82	159.36	26.6	15.07	93.03	0	31.37	268.62	114.15	34.74	N/A
chr5	119679289	119679789	4.05244	1.78957	4.72485	-1.39567	-0.028644	0.0344545	9.65	0.72	0	8.75	1.28	47.85	47.9	2.81	18.69	19.53	17.61	2.35	77.51	18.62	10.05	4.65	8.17	29.8	2.84	63.03	70.73	N/A
chr1	51244273	51244773	6.32146	3.78721	7.01792	-0.888157	-0.0316701	0.034447	39.8	0	1.62	15	309.48	136.71	57.21	53.3	133.7	28.08	6.29	188.2	145.1	7.98	18.84	0	63.29	3.14	278.84	163.18	60.8	RNF11
chr3	160387024	160387524	5.77503	3.32906	6.4642	-0.955261	-0.0308163	0.0344351	30.15	0	0	11.25	282.04	0	59.88	47.69	77.63	17.09	13.84	98.81	48.37	31.93	13.82	86.05	100.04	9.41	114.15	142.17	31.02	TRIM59-IFT80,IFT80
chr9	116219687	116220187	5.53484	3.00713	6.23078	-1.04855	-0.031667	0.0344264	24.12	0	0	13.75	236.1	0	50.56	46.28	77.63	51.28	23.91	215.85	86.81	26.6	12.56	54.27	0	29.8	152.77	125.36	59.56	PAPPA
chr20	63838689	63839189	7.89748	5.37093	8.59332	-0.677039	-0.0315744	0.0344165	121.8	0.72	1.62	22.5	272.47	1050.37	199.59	79.94	623.19	114.76	32.71	511.68	478.09	146.33	57.78	316.3	0	40.79	467.38	571.47	263.06	N/A
chr9	6589648	6590148	4.41277	5.45644	2.11867	0.244683	0.0326079	0.0344001	10.85	120.87	0	8.75	0.64	0	7.98	19.64	8.63	20.76	12.58	82.93	29.14	18.62	13.82	60.47	0	0	69.28	73.54	13.65	GLDC
chr5	138600970	138601470	5.66409	3.27016	6.34873	-0.954971	-0.0301779	0.0343977	28.94	0	0	15	4.47	234.68	71.85	29.45	53.19	57.38	18.87	91.75	217.03	45.23	17.58	75.97	0	26.67	79.51	128.16	54.6	N/A
chr7	144075401	144075901	6.41929	4.28809	7.07811	-0.721706	-0.0273422	0.0343953	57.89	0.72	0	20	262.9	145.82	111.77	37.87	291.11	59.82	26.42	216.43	187.89	93.12	27.63	55.04	0	28.24	128.91	159.68	166.28	OR2A25
chr12	25080339	25080839	5.71199	3.45075	6.38424	-0.885685	-0.028836	0.034394	31.35	1.45	0	5	215.68	29.62	83.83	40.67	4.31	17.09	36.49	201.14	55.81	31.93	27.63	2.33	0	18.82	157.31	201	100.51	IRAG2
chr1	246805753	246806253	6.19924	3.77266	6.88674	-0.866512	-0.0306071	0.034393	41	0	0	21.25	326.71	61.52	63.87	33.66	375.21	51.28	23.91	93.51	62.01	61.19	25.12	0	114.34	10.98	107.33	107.85	68.25	N/A
chr12	122774818	122775318	5.04802	6.06541	2.93908	1.04272	0.0306216	0.0343736	47.03	1.45	152.43	15	4.47	4.56	6.65	46.28	2.88	30.52	6.29	93.51	12.4	7.98	18.84	34.11	0	0	112.44	23.81	18.61	CCDC62
chr15	78739008	78739508	6.26653	3.84711	6.95342	-0.852275	-0.0305423	0.0343682	41	2.17	0	28.75	402	25.06	39.92	60.31	350.05	25.64	5.03	135.27	150.68	18.62	40.19	3.1	0	125.49	131.75	164.58	9.93	DNM1P37
chr20	19658180	19658680	4.69611	1.85513	5.41449	-1.54021	-0.0347383	0.0343314	10.85	0	0	15	142.3	0	13.31	11.22	0	19.53	22.65	139.39	151.3	15.96	5.02	19.38	0	14.12	294.74	111.35	18.61	SLC24A3
chr3	55831721	55832221	6.44631	3.54318	7.16854	-1.01458	-0.0351728	0.0343261	34.97	0	0	18.75	399.45	125.32	31.93	51.89	153.82	37.85	3.77	187.62	151.3	13.3	22.61	0	0	0	253.28	172.28	80.66	ERC2
chr1	14942246	14942746	5.78658	3.35205	6.47477	-0.947713	-0.0306074	0.0343193	24.12	6.51	0	25	98.91	211.9	19.96	15.43	480.15	23.2	21.39	161.74	221.99	21.28	18.84	0	0	18.82	191.38	215	29.78	KAZN
chr11	67731840	67732340	5.21806	6.26549	2.89517	1.11111	0.0329692	0.0342956	224.31	0	6.49	16.25	1.91	2.28	9.31	168.3	58.94	36.63	22.65	5.88	16.12	26.6	164.54	0.78	4.08	0	21.01	1.4	7.45	N/A
chr4	163986260	163986760	4.51111	5.469	2.74082	0.994048	0.0264984	0.0342886	65.12	2.9	64.86	6.25	3.19	0	17.3	19.64	2.88	23.2	12.58	18.23	48.99	21.28	38.94	2.33	0	26.67	65.31	38.52	40.95	MARCHF1
chr20	52128911	52129411	6.67876	4.27016	7.3647	-0.784918	-0.0304716	0.0342728	57.89	0	0	22.5	417.95	154.94	63.87	36.47	0.72	42.73	31.45	175.26	94.25	31.93	13.82	0.78	0	53.33	270.32	144.97	94.31	ZFP64
chr8	21310784	21311284	4.0751	0	4.85266	-8.9256	-0.0430916	0.0342537	2.41	0	0	16.25	0	82.02	17.3	21.04	0	28.08	6.29	0	116.58	10.64	13.82	0	106.17	0	27.83	0.7	8.69	N/A
chr15	101753651	101754151	8.91883	7.55367	9.46367	-0.324838	-0.018318	0.0342265	250.84	257.67	55.13	30	1651.39	927.34	215.55	138.85	236.48	218.54	169.86	671.65	540.1	159.63	124.35	512.44	383.84	265.1	749.06	777.37	318.9	N/A
chr2	5336441	5336941	5.55939	3.5102	6.20903	-0.821032	-0.0264671	0.0342259	32.56	0	1.62	16.25	77.21	157.21	45.24	28.05	91.29	31.74	8.81	22.94	138.9	42.57	18.84	1.55	2.04	39.22	50.54	40.62	100.51	N/A
chrX	23747793	23748293	4.83481	5.95056	1.83123	1.69478	0.0387259	0.0342248	2.41	183.12	0	6.25	0	0	7.98	0	0	1.22	13.84	3.53	34.11	0	3.77	0.78	126.59	0	1.14	35.72	8.69	N/A
chr19	42209521	42210021	5.86577	3.23022	6.57003	-1.022	-0.0328001	0.0342204	26.53	0	1.62	18.75	116.13	211.9	33.26	26.65	206.29	10.99	8.81	313.48	148.82	21.28	20.1	606.24	0	6.27	143.11	188.39	27.3	DEDD2
chr1	39264540	39265040	7.91077	5.77739	8.56983	-0.568037	-0.0274605	0.0342153	148.33	0	16.22	11.25	950.13	389.62	168.98	75.74	177.54	73.25	17.61	182.91	175.49	98.44	32.66	413.21	4.08	64.32	299.28	271.73	167.52	MACF1
chr11	65269177	65269677	4.92929	2.57278	5.61057	-1.12179	-0.0299927	0.0342008	15.68	2.17	0	18.75	131.45	0	45.24	43.48	268.11	51.28	26.42	90.57	82.47	2.66	16.33	285.29	32.67	9.41	184	164.58	40.95	POLA2
chr3	53270773	53271273	5.75571	2.77266	6.48267	-1.22234	-0.0359858	0.0341698	20.5	0	0	20	324.79	2.28	10.64	21.04	74.75	26.86	15.1	162.91	128.36	2.66	26.38	3.88	0	0	177.19	50.42	9.93	LOC107986087
chr1	14982065	14982565	3.35054	0	4.10832	-8.68591	-0.0405968	0.0341663	2.41	0	0	23.75	0	0	45.24	16.83	0	21.98	18.87	44.7	27.28	5.32	12.56	0	134.75	0	95.98	25.91	6.2	KAZN
chr7	106726950	106727450	5.18107	2.8507	5.85993	-1.03698	-0.0298388	0.0341216	19.3	0.72	1.62	11.25	180.58	4.56	35.93	18.23	137.29	17.09	13.84	99.39	81.85	15.96	6.28	4.65	155.17	6.27	79.51	147.07	34.74	N/A
chr7	29787179	29787679	4.54352	2.24598	5.21928	-1.21286	-0.0291404	0.0341216	12.06	2.17	0	23.75	4.47	88.86	31.93	5.61	0.72	4.88	39	32.94	48.37	7.98	8.79	3.88	0	0	76.1	10.51	11.17	N/A
chr17	47524489	47524989	5.5024	6.41026	3.95786	0.694273	0.0242026	0.0341021	33.77	73.83	147.56	8.75	3.83	29.62	19.96	32.26	191.2	48.84	5.03	96.45	21.7	21.28	7.54	0	0	43.92	103.93	46.92	22.34	NPEPPS
chr1	12018577	12019077	6.63206	4.6782	7.27028	-0.63496	-0.0254359	0.0341004	69.94	3.62	3.24	6.25	366.91	97.97	146.36	65.92	125.07	57.38	21.39	300.54	188.51	29.27	28.89	51.94	2.04	40.79	224.32	95.25	150.15	N/A
chr8	58370019	58370519	3.95758	1.49256	4.64836	-1.63241	-0.0311086	0.0340957	8.44	0	0	13.75	1.28	54.68	30.6	21.04	172.51	34.19	7.55	182.91	71.31	50.55	12.56	24.03	0	10.98	208.99	62.33	45.91	N/A
chr19	36730149	36730649	7.02853	4.83497	7.69396	-0.669114	-0.028184	0.0340909	82	3.62	0	21.25	241.84	453.42	111.77	57.5	170.35	32.96	18.87	184.67	244.94	98.44	25.12	276.76	0	80	257.83	307.45	150.15	N/A
chr1	153902875	153903375	4.76736	2.52764	5.43748	-1.1021	-0.0289032	0.0340808	15.68	0	1.62	12.5	98.91	27.34	34.59	32.26	190.48	45.17	12.58	58.81	44.65	10.64	7.54	67.45	0	7.84	119.83	135.86	39.71	GATAD2B
chr8	105441861	105442361	4.38324	2.46027	5.01757	-1.02519	-0.0249507	0.0340711	9.65	3.62	3.24	13.75	6.38	45.57	63.87	16.83	0	18.31	11.32	39.41	39.07	39.91	6.28	2.33	0	25.1	35.78	116.26	107.96	ZFPM2
chr10	102265800	102266300	6.0719	3.56022	6.76654	-0.924534	-0.0317132	0.0340621	33.77	0	1.62	12.5	340.74	41.01	41.25	32.26	67.57	23.2	8.81	96.45	49.61	13.3	30.14	134.89	2.04	0	133.46	138.67	24.82	GBF1
chr6	5330784	5331284	4.67814	1.94826	5.38914	-1.46316	-0.033895	0.0340447	10.85	0.72	0	17.5	130.17	0	19.96	28.05	0	9.77	13.84	37.05	11.16	2.66	8.79	65.9	0	14.12	31.23	19.61	2.48	FARS2
chr19	43779052	43779552	7.05772	4.75129	7.73433	-0.701788	-0.0295081	0.0340444	80.8	0	0	17.5	621.51	111.64	101.12	91.16	125.07	91.57	56.62	337	216.41	90.46	56.52	189.16	0	48.63	241.36	100.85	122.85	KCNN4
chr5	139440644	139441144	6.41149	3.38564	7.14086	-1.07443	-0.0363864	0.0340304	31.35	0	0	13.75	161.44	312.15	77.17	49.09	524	47.62	28.94	264.66	380.74	18.62	20.1	285.29	2.04	0	349.26	259.12	58.32	N/A
chr22	21836467	21836967	5.83843	3.101	6.54995	-1.07631	-0.033959	0.0340266	24.12	0	1.62	13.75	317.13	0	43.91	44.88	229.29	61.05	18.87	148.21	157.5	5.32	20.1	0	0	23.53	186.84	115.56	50.88	MAPK1
chr12	110416189	110416689	4.2666	5.32137	1.88546	1.49196	0.0337991	0.0340106	4.82	0	115.13	12.5	0	2.28	0	1.4	1.44	15.87	11.32	21.17	18.6	2.66	21.35	1.55	0	29.8	11.36	25.21	13.65	N/A
chr6	64125252	64125752	6.59309	4.45693	7.25246	-0.701175	-0.0276441	0.0340023	60.3	0.72	4.86	15	454.32	66.08	74.51	40.67	130.82	45.17	33.97	179.38	48.37	18.62	26.38	56.59	4.08	3.14	204.44	44.12	50.88	EYS
chr22	37938238	37938738	3.47853	4.44668	1.65616	1.41944	0.0273735	0.0339723	8.44	52.11	4.86	10	1.28	0	1.33	21.04	59.66	10.99	5.03	87.63	26.04	15.96	3.77	71.32	51.04	50.2	65.31	62.33	9.93	MICALL1
chr9	110829549	110830049	5.70374	3.33741	6.38591	-0.934103	-0.0301939	0.0339689	26.53	2.17	1.62	12.5	176.75	141.27	3.99	29.45	0.72	10.99	5.03	38.23	89.91	10.64	11.3	86.05	0	34.51	56.22	16.11	28.54	N/A
chr22	43105621	43106121	5.07998	2.86672	5.74743	-1.001	-0.0284886	0.0339607	18.09	2.17	1.62	11.25	76.57	91.14	35.93	21.04	0.72	26.86	18.87	61.17	219.51	13.3	12.56	54.27	0	17.26	96.54	215.7	40.95	N/A
chr16	81604178	81604678	5.10994	2.59209	5.80509	-1.16013	-0.0318329	0.0339394	18.09	0	0	10	102.73	84.3	26.61	9.82	449.96	21.98	12.58	48.23	114.1	26.6	7.54	37.21	0	9.41	179.46	108.55	23.58	CMIP
chr5	21528026	21528526	6.05713	4.20252	6.68251	-0.667863	-0.0242379	0.0339393	49.44	5.79	0	10	100.18	198.23	102.45	47.69	168.2	58.6	17.61	47.05	74.41	55.87	23.86	20.93	167.42	25.1	144.82	154.07	162.55	GUSBP1
chr1	193904425	193904925	5.72472	6.73797	3.64256	0.885546	0.0309206	0.0339386	106.12	13.03	201.07	10	0.64	27.34	11.98	65.92	0.72	28.08	10.07	29.41	86.81	18.62	70.34	0	0	15.69	77.23	70.73	47.15	LOC124904475
chr2	153555084	153555584	6.60199	4.97707	7.19351	-0.530509	-0.0214849	0.0339305	71.15	21.71	1.62	10	329.9	161.77	83.83	57.5	56.07	39.07	78.01	114.69	78.13	50.55	40.19	89.93	8.17	92.55	102.79	169.48	124.09	GALNT13
chr6	42043910	42044410	7.64581	5.21219	8.33392	-0.67607	-0.0308777	0.0339156	37.38	73.83	0	37.5	975.01	268.86	9.31	61.71	99.19	30.52	18.87	207.61	141.38	21.28	22.61	0	114.34	12.55	262.94	175.08	14.89	CCND3
chr4	67588285	67588785	5.32023	3.4204	5.95158	-0.797317	-0.0249958	0.0339123	26.53	0.72	4.86	21.25	119.32	36.46	70.52	19.64	63.25	25.64	27.68	132.92	91.15	50.55	21.35	65.12	2.04	6.27	231.14	111.35	81.9	STAP1
chr22	39429864	39430364	8.28941	8.9637	7.43512	0.269408	0.0152123	0.0339084	552.32	538.5	407.01	36.25	95.08	193.67	367.24	328.19	207.01	124.53	111.98	185.85	232.54	321.92	242.41	537.25	308.3	191.38	218.64	173.68	469.05	TAB1
chr12	120192451	120192951	4.18481	1.62805	4.88306	-1.57876	-0.0324342	0.0338789	6.03	0	3.24	16.25	0	91.14	10.64	32.26	22.28	40.29	12.58	56.46	164.95	15.96	21.35	158.93	0	15.69	47.7	97.35	24.82	GCN1
chr4	176130509	176131009	5.26453	2.64869	5.96732	-1.16878	-0.0327449	0.0338752	18.09	0.72	0	15	0	223.29	11.98	16.83	0.72	4.88	7.55	38.23	25.42	5.32	5.02	0.78	0	12.55	84.05	28.71	26.06	WDR17
chr15	66729617	66730117	6.26068	3.57315	6.96872	-0.961735	-0.0333225	0.0338681	2.41	33.29	0	18.75	355.42	116.2	10.64	28.05	157.42	7.33	15.1	192.91	192.23	5.32	16.33	582.99	0	36.08	248.74	240.92	16.13	SMAD6
chr1	171145509	171146009	6.47264	4.21503	7.14453	-0.759895	-0.0290645	0.0338647	54.27	1.45	0	7.5	328.62	152.66	77.17	26.65	90.57	23.2	6.29	97.04	108.52	61.19	50.24	67.45	0	21.96	166.96	133.76	73.21	FMO6P,LOC105371611
chr1	44620822	44621322	4.51711	1.49256	5.24641	-1.80666	-0.0364776	0.0338485	8.44	0	0	11.25	0.64	125.32	14.64	26.65	77.63	15.87	8.81	249.96	88.67	23.94	15.07	120.16	0	0	247.61	67.93	12.41	RNF220
chr2	60141171	60141671	6.27241	4.04279	6.94152	-0.778415	-0.0287727	0.0338448	45.83	3.62	0	18.75	347.12	43.29	82.5	25.25	47.44	12.21	22.65	103.51	171.15	55.87	18.84	3.1	2.04	0	136.3	65.13	83.14	N/A
chr5	177539945	177540445	4.77961	2.64869	5.43841	-1.03512	-0.0277933	0.0338393	18.09	0.72	0	16.25	135.91	0	21.29	37.87	88.41	25.64	13.84	66.46	96.73	53.21	36.42	136.44	42.88	18.82	155.61	130.96	58.32	FAM193B
chr2	61625740	61626240	4.26445	1.72089	4.96166	-1.52221	-0.032194	0.0338247	8.44	1.45	0	11.25	86.78	0	26.61	32.26	52.47	17.09	12.58	26.47	62.63	10.64	2.51	158.93	0	23.53	119.26	46.92	14.89	N/A
chr15	90393682	90394182	6.26166	3.60857	6.96721	-0.94723	-0.0332876	0.0337924	34.97	0	1.62	16.25	394.98	70.63	18.63	33.66	235.76	35.41	17.61	152.33	88.05	23.94	12.56	110.86	0	0	110.74	75.64	23.58	IQGAP1
chr1	109296636	109297136	7.96631	5.95961	8.61096	-0.530213	-0.0261834	0.0337504	126.62	60.07	0	20	892.7	503.54	147.69	136.04	373.05	51.28	78.01	231.14	252.38	111.74	79.13	272.89	0	95.69	348.12	264.03	238.25	MYBPHL
chr9	77838137	77838637	5.57665	2.93313	6.2815	-1.09605	-0.0331792	0.0337489	22.91	0	0	13.75	108.48	182.28	6.65	19.64	109.26	17.09	10.07	92.93	59.53	10.64	31.4	105.43	0	3.14	160.15	65.13	12.41	GNAQ
chr2	113783777	113784277	4.62629	5.62845	2.61327	1.10394	0.0299729	0.033741	31.35	112.19	4.86	12.5	0	0	11.98	15.43	61.82	12.21	8.81	31.17	26.66	7.98	13.82	0	0	25.1	73.83	32.92	14.89	N/A
chr1	238605446	238605946	3.65625	1.17092	4.34873	-1.884	-0.0309109	0.0337017	2.41	4.34	0	15	31.9	0	34.59	14.03	1.44	36.63	10.07	18.23	1.24	10.64	10.05	0.78	95.96	6.27	11.36	4.9	23.58	LOC124904565
chr11	70403165	70403665	6.30563	4.75962	6.884	-0.531467	-0.0205619	0.0337013	38.59	36.19	6.49	22.5	248.22	129.87	71.85	50.49	361.55	128.19	45.3	177.03	321.83	50.55	51.5	154.27	40.83	67.45	272.03	265.43	111.68	CTTN
chr1	16061872	16062372	5.22975	2.91195	5.90743	-1.01804	-0.0300331	0.0336997	14.47	0	8.11	16.25	116.13	63.8	43.91	32.26	429.84	7.33	13.84	195.85	246.18	29.27	12.56	75.2	0	20.39	193.09	170.18	53.36	FAM131C
chr11	34764455	34764955	5.95744	3.55312	6.643	-0.900866	-0.0307667	0.0336988	33.77	1.45	0	10	195.26	125.32	69.19	23.84	87.69	39.07	13.84	201.14	218.27	15.96	22.61	0	0	17.26	290.2	103.65	93.07	LOC102723568
chr6	19828515	19829015	3.97258	1.91798	4.62285	-1.26481	-0.0268398	0.0336933	8.44	2.9	0	8.75	75.93	4.56	9.31	12.62	89.13	30.52	3.77	38.82	16.74	21.28	12.56	9.3	0	26.67	82.35	33.62	26.06	N/A
chr9	121566933	121567433	4.4523	1.00713	5.20174	-2.35726	-0.0396282	0.0336921	6.03	0	0	11.25	0	125.32	10.64	7.01	0	8.55	13.84	18.82	251.76	0	16.33	0	0	34.51	55.09	201.7	12.41	DAB2IP,LOC107987016
chr9	129406290	129406790	6.39583	3.89465	7.08961	-0.862546	-0.0317933	0.0336868	44.62	0	0	21.25	226.52	227.85	69.19	23.84	101.35	34.19	30.2	281.13	232.54	63.85	20.1	0	116.38	3.14	233.41	284.34	109.2	N/A
chr19	291774	292274	7.9667	8.76219	6.80909	0.363358	0.0189786	0.0336574	672.92	326.43	303.23	15	150.59	248.35	34.59	419.35	876.93	310.11	45.3	241.14	225.09	39.91	315.26	166.68	598.22	67.45	253.85	232.51	37.23	N/A
chr9	41680062	41680562	4.65834	0	5.44786	-9.09219	-0.0444955	0.0336473	0	2.17	0	7.5	0	161.77	5.32	0	0	0	1.26	181.15	93.63	2.66	0	56.59	0	0	73.83	87.54	3.72	N/A
chrX	75179523	75180023	5.78074	3.41856	6.46252	-0.217547	-0.0302954	0.0336421	31.35	0.72	0	6.25	3.83	209.62	133.06	30.86	0	26.86	11.32	65.28	137.04	74.49	25.12	58.14	71.46	32.94	48.27	81.94	142.7	UPRT
chr16	78567120	78567620	6.16219	3.27016	6.88375	-1.07152	-0.0355784	0.0336381	28.94	0	0	12.5	269.91	120.76	69.19	25.25	0	48.84	12.58	107.04	92.39	26.6	10.05	69	0	0	182.3	78.44	52.12	WWOX
chr4	39705898	39706398	7.4118	5.16717	8.08241	-0.644405	-0.0291229	0.0336329	42.21	0.72	64.86	10	913.12	102.53	58.55	47.69	79.07	35.41	2.52	121.16	76.89	13.3	17.58	2.33	140.88	20.39	179.46	128.16	37.23	UBE2K
chr1	44794160	44794660	5.38715	6.39435	3.34324	0.933497	0.0302859	0.0335907	37.38	5.79	209.18	17.5	4.47	0	18.63	43.48	144.48	24.42	26.42	119.39	135.18	10.64	10.05	3.88	0	0	162.42	165.28	32.26	N/A
chr3	49058622	49059122	5.56214	3.05601	6.25633	-1.03126	-0.0320401	0.0335842	21.71	0	3.24	5	279.49	0	21.29	22.44	55.35	32.96	6.29	92.34	101.7	13.3	12.56	1.55	46.96	18.82	81.21	107.85	19.85	QRICH1
chr3	155864917	155865417	2.00105	0	2.74494	-8.10588	-0.0387513	0.0335765	1.21	0	0	17.5	0	0	9.31	1.4	2.16	12.21	8.81	37.05	76.27	13.3	11.3	0	0	7.84	47.14	31.52	4.96	N/A
chr18	28285394	28285894	5.86897	4.01037	6.49489	-0.694196	-0.0245432	0.0335758	42.21	2.9	3.24	13.75	146.76	91.14	109.11	29.45	1.44	31.74	21.39	113.51	143.24	53.21	28.89	1.55	42.88	78.43	119.26	111.35	152.63	N/A
chr12	24067687	24068187	6.21996	4.14463	6.8726	-0.728232	-0.0271414	0.03355	53.06	0	0	27.5	213.12	170.89	57.21	65.92	127.23	54.94	30.2	97.04	288.96	45.23	11.3	171.33	114.34	31.37	152.77	246.52	94.31	SOX5
chr15	75057506	75058006	5.59598	2.96411	6.29996	-1.08517	-0.0334095	0.0335389	12.06	0	11.35	2.5	209.93	93.42	9.31	14.03	126.51	8.55	15.1	58.81	77.51	7.98	1.26	0.78	40.83	0	86.32	42.72	19.85	N/A
chr1	4697820	4698320	6.08502	3.81448	6.75817	-0.823502	-0.0294429	0.0335332	42.21	0	0	23.75	309.48	31.9	67.86	49.09	49.6	47.62	21.39	116.45	49.61	31.93	22.61	57.37	0	21.96	125.51	29.41	84.38	AJAP1
chr2	18806693	18807193	6.02228	3.34881	6.72931	-1.00465	-0.0336902	0.0335056	28.94	0	1.62	5	310.75	66.08	42.58	23.84	0.72	14.65	7.55	122.92	65.73	18.62	8.79	131.02	2.04	0	82.35	113.45	34.74	LOC105373456
chr13	20161731	20162231	7.27559	4.76865	7.96985	-0.73976	-0.031935	0.0334715	39.8	41.98	0	12.5	784.86	186.83	18.63	26.65	87.69	21.98	12.58	484.04	212.69	13.3	31.4	420.18	0	37.65	299.28	246.52	33.5	N/A
chrX	112857827	112858327	4.453	2.11823	5.13227	-1.27275	-0.0302247	0.0334606	10.85	2.17	0	11.25	123.15	4.56	1.33	19.64	24.44	21.98	5.03	25.29	61.39	7.98	6.28	1.55	0	7.84	85.75	149.17	24.82	N/A
chr4	138095946	138096446	4.81427	2.27016	5.51152	-1.27593	-0.0324478	0.0334565	14.47	0	0	18.75	88.7	52.4	22.62	11.22	1.44	10.99	20.13	27.05	22.32	13.3	5.02	66.67	0	0	79.51	56.73	8.69	LINC00616,SLC7A11-AS1
chr8	93928183	93928683	4.18143	1.72089	4.87184	-1.49591	-0.0312244	0.0334508	8.44	1.45	0	13.75	0.64	93.42	9.31	11.22	0.72	20.76	23.91	20.58	37.21	7.98	10.05	2.33	0	0	14.2	4.9	4.96	N/A
chr1	230164211	230164711	5.05865	2.70316	5.73983	-1.08355	-0.030275	0.0334365	18.09	1.45	0	17.5	0.64	150.38	45.24	33.66	145.91	9.77	30.2	208.79	97.36	18.62	6.28	5.43	65.33	20.39	242.49	119.76	57.08	GALNT2
chr5	134970855	134971355	6.27694	3.99588	6.95112	-0.797201	-0.0295541	0.0334361	44.62	0	3.24	13.75	93.8	339.49	47.9	72.93	265.95	45.17	28.94	187.03	290.82	26.6	31.4	72.1	0	14.12	143.11	165.28	52.12	CATSPER3
chr1	191751471	191751971	4.75136	2.34057	5.43748	-1.21258	-0.0311167	0.033434	14.47	0.72	0	22.5	133.36	6.84	10.64	22.44	3.59	18.31	12.58	53.52	55.81	21.28	20.1	0.78	0	1.57	115.28	54.63	24.82	LINC02770
chr15	63087341	63087841	3.88975	1.27016	4.59282	-1.84619	-0.0334551	0.033433	7.24	0	0	10	77.21	0	9.31	7.01	69.72	17.09	7.55	21.76	51.47	10.64	12.56	0	0	28.24	49.98	23.11	13.65	N/A
chr22	31559167	31559667	5.33774	2.59209	6.04983	-1.2196	-0.0344148	0.0334269	18.09	0	0	12.5	123.15	93.42	35.93	21.04	0	50.06	40.26	132.92	40.31	10.64	5.02	102.33	0	7.84	162.42	142.87	24.82	RPS18P14,SFI1
chr15	41221987	41222487	4.4581	1.27016	5.19596	-2.02384	-0.0382357	0.0334191	7.24	0	0	10	119.32	0	17.3	9.82	0	6.1	12.58	141.15	40.93	21.28	16.33	106.98	0	0	43.16	116.96	4.96	EXD1
chr9	130235483	130235983	6.99597	4.9403	7.64637	-0.629145	-0.0269881	0.0334094	85.62	0	6.49	42.5	379.03	273.42	106.45	95.37	401.09	37.85	64.17	361.7	271.6	85.14	40.19	358.16	4.08	69.02	461.7	371.88	161.31	NCS1
chr1	181832399	181832899	5.60115	3.38564	6.26883	-0.886813	-0.0289269	0.0333863	31.35	0	0	11.25	206.74	31.9	58.55	16.83	7.19	25.64	11.32	39.99	75.03	53.21	15.07	1.55	0	32.94	181.73	114.15	116.64	N/A
chr11	68559584	68560084	3.17741	0.270163	3.8999	-3.80279	-0.0362417	0.0333794	3.62	0	0	16.25	26.16	0	17.3	37.87	0	0	6.29	59.99	61.39	18.62	23.86	45.74	40.83	1.57	74.96	58.83	14.89	PPP6R3
chr1	232083787	232084287	5.64456	3.68524	6.28345	-0.768183	-0.025849	0.033375	34.97	3.62	0	11.25	152.51	54.68	93.14	51.89	35.94	23.2	13.84	91.16	60.15	58.53	18.84	42.64	0	28.24	179.46	137.27	99.27	LOC105373171
chr17	30778905	30779405	4.83993	2.00713	5.55778	-1.4648	-0.0352173	0.0333697	12.06	0	0	30	0	102.53	55.88	47.69	449.24	17.09	10.07	201.73	162.47	26.6	11.3	54.27	147	0	205.58	112.05	22.34	SUZ12P1
chrY	24110120	24110620	4.63921	2.09122	5.33677	-1.34744	-0.0326127	0.0333695	12.06	0.72	0	0	147.4	2.28	11.98	9.82	0.72	3.66	5.03	11.76	2.48	5.32	5.02	6.98	0	1.57	15.33	9.8	23.58	N/A
chr5	177081626	177082126	4.56764	5.63751	2.05772	1.44957	0.0354554	0.0333674	2.41	146.93	0	10	0	0	6.65	5.61	56.07	62.27	22.65	89.4	106.66	5.32	15.07	129.47	0	9.41	141.41	94.55	23.58	N/A
chr17	31135855	31136355	4.78024	2.00713	5.49419	-1.44823	-0.0347677	0.0333416	12.06	0	0	6.25	107.2	61.52	5.32	26.65	10.78	17.09	15.1	139.39	89.91	10.64	15.07	0	0	0	85.75	47.62	24.82	NF1
chr13	79538417	79538917	3.16234	0.270163	3.88391	-3.79688	-0.0361497	0.0333188	3.62	0	0	7.5	23.61	0	27.94	33.66	142.32	15.87	20.13	84.1	122.16	10.64	11.3	44.19	0	0	82.91	74.24	13.65	NDFIP2
chr16	2852871	2853371	7.79271	8.71689	6.17918	0.495718	0.025226	0.033317	541.47	539.23	181.61	16.25	121.88	134.43	17.3	262.27	260.92	78.14	39	414.64	186.03	15.96	327.82	566.7	0	123.92	452.62	172.28	38.47	PRSS22
chr22	23756003	23756503	6.55416	4.47502	7.20723	-0.686332	-0.0273501	0.03331	57.89	0.72	8.11	20	359.89	152.66	58.55	47.69	150.95	28.08	30.2	204.08	113.48	21.28	23.86	2.33	0	18.82	184	95.25	60.8	N/A
chr10	4825568	4826068	7.3183	5.04275	7.99195	-0.663282	-0.0295969	0.0332978	98.89	0	0	18.75	643.84	282.53	73.18	86.96	201.98	47.62	52.84	481.68	257.96	5.32	48.99	494.61	79.63	119.22	302.69	360.67	120.36	AKR1E2
chr17	59862586	59863086	7.14805	5.46526	7.74869	-0.502886	-0.0224431	0.0332936	84.42	44.88	3.24	15	497.72	243.8	103.78	99.58	288.95	84.24	21.39	145.27	143.86	82.48	36.42	152.72	59.21	25.1	216.94	196.09	115.4	TUBD1
chr4	8659644	8660144	7.26644	5.02407	7.93683	-0.658654	-0.0292396	0.0332832	95.27	0.72	1.62	2.5	768.27	100.25	109.11	123.42	5.03	37.85	28.94	105.86	76.89	42.57	30.14	1.55	26.54	39.22	144.25	95.95	105.47	N/A
chr13	92182537	92183037	5.95788	3.58943	6.64024	-0.885636	-0.0306728	0.0332783	33.77	0.72	1.62	7.5	218.23	77.47	95.8	23.84	0.72	36.63	28.94	155.27	93.63	18.62	13.82	172.88	0	15.69	133.46	87.54	120.36	GPC5
chr12	57620771	57621271	8.11972	5.31456	8.83579	-0.732329	-0.0350538	0.0332657	119.39	0	0	13.75	847.39	900	66.53	19.64	149.51	31.74	11.32	482.27	746.6	95.78	50.24	17.83	12.25	15.69	500.89	686.33	50.88	SLC26A10P,LOC101927583
chr8	28205002	28205502	5.86178	3.36334	6.55534	-0.960694	-0.0320395	0.0332603	26.53	4.34	0	10	283.95	56.96	25.28	28.05	171.79	25.64	16.36	5.88	147.58	13.3	20.1	57.37	2.04	0	143.68	143.57	39.71	N/A
chr21	6117615	6118115	3.60335	4.68765	0.957156	2.28012	0.0357019	0.0332587	3.62	0.72	72.97	0	5.1	0	2.66	0	2.88	2.44	0	0	0	0	0	3.1	0	1.57	0	1.4	0	LOC102724428
chr15	32600222	32600722	3.79222	4.97613	0	8.96178	0.0443821	0.033214	3.62	0	90.81	0	2.55	0	0	0	0	1.22	1.26	0.59	0	0	2.51	0	0	0	2.84	0	2.48	ARHGAP11A-DT,GOLGA8N
chr6	149794270	149794770	6.3346	3.72718	7.03675	-0.915008	-0.0332428	0.0332007	37.38	0.72	1.62	13.75	424.97	0	86.49	57.5	222.83	41.51	17.61	281.72	243.08	47.89	20.1	331.81	0	26.67	237.38	177.18	35.99	PCMT1
chr4	146491903	146492403	5.68333	6.71901	3.44848	0.960256	0.0328345	0.033195	44.62	271.42	0	3.75	0	0	39.92	26.65	0.72	46.39	12.58	85.28	74.41	37.25	12.56	65.9	187.84	28.24	181.73	73.54	69.49	SLC10A7
chr12	47056904	47057404	3.2895	1.17068	3.94698	-1.74479	-0.0276496	0.0331949	6.03	0.72	0	13.75	9.57	25.06	13.31	26.65	53.19	9.77	13.84	21.76	40.31	23.94	11.3	64.35	2.04	6.27	143.68	48.32	29.78	N/A
chr2	61277736	61278236	5.53749	2.85513	6.24516	-1.12645	-0.0338998	0.0331855	21.71	0	0	6.25	0	282.53	14.64	19.64	122.91	20.76	20.13	81.75	161.22	18.62	11.3	76.75	85.75	23.53	186.27	198.9	28.54	USP34
chr2	65185919	65186419	5.50677	3.3894	6.16409	-0.860947	-0.0279549	0.0331648	21.71	0	9.73	16.25	81.04	138.99	50.56	40.67	92.01	26.86	13.84	117.63	208.35	15.96	18.84	51.17	0	14.12	157.31	140.77	65.77	N/A
chr18	75235825	75236325	5.442	6.48963	3.11759	1.05531	0.0337835	0.0331453	30.15	207	32.43	18.75	0	0	15.97	14.03	61.82	8.55	31.45	84.69	42.79	31.93	15.07	0	0	0	214.1	104.35	32.26	TSHZ1
chr22	19944295	19944795	7.04867	4.55803	7.74159	-0.762919	-0.0320617	0.0331377	69.94	0.72	0	25	744.02	4.56	82.5	42.08	158.13	57.38	33.97	224.67	257.96	29.27	47.73	137.22	0	25.1	267.48	244.42	99.27	COMT
chr8	60554619	60555119	6.03048	3.07984	6.75555	-1.13067	-0.0365361	0.0331298	20.5	0	4.86	3.75	405.83	0	22.62	47.69	9.34	32.96	13.84	78.22	120.3	13.3	22.61	0.78	0	0	156.74	109.95	24.82	RAB2A
chr1	97971085	97971585	5.40832	2.55312	6.12759	-1.25977	-0.0356347	0.0331195	16.88	0.72	0	3.75	146.76	86.58	42.58	16.83	118.6	12.21	12.58	12.35	190.37	15.96	13.82	318.63	0	0	168.67	138.67	21.09	N/A
chr12	105298603	105299103	5.29027	2.90245	5.97437	-1.03897	-0.030939	0.0330929	21.71	0.72	0	16.25	72.1	129.87	33.26	15.43	1.44	25.64	18.87	116.45	75.03	18.62	12.56	43.41	0	1.57	172.07	93.14	33.5	N/A
chr16	29523906	29524406	3.32329	4.40541	0.698615	2.63947	0.0366429	0.0330543	8.44	0	55.13	2.5	0	0	3.99	8.42	9.34	4.88	1.26	75.87	128.36	2.66	3.77	6.98	0	0	62.47	46.22	13.65	N/A
chr21	7944232	7944732	6.82255	5.49222	7.36034	-0.421717	-0.0183131	0.03301	94.06	16.65	24.32	207.51	67.64	291.64	90.48	227.21	102.07	109.88	123.3	118.22	124.64	130.36	173.33	24.81	124.54	144.32	226.59	103.65	33.5	N/A
chr5	179945543	179946043	4.98257	6.07494	2.25343	1.42673	0.0375938	0.0330068	6.03	0	196.21	13.75	0	0	5.32	8.42	8.63	18.31	12.58	31.17	0	5.32	15.07	51.17	0	1.57	110.17	60.93	8.69	RNF130,LOC101060066
chr9	6763609	6764109	6.06113	3.6852	6.74416	-0.870123	-0.0309309	0.032982	38.59	0	0	15	249.5	107.09	57.21	28.05	68.29	61.05	28.94	115.27	117.2	21.28	21.35	172.88	0	23.53	238.52	215.7	69.49	KDM4C
chr21	43409057	43409557	4.56074	1.49256	5.29242	-1.81923	-0.0376676	0.0329747	8.44	0	0	6.25	121.24	0	29.27	12.62	342.86	6.1	2.52	184.09	59.53	29.27	0	0	10.21	6.27	147.65	78.44	29.78	N/A
chr1	59586631	59587131	6.38458	4.4022	7.02631	-0.673323	-0.0263712	0.0329536	62.71	0.72	0	15	313.94	66.08	126.4	54.7	201.26	76.92	31.45	217.02	211.45	63.85	50.24	12.4	83.71	51.77	273.73	224.11	94.31	FGGY
chr18	46184102	46184602	2.73753	0	3.46835	-8.44226	-0.0377403	0.0329511	2.41	0	0	15	0	0	29.27	22.44	55.35	25.64	23.91	2.94	48.37	2.66	5.02	0	0	17.26	6.81	32.92	4.96	ARK2N
chr5	172863762	172864262	6.09204	3.7007	6.77645	-0.870966	-0.0311292	0.0329438	33.77	3.62	1.62	8.75	364.99	50.13	14.64	42.08	83.38	34.19	20.13	312.89	158.12	5.32	15.07	79.85	0	15.69	162.42	147.07	16.13	ERGIC1
chr8	109668977	109669477	4.39013	2.75097	4.98393	-0.854999	-0.0215818	0.0329406	12.06	6.51	1.62	22.5	8.93	75.19	19.96	14.03	7.19	7.33	26.42	19.41	9.3	7.98	17.58	14.73	14.29	3.14	13.06	28.01	6.2	SYBU
chr5	1061074	1061574	10.631	11.269	9.85224	0.193654	0.0146779	0.0329362	4378.78	2202.5	822.13	228.76	1682.02	1127.84	658.63	2054.68	765.51	670.27	254.16	892.2	519.64	750.26	2193.03	1277.61	1355.69	861.2	558.25	783.67	1122.99	SLC12A7
chr2	135735524	135736024	5.39247	2.74605	6.09753	-1.14799	-0.0339418	0.0329103	16.88	0	3.24	13.75	233.54	0	26.61	23.84	170.35	10.99	12.58	160.56	47.13	15.96	17.58	79.08	0	21.96	159.58	101.55	18.61	N/A
chr3	52364662	52365162	6.56152	4.11147	7.25104	-0.81702	-0.0317868	0.0329091	51.86	0	0	13.75	437.1	54.68	103.78	84.15	295.42	50.06	35.23	268.78	262.92	37.25	36.42	2.33	0	12.55	290.2	143.57	120.36	DNAH1
chr4	156444896	156445396	6.48252	4.19267	7.15755	-0.770173	-0.030039	0.0329042	49.44	2.17	3.24	15	499.63	4.56	51.89	50.49	262.36	72.03	16.36	77.05	228.2	63.85	12.56	3.88	0	3.14	191.38	101.55	96.79	N/A
chr10	79269596	79270096	6.62767	4.50296	7.28579	-0.692989	-0.0280413	0.0328978	47.03	20.99	0	20	502.18	82.02	19.96	54.7	131.54	73.25	37.75	352.88	242.46	21.28	21.35	67.45	42.88	3.14	166.96	147.07	24.82	ZMIZ1
chr19	49504465	49504965	5.39469	6.44337	3.06207	1.07084	0.0340617	0.0328797	47.03	0	214.04	12.5	0	2.28	18.63	25.25	272.42	25.64	11.32	90.57	140.76	29.27	20.1	78.3	0	6.27	251.01	159.68	42.19	N/A
chr14	35322802	35323302	6.30251	3.49256	7.01889	-1.00489	-0.0353837	0.0328646	33.77	0	0	10	70.83	371.39	66.53	37.87	103.51	45.17	22.65	245.84	104.8	7.98	13.82	0	0	0	80.64	115.56	49.63	N/A
chr12	131207777	131208277	7.12195	4.72959	7.80645	-0.72175	-0.0311849	0.0328483	79.59	0	0	27.5	616.4	118.48	133.06	32.26	49.6	40.29	47.81	152.92	101.7	66.51	37.68	220.95	0	9.41	157.88	94.55	146.42	LINC01257
chr10	30645152	30645652	6.27302	7.34948	3.70266	0.987149	0.0366289	0.0328464	186.92	0.72	301.61	11.25	0	34.18	6.65	124.82	0	52.5	6.29	0.59	6.82	7.98	70.34	0	85.75	1.57	0	7	6.2	N/A
chr12	1372461	1372961	6.56783	4.51809	7.21754	-0.674601	-0.0272103	0.032846	68.74	0	0	21.25	256.51	232.4	85.16	74.33	75.47	46.39	28.94	51.17	150.68	53.21	30.14	307	161.29	23.53	98.81	194.69	70.73	ERC1
chr20	58018134	58018634	6.51705	3.6852	7.23484	-0.971301	-0.0356383	0.032838	38.59	0	0	15	423.06	145.82	18.63	22.44	58.22	32.96	13.84	154.09	382.6	18.62	20.1	0.78	0	0	273.73	228.31	29.78	N/A
chr4	30340952	30341452	5.93562	3.91582	6.58183	-0.747685	-0.0268674	0.0328326	34.97	8.69	1.62	11.25	282.04	27.34	62.54	46.28	11.5	26.86	13.84	40.58	53.33	47.89	7.54	88.38	120.46	1.57	153.33	46.92	69.49	N/A
chr14	27475063	27475563	5.57756	2.85513	6.28805	-1.13631	-0.0346712	0.0328233	21.71	0	0	22.5	262.9	4.56	22.62	33.66	2.88	7.33	27.68	37.05	87.43	21.28	10.05	59.69	0	0	34.64	50.42	55.84	MIR3171HG
chr11	8779500	8780000	5.25694	2.85513	5.94228	-1.05484	-0.0313144	0.0328179	21.71	0	0	10	107.2	104.81	23.95	49.09	149.51	13.43	31.45	90.57	127.12	26.6	18.84	0	2.04	9.41	103.36	109.25	21.09	DENND2B,DENND2B-AS1
chr3	180083695	180084195	5.79321	6.73308	4.1093	0.711008	0.0266196	0.0327999	24.12	102.05	192.96	13.75	10.85	36.46	7.98	15.43	2.16	20.76	22.65	134.09	88.05	21.28	7.54	180.63	0	34.51	76.1	51.82	28.54	N/A
chr6	6900538	6901038	6.15634	3.65535	6.85011	-0.904282	-0.0323901	0.0327967	36.18	0	1.62	30	142.93	175.44	113.1	53.3	143.76	32.96	8.81	213.49	143.86	39.91	22.61	0	0	1.57	239.65	203.8	76.93	N/A
chr8	7547013	7547513	5.5968	6.61542	3.47971	0.924907	0.0317185	0.0327858	14.47	94.82	184.86	32.5	3.19	2.28	6.65	32.26	81.94	4.88	55.36	40.58	28.52	0	23.86	210.87	0	78.43	161.85	50.42	2.48	N/A
chr3	45624226	45624726	6.3703	4.25745	7.02713	-0.721612	-0.0280354	0.0327812	49.44	1.45	6.49	11.25	285.23	180	45.24	43.48	183.29	7.33	37.75	110.57	171.15	13.3	22.61	2.33	2.04	15.69	148.79	137.97	37.23	LIMD1
chr12	125015888	125016388	6.17672	3.44009	6.88819	-0.999584	-0.0348106	0.0327725	32.56	0	0	7.5	365.63	50.13	50.56	33.66	36.66	29.3	18.87	243.49	114.1	13.3	15.07	0	0	1.57	299.28	171.58	59.56	BRI3BP
chr5	32278645	32279145	4.95813	5.96066	2.94289	1.01576	0.0305943	0.0327625	16.88	137.52	32.43	7.5	0.64	0	22.62	15.43	1.44	17.09	25.16	114.69	66.97	15.96	11.3	6.2	0	0	70.99	43.42	13.65	MTMR12
chr19	17068090	17068590	5.34727	2.93313	6.03369	-1.03808	-0.0315834	0.0327474	22.91	0	0	8.75	222.7	0	30.6	32.26	110.69	28.08	20.13	129.98	117.2	15.96	8.79	91.48	57.17	65.88	114.72	78.44	43.43	HAUS8
chr11	61380474	61380974	5.46253	3.00726	6.15249	-1.03027	-0.0318809	0.0327405	16.88	7.24	0	10	252.69	4.56	17.3	8.42	55.35	21.98	10.07	36.46	14.88	13.3	10.05	4.65	0	0	156.17	58.13	28.54	N/A
chr7	31336540	31337040	5.78033	6.84215	3.34066	1.03211	0.0352696	0.0326946	73.56	89.03	181.61	11.25	0	0	29.27	58.91	0	23.2	17.61	11.76	0.62	5.32	30.14	186.06	4.08	25.1	1.7	0	16.13	N/A
chr7	6629484	6629984	5.58135	3.62918	6.21936	-0.775473	-0.0260029	0.0326188	20.5	10.13	6.49	7.5	45.94	207.34	37.26	29.45	184.73	26.86	30.2	118.8	128.98	61.19	18.84	80.63	0	28.24	189.68	158.98	75.69	N/A
chr4	74664744	74665244	5.01209	2.42339	5.71282	-1.23376	-0.0335779	0.0326181	14.47	0	1.62	23.75	146.12	0	39.92	19.64	168.2	18.31	12.58	22.94	177.97	13.3	6.28	2.33	0	1.57	108.47	60.23	22.34	N/A
chr8	102235336	102235836	5.50254	2.55312	6.22755	-1.28308	-0.0368043	0.0326181	16.88	0.72	0	17.5	0	205.06	77.17	35.06	114.29	13.43	17.61	172.32	169.91	13.3	18.84	106.21	0	0	173.21	135.16	24.82	RRM2B
chr17	77905365	77905865	5.66473	6.66258	3.6776	0.855562	0.0302769	0.0326081	6.03	267.08	30.81	15	9.57	0	26.61	19.64	86.97	21.98	16.36	40.58	34.73	18.62	15.07	14.73	0	0	106.2	97.35	17.37	N/A
chr2	7790980	7791480	6.25657	3.97064	6.93122	-0.80219	-0.0301615	0.0326009	43.41	3.62	0	13.75	386.05	20.51	67.86	18.23	135.85	29.3	28.94	56.46	115.34	45.23	16.33	101.56	0	25.1	212.96	83.34	55.84	N/A
chr11	63631612	63632112	4.86645	5.92649	2.44187	1.27573	0.0351322	0.032598	12.06	32.57	137.83	13.75	0	0	7.98	11.22	194.07	18.31	5.03	87.63	189.13	5.32	13.82	96.13	0	6.27	119.26	139.37	4.96	ATL3
chr16	30892653	30893153	7.23412	8.1657	5.58791	0.546455	0.0261831	0.0325904	283.4	398.09	179.99	23.75	0	136.71	31.93	166.9	401.8	94.01	31.45	275.25	307.57	23.94	129.37	478.33	20.42	87.85	160.15	280.13	22.34	BCL7C,MIR762HG
chr15	28455097	28455597	5.64734	6.61291	3.8383	0.783246	0.0281171	0.032581	107.33	1.45	184.86	6.25	3.83	4.56	42.58	92.57	191.2	21.98	5.03	31.76	16.12	15.96	37.68	0.78	2.04	9.41	5.11	7	9.93	LOC101059997
chr21	8447183	8447683	10.7908	11.4507	9.96726	0.199974	0.0152149	0.0325772	3561.15	1921.67	2913.93	256.26	1288.32	1850.12	609.4	1434.77	2901.04	1073.17	299.45	953.37	1301.58	545.4	1536.13	4241.37	1057.6	856.49	1213.04	240.92	831.38	N/A
chr6	158554032	158554532	5.17777	2.71611	5.86827	-1.10855	-0.0319952	0.0325731	10.85	7.24	1.62	16.25	137.83	56.96	22.62	18.23	0	17.09	6.29	153.5	198.43	2.66	7.54	0	0	18.82	93.7	156.17	24.82	TMEM181
chrX	154786409	154786909	5.37169	2.47186	6.09373	-1.29827	-0.0364713	0.0325545	14.47	2.17	0	12.5	236.73	0	23.95	23.84	0	14.65	5.03	42.93	53.95	13.3	12.56	0.78	44.92	0	149.36	127.46	42.19	MPP1
chr6	79817035	79817535	5.01805	2.92487	5.6727	-0.953281	-0.0278882	0.0325409	10.85	8.69	3.24	11.25	159.52	0	33.26	14.03	1.44	9.77	7.55	60.58	40.31	34.59	16.33	1.55	14.29	15.69	110.17	128.16	29.78	N/A
chr6	112937529	112938029	5.48554	2.82272	6.1918	-1.1305	-0.0342178	0.032538	20.5	0.72	0	16.25	95.71	129.87	50.56	18.23	306.21	9.77	16.36	118.8	98.6	15.96	12.56	86.83	0	0	181.16	184.19	37.23	LOC107986635
chr4	22375167	22375667	4.27891	1.00713	5.02079	-2.30628	-0.0396139	0.0325298	6.03	0	0	15	114.86	0	0	8.42	0	9.77	18.87	24.7	0.62	5.32	11.3	0	0	6.27	30.1	4.2	12.41	LOC124900841
chr16	23517190	23517690	5.61734	3.11454	6.31126	-1.01657	-0.032562	0.0325278	19.3	5.07	1.62	5	123.15	20.51	168.98	29.45	0.72	15.87	2.52	11.76	37.21	122.38	15.07	4.65	28.58	0	19.31	27.31	263.06	GGA2
chr5	98481713	98482213	5.40479	2.93313	6.09613	-1.05291	-0.0323418	0.0325016	22.91	0	0	26.25	197.81	29.62	19.96	22.44	58.94	39.07	16.36	188.79	78.13	18.62	15.07	123.26	0	12.55	215.8	218.5	50.88	N/A
chr5	57518561	57519061	5.60314	3.50175	6.2587	-0.835975	-0.0281841	0.0324961	25.32	2.17	6.49	11.25	255.88	4.56	34.59	40.67	6.47	42.73	17.61	307.01	52.09	18.62	13.82	22.48	2.04	80	292.47	144.97	48.39	RMEL3
chr6	25668712	25669212	5.45746	2.80162	6.16321	-1.13462	-0.0343071	0.0324807	19.3	0	1.62	11.25	241.2	2.28	31.93	36.47	1.44	43.95	7.55	91.75	88.67	7.98	13.82	4.65	30.63	0	144.82	27.31	43.43	SCGN
chr15	90526243	90526743	7.17014	5.0357	7.82931	-0.635673	-0.0284376	0.032468	97.68	0.72	0	7.5	421.14	344.05	137.05	106.59	93.44	57.38	28.94	194.67	117.82	53.21	62.8	542.67	79.63	10.98	246.47	245.82	157.59	N/A
chr8	6627991	6628491	4.83344	5.82752	2.86849	1.02004	0.03015	0.0324556	22.91	142.59	4.86	10	1.91	0	17.3	57.5	86.25	45.17	12.58	167.62	250.52	10.64	5.02	0	0	20.39	182.3	203.8	28.54	MCPH1-AS1,MCPH1
chr2	176139436	176139936	6.02277	7.00164	4.14344	0.755444	0.0290936	0.0324503	12.06	369.13	3.24	17.5	14.04	4.56	34.59	25.25	240.08	24.42	30.2	4.71	55.81	21.28	30.14	342.66	10.21	40.79	68.72	7.7	55.84	LOC401021
chr8	47518503	47519003	7.16819	5.04771	7.82585	-0.631605	-0.0282353	0.0324298	33.77	55.73	9.73	12.5	677.02	159.49	58.55	51.89	194.79	14.65	11.32	157.03	159.36	21.28	42.71	81.4	0	15.69	177.19	165.28	57.08	SPIDR
chr7	156885010	156885510	5.05821	2.14463	5.78108	-1.42639	-0.0367685	0.0324287	13.27	0	0	20	178.67	0	21.29	44.88	165.32	29.3	22.65	181.73	37.21	34.59	22.61	94.58	0	0	231.7	107.15	48.39	LMBR1
chr2	97940438	97940938	4.11379	5.15811	1.81481	1.50189	0.0340598	0.0324201	7.24	99.88	0	8.75	0	0	5.32	4.21	0.72	18.31	16.36	68.22	87.43	15.96	3.77	102.33	128.63	9.41	138.57	124.66	11.17	TMEM131
chr6	127506501	127507001	6.93787	4.28219	7.64361	-0.834428	-0.0342418	0.0324026	51.86	6.51	0	5	500.91	262.02	31.93	50.49	316.27	34.19	10.07	56.46	109.76	31.93	22.61	210.09	0	0	149.36	217.1	57.08	MTCL3,SOGA3-KIAA0408
chr1	26886449	26886949	5.89992	6.90561	3.86536	0.835526	0.0310759	0.032383	24.12	270.7	64.86	13.75	0.64	0	43.91	30.86	81.94	17.09	16.36	92.93	130.22	7.98	11.3	103.11	0	18.82	167.53	117.66	42.19	GPN2
chr13	36914016	36914516	5.35065	3.25812	6.00522	-0.880156	-0.0280326	0.0323806	26.53	2.17	0	18.75	170.37	47.85	19.96	18.23	112.13	17.09	17.61	65.28	162.47	21.28	23.86	129.47	118.42	10.98	191.95	142.87	27.3	SMAD9
chr9	42345298	42345798	7.78883	5.63059	8.45056	-0.584907	-0.0287795	0.0323429	98.89	44.88	4.86	8.75	1153.04	193.67	43.91	70.13	321.3	14.65	16.36	190.56	139.52	18.62	55.27	98.46	2.04	61.18	279.41	72.13	42.19	N/A
chr1	202366221	202366721	1.14532	0	1.95267	-7.61668	-0.0410784	0.0323283	0	0	0	7.5	0	0	7.98	15.43	0	9.77	6.29	9.41	50.23	13.3	16.33	0	0	14.12	29.53	22.41	8.69	PPP1R12B
chr19	3671783	3672283	8.46121	9.33024	7.06596	0.400534	0.0227338	0.0323276	678.95	995.94	256.21	27.5	0	189.11	319.34	401.12	1025.72	302.78	76.75	67.05	140.76	247.43	306.47	911.69	110.25	145.89	186.84	166.68	366.06	PIP5K1C
chr13	71940522	71941022	4.74889	2.51315	5.41862	-1.10536	-0.0296743	0.0323193	12.06	5.07	0	21.25	134.64	4.56	10.64	14.03	5.75	13.43	33.97	32.35	59.53	13.3	2.51	0	2.04	0	50.54	72.13	23.58	N/A
chr19	17896363	17896863	5.76172	6.65143	4.28938	0.631702	0.0242049	0.0323181	39.8	250.43	11.35	8.75	1.28	45.57	22.62	18.23	46	28.08	61.65	31.76	61.39	29.27	16.33	4.65	6.13	4.71	27.83	36.42	52.12	N/A
chr1	6387968	6388468	5.389	2.6852	6.09819	-1.18035	-0.0348835	0.0323148	19.3	0	0	17.5	240.56	0	15.97	18.23	0.72	9.77	13.84	75.28	47.75	13.3	8.79	14.73	0	17.26	181.16	123.26	22.34	ACOT7
chr5	32152084	32152584	3.36439	1.56189	3.98262	-1.34484	-0.0251356	0.0323104	7.24	0	1.62	6.25	22.97	11.39	22.62	15.43	12.22	23.2	10.07	95.87	29.14	23.94	10.05	34.11	28.58	18.82	69.85	86.14	34.74	GOLPH3
chr9	39000912	39001412	5.34153	3.02151	6.01943	-0.991984	-0.0308001	0.0322909	22.91	1.45	0	12.5	206.11	2.28	38.59	29.45	4.31	40.29	22.65	69.99	31.62	10.64	28.89	6.98	126.59	1.57	49.41	30.81	23.58	N/A
chr16	89341684	89342184	8.9716	9.70105	7.99022	0.279586	0.0171299	0.0322885	666.89	1043.71	786.45	30	164.63	371.39	451.06	374.47	1035.78	376.04	135.89	344.06	404.92	236.78	368.02	2150.53	357.3	123.92	354.94	595.98	449.2	ANKRD11,LOC128462377
chr17	28914327	28914827	3.87246	4.89137	1.75347	1.47477	0.0317314	0.0322636	7.24	0.72	81.08	6.25	1.91	0	5.32	9.82	3.59	3.66	16.36	18.23	18.6	13.3	18.84	8.53	0	0	103.36	38.52	11.17	PHF12
chr11	10292352	10292852	4.82385	5.84949	2.65962	1.13414	0.0326756	0.0322469	25.32	147.65	0	10	0.64	0	14.64	26.65	128.66	18.31	10.07	61.75	43.41	23.94	22.61	1.55	0	17.26	156.17	41.32	12.41	SBF2
chr14	23375527	23376027	7.37472	4.35763	8.10361	-0.893494	-0.0377311	0.0322441	61.5	0	0	5	811.66	189.11	94.47	44.88	168.92	74.47	18.87	321.12	375.78	39.91	23.86	427.94	0	15.69	217.51	315.85	151.39	IL25
chr7	70553949	70554449	3.23442	4.29157	0.833878	2.34976	0.0348911	0.0322395	3.62	0	55.13	2.5	0.64	0	3.99	5.61	34.5	8.55	6.29	38.23	14.26	10.64	11.3	2.33	159.25	18.82	19.31	0.7	1.24	LOC124901669,AUTS2
chr15	38183394	38183894	6.82782	4.472	7.50902	-0.746402	-0.0310907	0.0322306	36.18	30.4	0	8.75	483.04	182.28	54.55	42.08	89.13	32.96	20.13	284.07	160.6	45.23	11.3	163.58	8.17	0	232.84	88.94	54.6	N/A
chr8	113512471	113512971	4.10663	1.84625	4.77879	-1.36727	-0.0303689	0.0322233	8.44	0.72	1.62	10	46.58	0	53.22	21.04	2.16	17.09	10.07	92.93	69.45	50.55	22.61	1.55	0	37.65	172.64	35.02	88.1	N/A
chr3	158141664	158142164	5.64385	3.31101	6.32294	-0.931253	-0.0309811	0.0321866	26.53	0	3.24	3.75	128.26	138.99	49.23	26.65	53.19	31.74	3.77	215.85	47.13	13.3	23.86	0.78	79.63	23.53	69.85	130.96	47.15	RSRC1
chr10	43381368	43381868	4.92191	5.96362	2.64262	1.17118	0.0339569	0.0321735	8.44	178.78	0	13.75	1.91	0	9.31	16.83	4.31	2.44	2.52	8.23	34.11	18.62	10.05	0	2.04	37.65	2.27	9.8	1.24	N/A
chrX	16321677	16322177	5.43551	3.3058	6.09418	-0.880441	-0.0285653	0.0321725	28.94	0.72	0	2.5	89.33	84.3	97.13	32.26	296.86	53.72	15.1	74.11	85.57	47.89	12.56	3.1	0	36.08	78.94	105.75	109.2	N/A
chr21	35651736	35652236	4.30394	1.74605	5.00227	-1.51313	-0.0337572	0.0321689	8.44	0	1.62	13.75	93.16	0	21.29	25.25	153.82	6.1	13.84	54.7	50.85	13.3	12.56	99.23	0	15.69	101.65	81.24	21.09	N/A
chr9	94673934	94674434	4.27025	1.61124	4.97624	-1.62086	-0.0345913	0.0321653	8.44	0.72	0	16.25	96.35	0	13.31	9.82	0.72	29.3	13.84	25.29	60.77	7.98	16.33	0.78	0	3.14	47.7	84.04	9.93	N/A
chr1	40051444	40051944	5.95528	3.85291	6.61095	-0.777348	-0.028205	0.0321359	41	0.72	1.62	22.5	35.73	252.91	79.83	46.28	240.08	46.39	20.13	130.57	107.9	45.23	20.1	0.78	0	37.65	154.47	108.55	102.99	CAP1
chr1	46165719	46166219	6.636	4.59425	7.28479	-0.663899	-0.0275453	0.0321186	66.33	2.9	3.24	18.75	408.38	120.76	75.84	75.74	291.11	50.06	27.68	268.19	150.06	39.91	15.07	44.96	0	31.37	254.99	101.55	88.1	P3R3URF-PIK3R3,PIK3R3
chr5	110892972	110893472	7.15802	4.91032	7.82893	-0.671904	-0.029934	0.0321176	59.09	31.12	0	17.5	414.76	398.73	78.5	60.31	87.69	35.41	50.33	153.5	395.62	21.28	27.63	468.25	0	64.32	460.57	323.55	86.86	N/A
chr19	14980362	14980862	4.79668	5.84615	2.45782	1.24672	0.0346971	0.032115	10.85	152	9.73	10	0	0	11.98	28.05	41.69	0	17.61	22.35	62.01	7.98	8.79	0	0	4.71	39.19	28.71	4.96	SLC1A6
chr2	60876350	60876850	1.91511	0	2.65502	-8.058	-0.0393917	0.0321119	1.21	0	0	11.25	0.64	0	13.31	18.23	73.32	10.99	7.55	28.23	91.77	10.64	7.54	67.45	0	10.98	65.88	5.6	17.37	REL-DT
chr1	155810905	155811405	5.40683	6.38884	3.51031	0.862107	0.0294671	0.0321069	53.06	117.25	81.08	1.25	5.74	0	38.59	26.65	54.63	42.73	46.55	36.46	137.04	50.55	11.3	59.69	0	1.57	143.11	141.47	32.26	GON4L
chr3	197581312	197581812	1.13023	0	1.93759	-7.60554	-0.0412212	0.0320884	0	0	0	10	0	0	5.32	4.21	33.06	26.86	18.87	4.71	9.92	21.28	10.05	0	0	0	4.54	39.22	18.61	N/A
chr15	37404919	37405419	6.72812	4.68971	7.37652	-0.652323	-0.0275279	0.0320854	75.97	1.45	0	15	443.48	31.9	174.3	47.69	234.33	75.7	35.23	207.61	124.64	87.8	50.24	72.1	163.34	15.69	138.57	143.57	217.15	LOC105370772
chr2	45334185	45334685	8.42065	6.57525	9.04479	-0.459442	-0.025066	0.0320841	226.72	59.35	0	16.25	1110.93	676.71	308.69	162.69	396.05	135.52	20.13	446.98	535.14	183.57	102.99	449.64	173.54	81.57	310.64	431.41	449.2	N/A
chr19	51773216	51773716	6.15743	7.12415	4.34242	0.712924	0.0285093	0.0320716	50.65	197.6	170.26	12.5	3.83	2.28	62.54	43.48	1.44	28.08	13.84	149.39	66.35	63.85	23.86	103.11	0	17.26	161.85	58.83	71.97	N/A
chr17	44777704	44778204	5.33405	2.85513	6.026	-1.075	-0.0326563	0.0320679	21.71	0	0	30	102.1	113.92	14.64	14.03	237.2	52.5	25.16	280.54	240.6	39.91	21.35	293.04	0	47.06	203.31	266.83	55.84	ADAM11
chr8	113903117	113903617	5.90301	3.90376	6.54677	-0.744431	-0.0270726	0.0320658	38.59	1.45	4.86	13.75	131.45	79.75	149.02	30.86	34.5	24.42	32.71	57.64	71.31	127.7	27.63	0.78	0	12.55	75.53	77.74	215.91	N/A
chr13	24916775	24917275	7.42174	5.49092	8.05707	-0.552371	-0.0262178	0.032051	88.03	7.96	38.92	11.25	719.77	227.85	106.45	56.1	245.83	29.3	45.3	229.37	319.35	53.21	31.4	197.69	2.04	56.47	210.69	198.19	112.92	CENPJ
chr5	149379193	149379693	7.17797	4.83801	7.85772	-0.698553	-0.0310858	0.0320112	60.3	23.89	1.62	11.25	463.9	426.07	26.61	61.71	145.2	13.43	30.2	359.35	224.47	53.21	20.1	310.87	0	21.96	316.89	412.5	42.19	IL17B
chr2	204563732	204564232	5.67465	2.978	6.38334	-1.09739	-0.0349567	0.0320045	22.91	0.72	0	7.5	148.68	161.77	15.97	36.47	83.38	14.65	11.32	126.45	84.33	2.66	18.84	13.18	0	0	170.94	191.19	14.89	PARD3B,LOC124907967
chr14	76789651	76790151	5.52681	3.14101	6.21073	-0.981269	-0.0317741	0.0319817	24.12	0.72	1.62	6.25	235.46	0	54.55	26.65	138.73	17.09	21.39	143.5	125.26	31.93	13.82	62.02	49	1.57	78.37	99.45	38.47	ANGEL1
chr22	31677206	31677706	6.55847	4.51039	7.20799	-0.675147	-0.027615	0.0319677	36.18	28.95	3.24	5	363.72	84.3	138.38	47.69	288.24	69.59	10.07	312.89	145.1	69.17	26.38	363.59	8.17	28.24	269.19	189.79	126.57	N/A
chr6	97700350	97700850	5.85725	6.88033	3.71048	0.889084	0.0326861	0.0319578	63.92	289.52	0	12.5	1.28	0	38.59	35.06	204.86	18.31	23.91	44.11	78.75	15.96	12.56	79.08	2.04	4.71	163.56	67.23	71.97	LOC101927314
chr16	759150	759650	8.11204	6.52359	8.69759	-0.414398	-0.0218304	0.0319516	114.56	127.39	34.05	26.25	347.12	938.73	348.61	93.97	387.43	163.6	54.1	720.47	593.43	172.93	54.01	591.51	271.55	48.63	666.72	575.68	348.69	N/A
chrX	20506018	20506518	6.94278	4.69299	7.61389	-0.69695	-0.0301503	0.0319205	68.74	7.24	1.62	2.5	567.91	109.37	103.78	32.26	117.16	68.37	12.58	142.92	96.11	103.76	16.33	94.58	0	14.12	80.64	203.1	253.14	N/A
chr2	135033768	135034268	7.57966	6.10313	8.14573	-0.415902	-0.0205333	0.0318865	67.53	33.29	105.4	5	276.93	423.8	427.11	53.3	33.78	123.31	104.43	174.68	407.4	438.98	31.4	90.7	22.46	188.24	220.35	378.18	642.77	MAP3K19
chr12	3657088	3657588	4.64087	1.6852	5.36624	-1.66514	-0.0376101	0.0318781	9.65	0	0	22.5	117.41	9.11	15.97	9.82	68.29	32.96	2.52	29.41	37.83	0	0	0	0	0	184.57	26.61	13.65	CRACR2A
chr2	47701358	47701858	4.6037	5.60093	2.62023	1.09305	0.0305116	0.031875	19.3	1.45	124.86	11.25	5.74	2.28	5.32	16.83	3.59	20.76	26.42	80.57	60.15	10.64	1.26	5.43	124.54	3.14	99.95	37.12	24.82	MSH2
chr17	39301321	39301821	5.64064	6.67776	3.39537	0.973712	0.0338412	0.0318681	14.47	182.4	110.27	17.5	0.64	0	23.95	29.45	0	29.3	7.55	168.79	127.12	39.91	8.79	49.62	2.04	1.57	238.52	194.69	19.85	FBXL20
chr10	80116892	80117392	5.20721	2.6852	5.90269	-1.13342	-0.0333195	0.0318632	19.3	0	0	8.75	139.74	45.57	45.24	15.43	0.72	15.87	26.42	136.45	124.64	10.64	10.05	86.83	0	17.26	139.14	162.48	38.47	N/A
chr11	87211573	87212073	4.76448	1.90934	5.48375	-1.51718	-0.0368097	0.0318551	9.65	0	1.62	17.5	151.23	2.28	7.98	22.44	0	12.21	23.91	47.05	102.32	18.62	8.79	0.78	0	0	76.67	6.3	4.96	TMEM135
chr12	92127297	92127797	5.2164	2.82272	5.90102	-1.06122	-0.0318653	0.0318272	20.5	0.72	0	11.25	105.29	102.53	19.96	36.47	0.72	21.98	2.52	144.68	133.94	21.28	13.82	41.09	69.42	1.57	66.44	81.24	42.19	LINC01619
chr3	48673159	48673659	4.61012	1.90934	5.31909	-1.47328	-0.0354153	0.0317747	9.65	0	1.62	31.25	108.48	0	19.96	14.03	0	10.99	20.13	10.59	26.04	10.64	21.35	0	230.71	26.67	39.19	49.02	12.41	N/A
chr4	15490827	15491327	4.41163	1.27016	5.14715	-2.01025	-0.0391206	0.0317717	7.24	0	0	13.75	0	109.37	18.63	15.43	31.63	9.77	12.58	104.69	207.73	15.96	10.05	0	63.29	0	160.72	144.27	13.65	CC2D2A
chr12	6697332	6697832	5.64927	2.93313	6.35933	-1.11379	-0.0353986	0.0317699	22.91	0	0	32.5	253.32	0	42.58	51.89	39.53	69.59	16.36	122.92	158.12	31.93	33.91	65.12	0	1.57	164.69	157.58	53.36	PIANP
chr11	111713522	111714022	6.34441	3.6852	7.0504	-0.934098	-0.0347995	0.0317698	38.59	0	0	10	473.47	22.78	23.95	46.28	314.11	28.08	46.55	227.02	140.76	37.25	11.3	229.47	122.5	0	245.9	175.78	44.67	PPP2R1B,SIK2
chr6	33554175	33554675	5.11998	2.14463	5.84649	-1.4426	-0.0378489	0.0317681	13.27	0	0	12.5	200.36	0	17.3	30.86	61.82	26.86	21.39	154.68	130.84	21.28	12.56	77.52	0	0	99.38	172.28	17.37	N/A
chr20	4209853	4210353	5.27223	2.27016	6.00027	-1.39829	-0.0380781	0.0317606	14.47	0	0	10	236.73	0	9.31	22.44	0.72	4.88	8.81	18.82	75.03	15.96	18.84	0	116.38	17.26	110.17	101.55	8.69	N/A
chr12	11170175	11170675	7.13084	4.59209	7.82766	-0.768134	-0.0335079	0.0317397	72.36	0	0	8.75	183.77	560.5	155.68	47.69	655.54	28.08	22.65	173.5	173.01	93.12	37.68	230.25	0	31.37	174.35	222.01	250.66	PRH1,PRH1-PRR4,PRH1-TAS2R14
chr17	48579876	48580376	3.8234	0.804434	4.55239	-2.48592	-0.0387185	0.0317275	3.62	0	1.62	2.5	88.7	0	2.66	12.62	94.16	17.09	27.68	289.36	23.56	2.66	22.61	0.78	0	34.51	262.94	48.32	6.2	HOXBLINC,HOXB3,MIR10A
chr7	157162872	157163372	6.18007	3.40464	6.89417	-1.01574	-0.0359976	0.0317116	30.15	0	1.62	3.75	334.36	123.04	14.64	9.82	0.72	21.98	13.84	126.45	13.64	0	20.1	58.92	0	20.39	107.9	51.12	16.13	UBE3C
chr8	9513604	9514104	5.66828	2.71595	6.39345	-1.23209	-0.0376905	0.0317054	18.09	0	1.62	15	282.68	0	38.59	26.65	535.5	9.77	18.87	274.07	93.01	15.96	20.1	155.05	0	3.14	294.74	51.82	29.78	N/A
chr1	6203516	6204016	5.44908	2.73833	6.15876	-1.16643	-0.0354069	0.0316907	19.3	0.72	0	10	248.22	2.28	25.28	21.04	197.67	30.52	7.55	201.73	114.1	42.57	23.86	93.8	0	1.57	115.85	186.29	34.74	N/A
chr12	49691656	49692156	4.97937	2.45075	5.67538	-1.20816	-0.0335186	0.0316809	15.68	0.72	0	11.25	138.47	38.73	15.97	14.03	141.6	15.87	20.13	138.8	36.59	5.32	7.54	0	0	6.27	142.54	88.24	13.65	FMNL3
chr19	58037745	58038245	6.16083	7.14389	4.25848	0.745003	0.0302245	0.0316701	95.27	170.09	158.91	17.5	0	52.4	6.65	102.38	0	75.7	44.04	107.63	123.4	7.98	64.06	281.41	175.59	21.96	77.8	126.76	6.2	ZSCAN1
chr19	9570495	9570995	5.10101	2.03575	5.83254	-1.51396	-0.0385414	0.0316421	10.85	1.45	0	13.75	0	198.23	15.97	11.22	0	10.99	8.81	59.4	166.19	18.62	10.05	0	0	1.57	94.27	78.44	14.89	ZNF121
chr17	37183471	37183971	3.66716	0.270163	4.41459	-3.98121	-0.0412072	0.0316175	3.62	0	0	17.5	0	47.85	19.96	7.01	1.44	28.08	0	92.34	109.76	2.66	3.77	18.61	0	0	109.04	51.12	27.3	ACACA
chr17	44009678	44010178	6.30224	4.09046	6.96954	-0.767345	-0.0299287	0.0315841	44.62	0	6.49	20	186.96	259.75	34.59	53.3	407.55	34.19	41.52	85.28	159.98	29.27	12.56	1.55	0	17.26	164.69	151.97	21.09	N/A
chr13	77450598	77451098	6.68156	4.67945	7.32567	-0.645511	-0.0273646	0.031537	72.36	2.9	1.62	17.5	337.55	202.78	83.83	63.11	128.66	31.74	11.32	118.22	92.39	66.51	27.63	31.79	49	1.57	128.91	170.88	126.57	LOC124903186
chr4	161975750	161976250	5.66358	3.27016	6.34818	-0.954847	-0.0321342	0.0315292	28.94	0	0	21.25	217.59	20.51	66.53	40.67	1.44	28.08	35.23	51.17	40.31	37.25	18.84	0.78	0	12.55	34.64	29.41	84.38	FSTL5
chr1	6134213	6134713	6.08712	3.9706	6.74434	-0.762828	-0.0287991	0.0315256	47.03	0	0	21.25	175.48	138.99	93.14	47.69	331.36	18.31	42.78	211.14	160.6	82.48	26.38	123.26	12.25	43.92	152.2	172.98	96.79	CHD5
chr7	76998392	76998892	4.37291	5.37727	2.34644	1.19295	0.0316502	0.0315202	8.44	51.39	64.86	8.75	0	2.28	9.31	19.64	1.44	36.63	6.29	0.59	1.86	21.28	15.07	3.1	6.13	59.61	2.84	1.4	11.17	DTX2P1-UPK3BP1-PMS2P11,DTX2P1
chr12	4181568	4182068	7.05425	5.05327	7.69822	-0.606328	-0.0273251	0.0315147	98.89	0.72	0	15	100.82	512.66	202.25	82.75	131.54	96.45	23.91	249.37	280.9	122.38	25.12	122.49	57.17	69.02	400.37	239.51	233.28	LOC105369612
chr3	17299484	17299984	5.27597	2.49256	5.9906	-1.2617	-0.0362901	0.0315142	16.88	0	0	12.5	232.91	2.28	6.65	15.43	1.44	21.98	10.07	68.22	13.02	5.32	11.3	70.55	0	10.98	132.89	69.33	22.34	TBC1D5
chr9	12087438	12087938	6.58099	4.66909	7.2139	-0.626549	-0.0262833	0.0314735	72.36	0.72	3.24	10	350.95	150.38	82.5	43.48	15.81	52.5	25.16	34.7	71.31	29.27	20.1	6.98	2.04	42.35	71.56	71.43	121.61	N/A
chr4	113315503	113316003	5.56567	3.10479	6.2561	-1.00843	-0.0329054	0.0314676	22.91	2.9	0	15	256.51	2.28	31.93	16.83	80.5	8.55	23.91	70.58	60.15	10.64	17.58	162.8	0	54.9	140.27	37.82	32.26	ANK2
chr8	90812883	90813383	6.60536	3.66706	7.3297	-0.997168	-0.0377317	0.0314386	37.38	0.72	0	15	574.29	2.28	51.89	19.64	1.44	28.08	6.29	114.69	126.5	23.94	21.35	0.78	0	0	188.54	52.53	47.15	NECAB1,LOC105375635
chr16	30375087	30375587	6.17228	3.27016	6.89446	-1.07376	-0.0374268	0.0314264	28.94	0	0	11.25	410.3	25.06	29.27	25.25	145.91	29.3	20.13	298.77	224.47	18.62	11.3	137.22	0	0	182.3	156.88	57.08	MYL11
chr12	51607867	51608367	5.61898	3.16706	6.30866	-0.991927	-0.0328624	0.031416	25.32	0	1.62	5	159.52	82.02	70.52	54.7	130.82	25.64	21.39	42.93	127.12	29.27	11.3	41.86	0	0	84.05	90.34	88.1	SCN8A
chr20	54065975	54066475	6.09044	3.87898	6.75771	-0.799275	-0.0299801	0.0314136	43.41	0.72	0	20	50.41	218.73	143.7	28.05	40.97	45.17	36.49	349.94	252.38	63.85	28.89	0.78	0	28.24	171.51	122.56	162.55	BCAS1
chr7	148469322	148469822	4.44814	2.05601	5.13262	-1.31566	-0.0323855	0.0314133	10.85	0	1.62	18.75	72.74	18.23	30.6	15.43	66.13	6.1	3.77	139.98	47.75	5.32	10.05	0.78	2.04	3.14	148.79	66.53	17.37	N/A
chr3	54809160	54809660	6.65309	4.95476	7.25611	-0.54946	-0.0235023	0.0314037	78.39	13.03	1.62	21.25	188.24	221.01	180.96	42.08	80.5	119.65	40.26	121.74	109.76	90.46	20.1	153.5	114.34	34.51	59.06	148.47	347.44	CACNA2D3
chr3	53048334	53048834	5.33711	6.40596	2.83631	1.17257	0.0368019	0.0313982	12.06	0.72	241.61	20	1.91	0	6.65	16.83	0	39.07	15.1	77.05	66.35	29.27	15.07	37.99	0	0	69.85	59.53	18.61	N/A
chr10	103841817	103842317	4.27141	1.27016	4.9994	-1.96831	-0.0382836	0.0313711	7.24	0	0	13.75	0.64	100.25	13.31	21.04	76.19	15.87	7.55	69.99	86.19	5.32	10.05	37.99	0	0	122.67	78.44	3.72	SH3PXD2A
chr11	9112910	9113410	3.12062	0	3.85937	-8.59595	-0.0409817	0.0313687	1.21	0	1.62	17.5	0.64	0	39.92	14.03	259.48	14.65	7.55	55.28	94.25	7.98	7.54	0	0	0	36.35	103.65	18.61	LOC105376542
chr5	90668074	90668574	5.82239	3.57273	6.4935	-0.860156	-0.0305592	0.0313592	34.97	0.72	0	13.75	232.27	31.9	82.5	71.53	2.16	63.49	8.81	105.86	32.24	31.93	31.4	4.65	142.92	56.47	99.38	46.22	114.16	ADGRV1
chr2	113568209	113568709	7.58834	5.23364	8.26944	-0.658965	-0.0317486	0.0313473	112.15	0.72	0	22.5	720.41	346.33	145.03	77.14	153.82	75.7	49.07	212.9	401.82	50.55	27.63	375.99	0	73.73	450.91	519.65	146.42	PGM5P4
chr22	41967191	41967691	5.46056	3.18352	6.13435	-0.944111	-0.030878	0.0313356	22.91	4.34	0	10	242.48	4.56	23.95	15.43	111.41	20.76	26.42	164.09	44.03	5.32	11.3	21.71	46.96	18.82	157.88	47.62	22.34	N/A
chr3	160610168	160610668	7.51247	5.50029	8.15779	-0.567817	-0.0276084	0.0313275	127.83	7.96	0	25	712.12	193.67	211.56	99.58	551.31	97.67	32.71	341.12	395	101.1	48.99	469.8	24.5	75.3	433.88	321.45	284.16	N/A
chr14	105944544	105945044	5.51714	6.44873	3.87087	0.734872	0.0266726	0.0313177	32.56	114.36	115.13	25	0.64	2.28	30.6	15.43	0	9.77	15.1	47.64	14.88	31.93	15.07	6.2	2.04	7.84	15.33	21.71	29.78	IGH,IGHVII-1-1
chr4	109445293	109445793	5.99874	3.73108	6.67162	-0.836745	-0.0308246	0.0313095	34.97	0	4.86	11.25	262.26	111.64	22.62	28.05	27.31	31.74	8.81	66.46	102.94	18.62	17.58	86.83	112.29	0	102.79	54.63	50.88	SEC24B
chr19	43497505	43498005	6.66529	4.89876	7.27841	-0.570248	-0.024347	0.0313085	48.24	41.26	0	8.75	222.06	227.85	162.33	75.74	590.85	72.03	65.43	478.74	93.63	90.46	35.17	72.87	93.92	127.06	231.7	261.93	189.85	PHLDB3
chr7	398417	398917	3.99964	1.49256	4.69392	-1.64644	-0.0334899	0.0313053	8.44	0	0	15	0	43.29	45.24	23.84	72.6	21.98	21.39	132.92	181.07	34.59	27.63	63.57	0	62.75	130.62	72.83	43.43	N/A
chr17	42770942	42771442	4.7168	2.27016	5.40603	-1.2481	-0.0328648	0.031305	14.47	0	0	26.25	59.98	66.08	17.3	22.44	83.38	3.66	6.29	32.94	82.47	13.3	12.56	95.36	0	26.67	30.1	56.73	7.45	N/A
chr1	8655962	8656462	6.98569	4.6394	7.66603	-0.723317	-0.031704	0.0312831	74.77	0	0	27.5	490.7	221.01	73.18	72.93	181.14	54.94	42.78	374.05	219.51	95.78	52.75	169.78	0	50.2	287.93	214.3	70.73	RERE
chr17	8561170	8561670	6.00953	6.95583	4.29546	0.694129	0.027644	0.031269	59.09	212.8	100.54	20	0	0	58.55	72.93	115.01	37.85	33.97	63.52	54.57	53.21	11.3	3.1	0	18.82	89.16	47.62	73.21	RPS26P53,MYH10
chr2	158960845	158961345	6.49677	4.23979	7.1686	-0.756311	-0.0306603	0.0312619	56.68	0	0	18.75	245.03	211.9	99.79	47.69	43.85	54.94	23.91	162.33	236.88	37.25	16.33	172.1	2.04	54.9	232.27	177.89	110.44	N/A
chr3	128341496	128341996	4.73439	2.00713	5.44522	-1.43533	-0.0358607	0.0312298	12.06	0	0	18.75	29.99	100.25	25.28	26.65	247.26	21.98	27.68	265.84	119.06	10.64	11.3	43.41	0	0	222.05	140.07	32.26	EEFSEC
chr14	82989651	82990151	6.78852	4.81817	7.42877	-0.623589	-0.027163	0.0312113	75.97	2.17	6.49	5	320.96	182.28	180.96	67.32	1.44	43.95	36.49	63.52	65.73	79.81	37.68	6.2	18.38	40.79	117.56	84.04	258.1	N/A
chr8	29487177	29487677	3.45153	0.270163	4.18906	-3.90573	-0.0399825	0.0312066	3.62	0	0	12.5	0.64	47.85	11.98	18.23	0	2.44	23.91	168.21	39.69	15.96	12.56	0.78	0	0	89.73	119.76	12.41	N/A
chr12	45964150	45964650	5.96379	3.47181	6.65682	-0.937164	-0.033409	0.0311979	32.56	0.72	0	3.75	188.88	177.72	33.26	70.13	112.85	18.31	11.32	101.75	122.16	37.25	27.63	172.88	0	7.84	162.42	137.27	34.74	SCAF11
chr18	55434239	55434739	5.1979	6.17728	3.3158	0.895604	0.0299352	0.0311849	108.53	108.57	0	11.25	0.64	0	27.94	70.13	132.98	26.86	55.36	161.74	186.65	21.28	40.19	48.84	2.04	119.22	69.85	167.38	78.17	TCF4
chr1	52757787	52758287	6.01961	3.54318	6.71136	-0.919641	-0.033285	0.0311692	34.97	0	0	15	259.07	118.48	26.61	44.88	0	39.07	18.87	129.39	75.03	23.94	20.1	48.84	102.09	6.27	86.89	86.84	37.23	ZYG11B
chr6	166870709	166871209	6.66227	4.27016	7.34675	-0.781403	-0.0323253	0.0311598	57.89	0	0	28.75	409.66	175.44	37.26	63.11	334.24	42.73	27.68	156.44	138.28	37.25	45.22	102.33	0	25.1	191.38	134.46	107.96	N/A
chrX	72525437	72525937	6.54308	4.38977	7.20428	-0.713429	-0.0294409	0.0311569	44.62	16.65	1.62	10	407.74	68.35	103.78	71.53	125.79	52.5	11.32	141.74	52.71	23.94	35.17	263.58	0	25.1	185.7	78.44	84.38	HDAC8
chr6	18220590	18221090	4.60634	2.01688	5.30713	-1.39139	-0.0352341	0.0311564	2.41	0	9.73	12.5	136.55	0	9.31	15.43	6.47	17.09	6.29	147.03	177.35	29.27	17.58	1.55	0	4.71	193.09	57.43	32.26	KDM1B
chr5	103694806	103695306	7.26733	8.17697	5.71549	0.51593	0.0255055	0.0311538	95.27	4.34	768.62	15	14.68	66.08	114.43	37.87	51.03	30.52	15.1	35.29	129.6	95.78	61.55	34.11	61.25	29.8	24.99	98.75	170	LOC105379107
chr9	38628021	38628521	5.74823	3.23022	6.44338	-0.993965	-0.0337433	0.0311525	26.53	0	1.62	13.75	119.96	189.11	25.28	46.28	235.04	13.43	10.07	129.98	63.87	15.96	13.82	0	24.5	1.57	149.36	100.15	43.43	N/A
chr13	74241407	74241907	9.11541	7.66518	9.67664	-0.335795	-0.0204772	0.0311366	396.76	69.48	142.7	26.25	1586.95	1221.26	439.09	227.21	329.93	120.87	101.91	559.9	579.79	444.3	190.92	669.04	73.5	174.12	544.05	663.92	691.17	LINC00402,KLF12
chr6	109171171	109171671	5.60457	2.6852	6.32779	-1.23359	-0.0378648	0.0311281	19.3	0	0	17.5	286.51	0	17.3	19.64	228.58	21.98	8.81	52.93	81.85	18.62	8.79	119.39	0	14.12	109.61	35.02	8.69	LINC00402,KLF12
chr13	43180772	43181272	6.37638	4.07266	7.05274	-0.790719	-0.0314384	0.031126	22.91	0	27.57	16.25	229.71	195.95	89.15	36.47	215.64	76.92	26.42	416.4	208.97	39.91	32.66	4.65	0	1.57	433.88	236.71	94.31	N/A
chr19	18959897	18960397	5.87364	4.01996	6.4989	-0.69165	-0.0258365	0.0311119	34.97	0.72	12.97	12.5	198.45	100.25	50.56	22.44	119.32	29.3	23.91	161.15	183.55	31.93	22.61	189.16	61.25	48.63	99.38	156.88	37.23	N/A
chr14	23966806	23967306	6.80836	4.77268	7.45644	-0.642601	-0.0280285	0.031096	78.39	3.62	0	15	337.55	300.76	49.23	88.36	41.69	58.6	35.23	122.92	183.55	37.25	21.35	333.36	61.25	18.82	89.16	143.57	75.69	LOC124903290,DHRS4
chr2	120639882	120640382	2.86526	0.063816	3.58108	-5.60434	-0.0366008	0.0310958	2.41	0.72	0	8.75	22.97	6.84	9.31	36.47	0	9.77	1.26	1.76	0	18.62	5.02	9.3	51.04	1.57	9.09	7.7	22.34	N/A
chr15	74527798	74528298	5.17656	2.27016	5.899	-1.37378	-0.0376737	0.0310863	14.47	0	0	15	0	205.06	18.63	21.04	120.04	10.99	21.39	41.76	164.95	10.64	12.56	47.29	0	3.14	71.56	90.34	38.47	N/A
chr1	151415291	151415791	5.72604	3.14463	6.4262	-1.02874	-0.0345234	0.0310847	26.53	0	0	12.5	257.79	52.4	21.29	58.91	99.91	12.21	8.81	121.74	40.31	5.32	12.56	58.14	0	15.69	176.05	67.23	28.54	POGZ
chr15	64765191	64765691	4.83159	5.8202	2.8981	1.00347	0.030727	0.0310798	41	50.67	77.83	6.25	0	2.28	21.29	36.47	0.72	53.72	26.42	130.57	163.71	13.3	13.82	334.13	18.38	29.8	279.98	179.29	80.66	RBPMS2
chr8	17824930	17825430	4.87759	2.00713	5.59781	-1.47514	-0.0373519	0.0310706	12.06	0	0	18.75	0.64	150.38	23.95	32.26	81.22	14.65	10.07	175.26	54.57	5.32	10.05	1.55	0	0	97.11	25.21	27.3	N/A
chr17	46125939	46126439	5.84797	3.44009	6.53384	-0.923505	-0.0325437	0.0310679	32.56	0	0	16.25	93.8	191.39	69.19	26.65	395.34	39.07	35.23	129.98	231.3	34.59	1.26	0	0	6.27	174.35	253.52	38.47	KANSL1
chr22	38097594	38098094	5.96786	6.93031	4.17469	0.729878	0.0288603	0.0310607	9.65	220.03	136.21	12.5	29.35	25.06	5.32	16.83	48.16	14.65	22.65	15.88	129.6	34.59	11.3	0	0	9.41	34.64	156.17	13.65	BAIAP2L2
chr17	41206342	41206842	5.66114	3.11817	6.3583	-1.02559	-0.0340771	0.0310487	25.32	0.72	0	10	126.34	141.27	50.56	11.22	166.04	4.88	8.81	138.21	186.03	31.93	28.89	65.12	0	3.14	174.35	116.26	96.79	N/A
chr1	10173057	10173557	6.55319	3.86887	7.26099	-0.906516	-0.0356181	0.031042	42.21	0	1.62	13.75	467.72	45.57	86.49	67.32	36.66	25.64	7.55	114.1	187.89	26.6	21.35	140.32	0	0	159.58	203.8	110.44	UBE4B
chr8	1521554	1522054	4.14134	0.6852	4.89123	0.477866	-0.0422568	0.0310316	4.82	0	0	22.5	84.23	0	11.98	9.82	0	18.31	13.84	25.88	9.3	7.98	15.07	0	0	0	46	0	11.17	DLGAP2
chr7	103342538	103343038	7.10083	4.72964	7.78343	-0.717482	-0.0321422	0.0310297	72.36	7.24	0	5	398.81	373.67	103.78	96.77	258.05	64.71	7.55	401.11	317.49	45.23	26.38	83.73	0	12.55	330.52	297.64	127.81	DNAJC2,PMPCB
chr22	23240209	23240709	6.41708	4.04275	7.09997	-0.810941	-0.0322377	0.0310292	49.44	0	0	15	427.52	41.01	65.2	23.84	81.94	51.28	28.94	141.74	240.6	26.6	25.12	42.64	57.17	1.57	222.62	198.19	65.77	BCR
chr16	69826472	69826972	4.9646	5.97049	2.92872	1.02508	0.0322427	0.0310131	19.3	167.2	1.62	15	0.64	6.84	7.98	19.64	0.72	1.22	16.36	21.76	13.64	13.3	18.84	1.55	71.46	1.57	85.19	42.72	11.17	WWP2
chr3	78340949	78341449	6.44986	3.66706	7.16445	-0.964316	-0.0366202	0.0310104	37.38	0.72	0	6.25	437.1	102.53	27.94	32.26	1.44	14.65	5.03	244.08	126.5	15.96	27.63	1.55	0	1.57	130.62	199.6	26.06	N/A
chr12	63640714	63641214	5.2644	2.61124	5.96995	-1.18989	-0.0352782	0.0309983	16.88	1.45	0	15	108.48	97.97	29.27	2.81	65.41	31.74	5.03	149.39	137.04	13.3	13.82	0.78	0	0	191.38	43.42	29.78	DPY19L2
chr20	55694509	55695009	6.82729	4.27019	7.52557	-0.816041	-0.0343156	0.0309563	54.27	3.62	0	20	564.08	63.8	89.15	47.69	2.16	12.21	20.13	76.46	81.23	29.27	45.22	107.76	0	0	59.63	103.65	91.82	LOC107984001
chr14	96594000	96594500	6.29057	4.22059	6.9426	-0.716696	-0.0286589	0.0309487	49.44	0	6.49	11.25	408.38	20.51	51.89	42.08	84.82	30.52	25.16	90.57	113.48	18.62	40.19	110.86	38.79	28.24	40.89	109.25	24.82	N/A
chr10	68394621	68395121	7.32979	5.20829	7.98756	-0.615982	-0.0292473	0.0309372	84.42	2.17	24.32	6.25	657.24	282.53	69.19	86.96	239.36	52.5	30.2	225.26	153.16	71.83	33.91	289.94	0	73.73	118.69	119.06	83.14	RUFY2
chr6	152209367	152209867	4.0194	0.804434	4.75858	-2.54969	-0.0406914	0.0309345	3.62	0	1.62	11.25	0	95.7	1.33	8.42	0.72	2.44	6.29	95.28	48.37	5.32	25.12	0	120.46	0	57.93	25.91	7.45	SYNE1
chr18	9740926	9741426	6.38798	4.02861	7.06951	-0.809788	-0.0321247	0.0308935	48.24	0.72	0	18.75	269.91	191.39	57.21	74.33	233.61	36.63	25.16	177.62	130.22	45.23	55.27	186.06	0	10.98	245.9	259.82	60.8	RAB31
chr17	73627705	73628205	6.21543	4.00713	6.88238	-0.778838	-0.0303563	0.030876	48.24	0	0	13.75	257.15	86.58	114.43	23.84	0.72	40.29	42.78	135.86	146.96	61.19	12.56	144.97	81.67	43.92	127.21	107.15	109.2	SDK2
chr1	37705827	37706327	4.64265	1.74605	5.36449	-1.61379	-0.0378723	0.0308694	8.44	0	1.62	18.75	0	120.76	25.28	12.62	51.03	13.43	5.03	137.04	21.08	18.62	13.82	41.86	0	0	154.47	85.44	34.74	CDCA8
chr17	38386633	38387133	3.98249	1.40771	4.68215	-1.72669	-0.0343007	0.0308661	7.24	0.72	0	3.75	0	84.3	14.64	14.03	0.72	4.88	3.77	35.88	17.36	23.94	21.35	44.19	51.04	9.41	153.9	58.13	9.93	SOCS7
chr19	9999373	9999873	7.35006	4.96319	8.03407	-0.693754	-0.0324525	0.030859	92.86	0.72	0	21.25	359.89	558.22	109.11	46.28	2.16	57.38	27.68	288.19	270.98	101.1	26.38	482.98	4.08	31.37	191.38	294.84	100.51	COL5A3
chr15	76331900	76332400	6.77619	4.56784	7.44314	-0.70318	-0.0303519	0.0308539	71.15	0	0	10	394.34	195.95	95.8	88.36	31.63	36.63	46.55	88.22	201.53	50.55	38.94	105.43	2.04	89.41	152.77	171.58	120.36	COL5A3
chr11	94337450	94337950	5.13822	2.34057	5.85379	-1.31882	-0.0369596	0.0308475	14.47	0.72	0	12.5	204.19	0	14.64	14.03	4.31	8.55	1.26	109.98	9.3	5.32	21.35	120.16	0	15.69	14.2	6.3	13.65	N/A
chr2	142934529	142935029	4.40169	1.6852	5.11177	-1.59519	-0.0362585	0.0308431	9.65	0	0	6.25	101.46	0	30.6	42.08	76.19	12.21	2.52	89.98	74.41	18.62	10.05	76.75	0	23.53	73.26	112.75	33.5	KYNU
chr1	12254725	12255225	6.17539	3.5102	6.88182	-0.969226	-0.0356076	0.0308355	32.56	0	1.62	30	375.2	0	66.53	46.28	113.57	28.08	8.81	80.57	133.32	26.6	21.35	175.21	24.5	0	139.14	172.98	49.63	VPS13D
chr22	31687669	31688169	6.88185	7.80452	5.27487	0.564289	0.0265765	0.0308185	49.44	295.31	325.93	17.5	12.76	82.02	42.58	75.74	339.99	36.63	32.71	169.38	78.13	31.93	26.38	120.16	0	17.26	187.98	163.18	48.39	PRR14L
chr5	89175698	89176198	6.97467	4.83858	7.63403	-0.65677	-0.029515	0.0308059	77.18	2.17	6.49	22.5	629.8	95.7	46.57	50.49	3.59	36.63	8.81	239.37	146.96	34.59	18.84	70.55	2.04	67.45	239.09	132.36	106.71	MEF2C-AS1
chr11	2196474	2196974	4.232	1.49256	4.94366	-1.72108	-0.0365565	0.0307966	8.44	0	0	11.25	102.73	9.11	0	16.83	62.53	9.77	10.07	21.17	8.68	13.3	15.07	0	0	56.47	21.01	28.01	4.96	N/A
chr8	18213792	18214292	6.48423	4.2581	7.15299	-0.74697	-0.030598	0.0307862	56.68	0.72	0	17.5	230.99	236.96	83.83	42.08	178.98	35.41	31.45	171.15	245.56	53.21	50.24	20.16	0	21.96	137.43	206.6	79.42	NAT1
chr5	85662976	85663476	7.42229	5.70264	8.02853	-0.492774	-0.0240933	0.0307853	109.74	44.88	1.62	16.25	626.61	223.29	178.3	79.94	28.75	59.82	26.42	47.05	99.84	119.72	43.96	100.01	185.79	29.8	190.82	120.46	243.21	N/A
chr10	49998712	49999212	5.47392	6.55496	2.85971	1.19388	0.0390068	0.0307777	20.5	117.25	144.32	6.25	0	22.78	0	2.81	70.44	10.99	18.87	203.49	142.62	0	5.02	165.13	2.04	28.24	149.36	122.56	0	AGAP6,TIMM23B-AGAP6
chr3	141334908	141335408	5.73228	3.07752	6.43795	-1.06239	-0.0355247	0.0307753	25.32	0	0	16.25	211.85	93.42	25.28	32.26	16.53	23.2	41.52	80.57	190.37	23.94	16.33	103.11	0	0	95.41	98.75	17.37	ZBTB38
chr9	131639088	131639588	6.99939	4.32906	7.7062	-0.830508	-0.0356531	0.0307732	60.3	0	0	20	374.56	378.23	62.54	78.54	245.83	52.5	20.13	119.98	297.03	39.91	21.35	399.25	0	3.14	129.48	151.27	35.99	RAPGEF1
chr8	23183942	23184442	5.03963	6.14838	2.12432	1.52877	0.0411523	0.0307686	3.62	0	209.18	12.5	0	2.28	2.66	9.82	0	12.21	11.32	34.11	15.5	2.66	12.56	0	0	0	32.37	12.61	1.24	N/A
chr2	131645897	131646397	5.37391	2.92893	6.063	-1.04712	-0.0333256	0.0307311	20.5	0.72	1.62	23.75	151.87	0	91.81	39.27	218.51	73.25	11.32	310.54	174.87	31.93	15.07	220.95	2.04	15.69	324.27	244.42	90.58	LINC01087
chr1	16724171	16724671	5.84005	3.49256	6.5205	-0.898785	-0.0320894	0.0307167	33.77	0	0	23.75	112.94	211.9	18.63	82.75	122.91	86.68	39	251.13	122.78	21.28	22.61	0.78	57.17	10.98	217.51	196.09	39.71	N/A
chr2	203350057	203350557	6.05857	7.03657	4.18393	0.748621	0.0303466	0.0306946	47.03	251.16	95.67	10	0	22.78	39.92	71.53	60.38	34.19	12.58	94.69	123.4	23.94	32.66	51.94	0	3.14	220.35	196.79	69.49	ABI2
chrX	46365472	46365972	4.07194	5.047	2.21315	1.18568	0.0300516	0.0306725	12.06	64.42	22.7	1.25	0	0	17.3	21.04	38.81	7.33	11.32	29.41	1.86	13.3	3.77	1.55	0	15.69	53.38	40.62	11.17	N/A
chr1	6830774	6831274	4.73661	5.69798	2.94892	0.947911	0.0288926	0.0306707	39.8	20.27	95.67	16.25	0	0	14.64	32.26	79.79	51.28	21.39	142.92	115.96	13.3	21.35	185.28	77.58	10.98	172.64	244.42	71.97	LOC124903832,CAMTA1
chr13	113273759	113274259	6.80543	4.70895	7.46044	-0.662728	-0.0292413	0.0306655	21.71	0	56.75	15	518.13	88.86	82.5	32.26	45.28	29.3	21.39	274.66	66.35	31.93	13.82	113.96	83.71	20.39	391.85	139.37	48.39	N/A
chr16	88614864	88615364	5.52882	3.14463	6.2126	-0.980045	-0.0326019	0.0306636	26.53	0	0	21.25	147.4	109.37	18.63	42.08	356.52	40.29	56.62	252.9	101.08	13.3	20.1	59.69	0	94.12	262.94	128.86	29.78	ZC3H18
chr1	64066218	64066718	6.71416	4.55833	7.37564	-0.693054	-0.0296821	0.0306625	22.91	47.77	0	13.75	445.39	141.27	63.87	36.47	270.98	19.53	32.71	214.08	168.05	26.6	36.42	186.83	42.88	7.84	247.61	66.53	33.5	ROR1
chr17	74980186	74980686	6.58028	4.45999	7.23792	-0.697296	-0.0293455	0.0306493	43.41	20.99	1.62	6.25	490.06	88.86	18.63	63.11	146.63	67.15	28.94	109.39	168.67	5.32	10.05	6.2	0	37.65	160.72	112.05	33.5	N/A
chr2	96617519	96618019	5.94044	2.93313	6.66877	-1.18223	-0.0390777	0.0306308	22.91	0	0	12.5	375.84	0	18.63	23.84	86.25	36.63	8.81	147.03	153.16	10.64	12.56	0.78	24.5	0	172.64	92.44	21.09	KANSL3
chr7	100550005	100550505	4.83555	2.09122	5.54755	-1.40322	-0.0366389	0.0306183	12.06	0.72	0	17.5	157.61	0	11.98	16.83	185.45	23.2	3.77	79.99	114.1	18.62	8.79	0.78	165.38	6.27	55.09	39.22	18.61	AGFG2
chr6	104831444	104831944	5.75259	3.38564	6.43481	-0.924455	-0.0324157	0.0306183	31.35	0	0	20	126.98	129.87	69.19	29.45	29.47	57.38	15.1	179.38	156.26	10.64	13.82	55.04	0	17.26	170.37	133.06	55.84	HACE1
chr3	142203398	142203898	5.94224	2.77266	6.67919	-1.26536	-0.0404646	0.0306122	20.5	0	0	16.25	379.03	0	14.64	39.27	0	12.21	17.61	51.76	75.65	2.66	5.02	0	0	51.77	143.68	62.33	7.45	GK5
chr17	40375701	40376201	6.38481	4.07065	7.06215	-0.79335	-0.0318289	0.0305959	48.24	2.17	0	13.75	403.92	25.06	91.81	65.92	123.63	70.81	20.13	347.59	208.97	53.21	6.28	29.46	0	9.41	335.63	113.45	106.71	N/A
chr10	2941901	2942401	6.24056	4.13146	6.89697	-0.737913	-0.0293151	0.0305683	51.86	0.72	0	8.75	218.87	93.42	155.68	40.67	0.72	68.37	49.07	214.08	91.15	156.97	37.68	113.19	73.5	43.92	176.05	125.36	238.25	N/A
chr6	625108	625608	8.58522	6.82784	9.19701	-0.429192	-0.0247136	0.0305658	218.28	86.86	35.67	18.75	1204.09	931.89	192.93	112.2	272.42	92.79	54.1	330.53	225.09	130.36	97.97	735.71	16.33	36.08	399.8	352.97	241.97	EXOC2
chr16	23456081	23456581	4.5304	2.22549	5.20686	-1.22259	-0.0317921	0.0305637	8.44	0.72	4.86	15	0	120.76	11.98	8.42	2.16	10.99	8.81	30.58	99.22	18.62	3.77	22.48	4.08	9.41	67.01	33.62	12.41	N/A
chr7	18817005	18817505	6.06682	3.71201	6.74794	-0.860501	-0.032322	0.0305389	38.59	0.72	0	7.5	177.39	157.21	87.82	18.23	210.61	19.53	11.32	135.86	81.85	18.62	17.58	0.78	2.04	15.69	209.56	151.97	81.9	HDAC9
chr3	30091271	30091771	6.608	3.99992	7.3102	-0.86831	-0.0352256	0.0305144	45.83	2.17	0	11.25	548.13	18.23	57.21	56.1	1.44	37.85	16.36	274.66	115.34	53.21	21.35	215.52	0	15.69	232.27	154.07	99.27	N/A
chr18	46870238	46870738	5.72189	6.78082	3.30657	1.03389	0.0368003	0.030497	6.03	186.01	137.83	20	0	2.28	17.3	9.82	0	14.65	7.55	88.81	31	29.27	18.84	3.88	0	0	214.1	105.05	13.65	PIAS2,LOC124904294
chr17	78148947	78149447	5.0747	2.18914	5.79587	-1.40057	-0.0381869	0.0304946	12.06	0	1.62	18.75	174.2	0	29.27	16.83	122.91	13.43	13.84	171.15	52.09	10.64	23.86	0.78	0	0	59.06	73.54	43.43	C17orf99
chrX	71369579	71370079	4.08914	1.00713	4.82157	-2.24799	-0.0397568	0.0304811	6.03	0	0	5	0.64	104.81	2.66	7.01	0	0	0	47.64	29.76	7.98	3.77	59.69	63.29	9.41	41.46	33.62	13.65	TAF1
chr11	77620942	77621442	5.5686	2.95906	6.27091	-1.08097	-0.0353113	0.0304482	21.71	0	1.62	22.5	127.62	132.15	26.61	33.66	146.63	24.42	20.13	155.27	142.62	18.62	13.82	152.72	0	0	75.53	132.36	33.5	CLNS1A
chr2	30858597	30859097	4.55326	1.61124	5.27782	-1.70558	-0.0386932	0.0304453	8.44	0.72	0	2.5	132.72	0	19.96	11.22	1.44	10.99	3.77	118.8	10.54	13.3	13.82	1.55	0	0	73.83	56.73	27.3	LOC124905982
chrX	150681949	150682449	6.17432	4.26255	6.80721	-0.674086	-0.026704	0.0304382	45.83	10.13	1.62	7.5	19.78	323.54	97.13	35.06	140.88	73.25	36.49	52.93	219.51	29.27	21.35	44.19	51.04	21.96	164.69	186.29	145.18	N/A
chr1	89890787	89891287	5.9855	3.63009	6.66667	-0.875157	-0.0324132	0.0304349	34.97	2.17	0	27.5	248.22	109.37	21.29	19.64	2.16	8.55	21.39	66.46	107.28	7.98	7.54	0	0	7.84	156.17	77.04	40.95	LRRC8D
chr2	87236672	87237172	3.74379	0.6852	4.47496	-2.68959	-0.0397433	0.0304217	4.82	0	0	17.5	1.91	29.62	39.92	4.21	29.47	0	21.39	31.76	0	18.62	20.1	0.78	0	1.57	26.69	58.13	9.93	LOC107985771
chr5	85638588	85639088	5.62871	3.62067	6.27352	-0.791338	-0.0281355	0.0303828	36.18	0.72	0	11.25	125.71	97.97	74.51	53.3	2.16	56.16	27.68	99.39	98.6	29.27	26.38	66.67	53.08	26.67	34.07	44.82	83.14	N/A
chr6	13014668	13015168	4.92576	2.09135	5.64371	-1.42789	-0.0374713	0.0302904	8.44	4.34	0	13.75	0.64	107.09	78.5	5.61	0	14.65	15.1	10	182.31	47.89	16.33	0.78	0	1.57	23.28	222.71	99.27	PHACTR1
chr2	230460464	230460964	6.13955	4.29643	6.76338	-0.653385	-0.0260546	0.0302805	31.35	6.51	21.08	8.75	43.39	202.78	179.63	15.43	79.79	28.08	32.71	63.52	126.5	106.42	12.56	88.38	0	89.41	187.98	214.3	253.14	SP100,LOC101928816
chr15	83073774	83074274	6.41767	7.39838	4.52834	0.706993	0.0305869	0.0302768	31.35	2.9	471.87	38.75	12.12	6.84	34.59	35.06	20.13	50.06	40.26	12.35	7.44	15.96	43.96	5.43	398.13	73.73	6.25	4.2	35.99	N/A
chr6	73623745	73624245	4.42068	5.49558	1.86489	1.55409	0.0385901	0.0302745	0	135.35	0	5	0.64	2.28	6.65	7.01	308.36	14.65	6.29	68.22	103.56	2.66	6.28	0.78	0	18.82	149.93	76.34	11.17	SLC17A5
chr16	26596568	26597068	6.11831	6.93247	4.90506	0.498239	0.0210164	0.0302701	65.12	184.57	116.75	8.75	15.31	15.95	79.83	26.65	41.69	42.73	41.52	99.39	22.94	55.87	25.12	14.73	24.5	28.24	129.48	34.32	147.66	N/A
chr22	38169118	38169618	6.47987	4.06372	7.16647	-0.816929	-0.0332669	0.0302691	49.44	0.72	0	11.25	422.42	79.75	61.21	47.69	156.7	39.07	40.26	206.44	173.63	26.6	18.84	237.23	65.33	0	113.01	170.18	53.36	PLA2G6
chr3	16016812	16017312	6.42309	3.93313	7.11595	-0.853742	-0.0340994	0.0302675	45.83	0	0	17.5	269.91	182.28	85.16	57.5	605.22	28.08	44.04	355.82	179.21	55.87	33.91	263.58	0	47.06	222.05	233.21	63.28	N/A
chr19	41978130	41978630	7.84753	5.41312	8.53571	-0.656077	-0.0334532	0.0302662	127.83	0	0	8.75	863.34	426.07	186.28	100.98	0.72	86.68	33.97	531.09	244.32	71.83	67.83	113.19	332.8	36.08	386.17	243.72	182.41	ATP1A3
chr7	5782507	5783007	6.40782	4.51193	7.03866	-0.640411	-0.0268065	0.0302529	55.47	0	12.97	21.25	292.89	157.21	54.55	71.53	71.88	39.07	16.36	235.25	93.01	63.85	25.12	28.68	46.96	26.67	274.3	135.16	79.42	N/A
chr14	61148083	61148583	6.56376	3.94851	7.2665	-0.878287	-0.0353749	0.0302517	18.09	28.23	0	21.25	473.47	102.53	18.63	22.44	209.17	62.27	21.39	241.72	193.47	5.32	21.35	371.34	0	6.27	259.53	143.57	24.82	N/A
chr2	70959710	70960210	5.31594	2.93313	5.99959	-1.02992	-0.0329108	0.0302312	22.91	0	0	22.5	113.58	86.58	33.26	28.05	232.89	26.86	20.13	97.04	142	21.28	17.58	26.36	0	6.27	152.77	101.55	29.78	ATP6V1B1
chr4	109047678	109048178	4.27076	5.23985	2.44347	1.09745	0.0295557	0.0302199	8.44	98.44	6.49	10	5.1	0	6.65	11.22	5.03	4.88	8.81	81.16	24.18	10.64	12.56	0.78	0	7.84	52.25	35.72	19.85	COL25A1,LOC124900756
chrX	3666237	3666737	4.66784	5.75675	1.97501	1.53861	0.039792	0.0301785	2.41	80.34	79.46	3.75	0	0	11.98	12.62	59.66	4.88	23.91	35.88	47.13	0	1.26	131.02	0	0	48.84	29.41	13.65	PRKX,PRKX-AS1
chr16	84627481	84627981	2.30504	0	3.06121	-8.26266	-0.0438606	0.0301737	1.21	0	0	18.75	0	0	14.64	5.61	166.04	26.86	3.77	19.41	17.98	15.96	2.51	0	0	0	101.65	49.72	3.72	N/A
chr3	131728565	131729065	5.16093	2.51306	5.8661	-1.21969	-0.0359596	0.0301712	15.68	1.45	0	8.75	163.35	0	61.21	28.05	212.04	8.55	25.16	67.64	30.38	23.94	7.54	137.22	95.96	0	138.57	23.81	45.91	CPNE4
chr7	107175759	107176259	7.12105	4.66248	7.81129	-0.743218	-0.0338132	0.0301694	75.97	0	0	5	553.87	259.75	79.83	85.55	258.05	26.86	47.81	252.31	133.94	39.91	35.17	190.71	4.08	12.55	210.69	262.63	116.64	HBP1
chr3	129394879	129395379	5.29209	2.27016	6.02124	-1.40332	-0.0396697	0.0301639	14.47	0	0	11.25	240.56	0	7.98	29.45	31.63	18.31	23.91	128.8	11.16	15.96	16.33	0	0	14.12	184.57	35.02	7.45	RPL32P3
chr4	159454620	159455120	6.85863	4.50141	7.53997	-0.742893	-0.0326474	0.0301341	66.33	0	1.62	25	319.05	293.92	106.45	56.1	177.54	70.81	13.84	272.89	221.37	34.59	31.4	164.35	0	29.8	277.14	295.54	91.82	N/A
chr3	172311485	172311985	4.33606	1.6852	5.04144	-1.57524	-0.0359213	0.0300725	9.65	0	0	6.25	3.19	111.64	10.64	2.81	80.5	21.98	8.81	35.29	32.24	23.94	7.54	71.32	0	15.69	51.11	47.62	8.69	FNDC3B
chr17	29691411	29691911	4.56798	2.2144	5.24898	-1.24137	-0.0326949	0.0300575	10.85	1.45	1.62	7.5	57.43	59.24	27.94	35.06	77.63	18.31	3.77	105.28	84.33	2.66	7.54	0.78	89.83	18.82	156.17	122.56	16.13	SSH2
chr17	8299402	8299902	5.29267	2.978	5.97006	-1.00098	-0.0322258	0.0300216	22.91	0.72	0	21.25	114.22	97.97	17.3	29.45	180.42	35.41	27.68	112.92	125.26	23.94	13.82	90.7	0	15.69	165.26	105.75	27.3	N/A
chr14	22921387	22921887	4.86559	5.93163	2.38962	1.30805	0.0377048	0.03002	14.47	0	168.64	15	0.64	0	5.32	19.64	1.44	50.06	41.52	45.29	127.74	7.98	3.77	0.78	2.04	0	74.96	54.63	3.72	PRMT5,PRMT5-AS1
chr8	94468397	94468897	5.73001	6.71402	3.82243	0.811064	0.0310121	0.0299925	45.83	155.62	113.51	16.25	5.74	0	34.59	23.84	253.01	20.76	6.29	132.33	142	69.17	11.3	62.79	0	9.41	156.74	147.77	67.01	RAD54B
chr2	241387312	241387812	5.1103	2.52764	5.81056	-1.19767	-0.0354501	0.0299925	15.68	0	1.62	23.75	122.51	72.91	5.32	7.01	1.44	17.09	7.55	55.28	27.28	7.98	17.58	0.78	0	0	13.06	58.83	12.41	FARP2
chr17	584093	584593	5.74992	3.11823	6.45389	-1.04705	-0.0357772	0.0299815	21.71	4.34	0	13.75	0	275.69	61.21	37.87	267.39	23.2	11.32	255.84	136.42	18.62	21.35	19.38	0	36.08	241.36	268.23	43.43	VPS53
chr2	218648758	218649258	7.25191	4.60035	7.95734	-0.789221	-0.0360979	0.0299647	71.15	0	1.62	16.25	0	911.39	66.53	37.87	253.01	69.59	52.84	135.27	562.43	18.62	38.94	55.82	189.88	34.51	104.49	341.76	70.73	ZNF142
chr3	151311747	151312247	5.66039	2.77266	6.38168	-1.19973	-0.038562	0.0299634	20.5	0	0	17.5	191.43	82.02	42.58	14.03	288.95	34.19	16.36	126.45	116.58	26.6	6.28	144.2	0	0	252.15	126.76	19.85	GPR87,MED12L
chr1	150158748	150159248	5.67836	2.93313	6.39042	-1.12082	-0.0371296	0.0299379	22.91	0	0	26.25	105.92	175.44	27.94	16.83	247.98	15.87	6.29	399.34	267.26	2.66	16.33	110.08	2.04	17.26	163.56	226.21	8.69	PLEKHO1
chr3	144780154	144780654	4.74753	2.1821	5.44646	-1.31565	-0.035476	0.0299251	9.65	0.72	3.24	23.75	117.41	0	33.26	8.42	1.44	13.43	7.55	160.56	1.24	29.27	7.54	0.78	0	15.69	143.11	13.31	26.06	N/A
chrX	44535969	44536469	4.81663	1.74605	5.54845	-0.00709666	-0.0404618	0.0299011	8.44	0	1.62	5	169.1	9.11	3.99	8.42	0	12.21	0	0.59	26.66	0	2.51	0	0	12.55	31.8	11.91	3.72	FUNDC1
chr19	3903697	3904197	5.36498	6.37617	3.29597	0.949878	0.033241	0.0299005	19.3	83.96	145.94	13.75	0.64	2.28	22.62	11.22	161.01	9.77	12.58	31.17	63.25	34.59	5.02	185.28	0	17.26	90.86	30.81	8.69	ATCAY
chr4	100048289	100048789	5.91498	2.93313	6.64186	-1.17641	-0.0394842	0.0298886	22.91	0	0	2.5	120.6	200.51	75.84	18.23	69	34.19	1.26	174.09	104.18	58.53	17.58	0	0	0	151.63	114.15	59.56	N/A
chr19	2293572	2294072	5.90747	6.81961	4.34522	0.649056	0.026446	0.0298722	90.45	159.23	89.19	7.5	0.64	15.95	57.21	47.69	237.2	58.6	52.84	425.22	195.95	39.91	38.94	300.8	116.38	20.39	247.61	363.47	98.03	LINGO3
chr17	20525039	20525539	5.85868	6.8275	4.03282	0.758105	0.0298649	0.0298632	12.06	301.1	27.57	10	31.9	2.28	21.29	21.04	4.31	53.72	15.1	177.62	57.67	15.96	8.79	3.1	0	20.39	152.2	70.03	16.13	N/A
chr21	41713967	41714467	4.6561	5.69902	2.36771	1.26367	0.0359378	0.0298464	31.35	124.49	0	10	0	0	10.64	36.47	414.74	62.27	2.52	106.45	6.82	26.6	31.4	421.73	67.38	50.2	154.47	13.31	13.65	LINC00479
chr22	37246819	37247319	7.18028	4.47181	7.88979	-0.817735	-0.0368442	0.0298408	65.12	1.45	0	15	805.28	75.19	53.22	82.75	313.39	25.64	16.36	278.19	164.33	21.28	27.63	509.34	0	4.71	331.09	110.65	76.93	N/A
chr11	25115095	25115595	6.60593	4.74146	7.23263	-0.608143	-0.0265822	0.0298387	77.18	1.45	1.62	8.75	303.1	120.76	168.98	65.92	92.72	43.95	25.16	93.51	124.64	69.17	35.17	67.45	77.58	25.1	134.02	109.95	204.74	N/A
chr3	75623668	75624168	5.03296	2.31101	5.74341	-1.30966	-0.0371568	0.0298224	13.27	0	1.62	10	155.06	0	49.23	42.08	60.38	10.99	21.39	11.17	10.54	26.6	21.35	0	0	1.57	90.3	41.32	75.69	UNC93B3
chr5	109429695	109430195	6.33566	3.20876	7.07044	-1.13733	-0.0408478	0.0298201	27.74	0	0	21.25	356.06	107.09	53.22	8.42	0	18.31	20.13	226.43	39.69	23.94	5.02	270.56	0	0	227.16	126.06	34.74	N/A
chr12	20709568	20710068	6.10473	3.86282	6.77507	-0.808977	-0.0316166	0.0298122	19.3	6.51	17.84	21.25	386.05	6.84	23.95	26.65	63.97	50.06	39	158.21	1.86	18.62	20.1	3.88	0	36.08	143.68	13.31	58.32	SLCO1C1
chr3	44903699	44904199	4.53962	5.60433	2.07516	1.42895	0.0385711	0.0298104	59.09	86.86	0	3.75	0	9.11	3.99	54.7	158.85	37.85	13.84	217.02	31.62	21.28	30.14	132.57	0	0	227.16	49.72	12.41	TGM4
chr8	8342184	8342684	6.56803	4.41669	7.22903	-0.709566	-0.0302473	0.02981	24.12	31.85	8.11	5	398.17	182.28	14.64	32.26	56.78	26.86	21.39	189.97	89.29	31.93	11.3	38.76	0	7.84	184.57	124.66	29.78	PRAG1
chr9	16133809	16134309	6.04373	2.85513	6.78162	-1.24516	-0.0413945	0.0298055	21.71	0	0	17.5	400.72	4.56	17.3	30.86	0	37.85	20.13	187.62	84.95	7.98	6.28	24.03	0	0	212.96	101.55	23.58	N/A
chr12	64155439	64155939	5.56311	3.101	6.25366	-1.00963	-0.0341681	0.0297966	24.12	0	1.62	6.25	126.34	152.66	19.96	71.53	1.44	30.52	17.61	187.03	223.23	7.98	7.54	52.72	134.75	9.41	177.19	105.05	45.91	SRGAP1
chr2	151798323	151798823	5.29106	6.31148	3.16206	0.994842	0.0340422	0.0297913	45.83	4.34	188.1	5	1.91	2.28	26.61	18.23	74.75	7.33	3.77	46.46	45.89	10.64	2.51	0	0	0	96.54	45.52	16.13	ARL5A
chr5	55924729	55925229	5.19587	2.34057	5.91515	-1.33384	-0.0384495	0.0297817	14.47	0.72	0	17.5	210.57	0	13.31	14.03	89.13	23.2	16.36	124.68	161.22	15.96	8.79	62.79	0	1.57	65.31	204.5	14.89	N/A
chr10	5582592	5583092	4.71229	1.6852	5.44172	-1.68526	-0.0400277	0.0297795	9.65	0	0	11.25	60.62	82.02	19.96	26.65	71.16	24.42	23.91	89.4	0	15.96	21.35	0	2.04	0	164.69	25.91	13.65	N/A
chr12	6590610	6591110	7.08056	4.31002	7.79433	-0.853237	-0.0375558	0.0297659	57.89	0	1.62	33.75	616.4	168.61	69.19	86.96	0	32.96	22.65	192.32	321.83	15.96	23.86	327.93	0	23.53	245.33	131.66	68.25	CHD4
chr6	1637233	1637733	6.56496	4.22746	7.24448	-0.775671	-0.032712	0.0297641	55.47	0.72	0	27.5	423.06	61.52	94.47	77.14	281.77	63.49	12.58	180.56	179.83	55.87	65.31	213.97	0	31.37	189.68	257.02	135.26	GMDS
chr19	16348972	16349472	4.93337	1.85513	5.6656	-1.6055	-0.0404467	0.029738	10.85	0	0	6.25	0.64	186.83	9.31	11.22	50.32	9.77	25.16	111.75	14.88	0	11.3	88.38	0	12.55	198.77	93.84	18.61	N/A
chr17	67926245	67926745	5.81526	3.64869	6.47787	-0.826418	-0.0306161	0.0297138	36.18	1.45	0	7.5	210.57	102.53	35.93	82.75	56.07	69.59	44.04	102.92	141.38	42.57	31.4	131.02	0	47.06	115.28	164.58	65.77	BPTF
chr2	20241093	20241593	6.113	4.08931	6.75968	-0.723707	-0.0288092	0.0297101	49.44	0	1.62	13.75	259.71	61.52	98.46	64.52	135.85	68.37	40.26	386.4	331.75	45.23	42.71	247.3	42.88	76.86	316.89	225.51	81.9	DRG1P1
chr6	34219611	34220111	6.5615	4.55622	7.20598	-0.660195	-0.0286279	0.0297052	32.56	0.72	37.3	20	259.71	264.3	46.57	25.25	102.07	34.19	32.71	145.27	99.22	50.55	12.56	89.15	0	50.2	124.94	149.87	48.39	CYCSP55
chr5	128109102	128109602	6.09948	3.54318	6.79769	-0.938054	-0.0353295	0.029683	34.97	0	0	17.5	257.15	134.43	35.93	40.67	161.01	35.41	13.84	162.33	171.15	21.28	16.33	58.92	144.96	0	233.41	218.5	33.5	POGLUT2P1,SLC12A2
chr16	32687875	32688375	1.78487	0	2.51823	-7.98198	-0.0404384	0.0296732	1.21	0	0	2.5	2.55	4.56	13.31	4.21	0	3.66	3.77	51.76	2.48	10.64	6.28	7.75	0	9.41	67.01	12.61	11.17	N/A
chr3	113515186	113515686	4.22251	2.2144	4.86734	-1.13268	-0.0283996	0.0296549	10.85	1.45	1.62	11.25	13.4	77.47	14.64	14.03	1.44	12.21	5.03	12.35	18.6	7.98	8.79	10.85	0	17.26	2.84	2.1	13.65	N/A
chr19	761909	762409	8.71186	7.19504	9.28515	-0.367472	-0.0219859	0.0296384	319.58	87.58	32.43	25	1593.97	571.9	304.7	130.43	197.67	120.87	49.07	376.41	255.48	210.18	89.18	252.73	112.29	83.14	436.15	429.31	286.64	MISP
chr11	95938359	95938859	5.51924	2.86672	6.22475	-1.11591	-0.0364813	0.0296362	18.09	2.17	1.62	11.25	269.28	0	18.63	12.62	110.69	9.77	2.52	57.05	68.21	29.27	8.79	0.78	0	4.71	132.89	56.73	9.93	N/A
chr7	22656152	22656652	5.40547	2.59209	6.12207	-0.0044514	-0.0380504	0.0296355	18.09	0	0	18.75	0.64	223.29	35.93	21.04	207.01	45.17	23.91	199.38	131.46	39.91	13.82	0	247.05	26.67	127.78	79.14	29.78	LOC401312
chr9	108950907	108951407	6.59357	4.28048	7.27082	-0.76296	-0.0324953	0.0296255	56.68	0	1.62	26.25	284.59	264.3	42.58	40.67	2.88	56.16	23.91	215.26	132.08	39.91	25.12	2.33	108.21	18.82	30.67	116.96	52.12	CTNNAL1
chr9	1322131	1322631	6.03634	3.60169	6.72455	-0.898905	-0.0339597	0.0296171	34.97	1.45	0	7.5	160.16	111.64	143.7	9.82	1.44	24.42	31.45	238.78	85.57	130.36	7.54	229.47	0	20.39	197.63	154.77	256.86	LOC102723803
chr3	166827103	166827603	6.22933	3.6852	6.92658	-0.908573	-0.035205	0.0296161	38.59	0	0	20	113.58	314.43	38.59	56.1	1.44	26.86	67.94	57.05	194.71	34.59	20.1	69.77	0	9.41	120.96	240.21	84.38	N/A
chr7	155769112	155769612	7.59637	5.59234	8.24071	-0.23565	-0.028477	0.0296146	65.12	79.62	0	11.25	713.39	334.93	150.35	71.53	368.74	83.02	15.1	307.01	198.43	71.83	23.86	160.48	59.21	28.24	437.28	307.45	204.74	RBM33
chr1	173793374	173793874	4.76651	1.74605	5.49558	-1.64856	-0.0403191	0.0296048	8.44	0	1.62	6.25	158.25	0	15.97	8.42	121.48	3.66	6.29	82.93	132.7	10.64	13.82	0.78	0	0	53.95	44.82	24.82	N/A
chr5	55034887	55035387	3.91494	1.00713	4.63746	-2.19194	-0.0393252	0.0295903	6.03	0	0	17.5	72.74	0	9.31	22.44	134.41	31.74	16.36	81.75	123.4	21.28	5.02	0	0	0	140.84	97.35	38.47	N/A
chr20	23760756	23761256	5.85808	3.00713	6.57708	-1.12646	-0.0385415	0.0295824	24.12	0	0	18.75	222.06	118.48	22.62	9.82	143.04	14.65	20.13	262.31	72.55	26.6	23.86	93.8	0	0	153.33	130.96	19.85	N/A
chr14	55185050	55185550	6.33443	4.44249	6.96476	-0.64753	-0.0270942	0.0295762	59.09	2.9	3.24	12.5	237.37	168.61	81.16	131.84	314.83	39.07	21.39	230.55	174.25	50.55	30.14	221.72	55.13	36.08	302.12	280.83	158.83	DLGAP5
chr12	66249123	66249623	5.94837	3.44009	6.64274	-0.947316	-0.034902	0.0295547	32.56	0	0	15	252.69	93.42	38.59	49.09	90.57	15.87	20.13	79.99	189.75	29.27	10.05	200.01	0	54.9	90.3	154.77	43.43	IRAK3
chr8	102574986	102575486	6.32218	3.6852	7.02655	-0.929215	-0.0363622	0.0295318	38.59	0	0	17.5	355.42	50.13	98.46	63.11	458.59	29.3	13.84	231.73	192.23	47.89	17.58	106.98	0	3.14	226.03	159.68	93.07	N/A
chr22	16656652	16657152	5.51396	2.77266	6.22575	-1.1641	-0.0375307	0.0295257	20.5	0	0	15	243.11	0	41.25	35.06	54.63	21.98	13.84	88.22	60.77	5.32	7.54	78.3	0	31.37	82.35	18.21	54.6	PARP4P3,ANKRD62P1-PARP4P3
chr3	190507447	190507947	5.75246	3.40771	6.43265	-0.914626	-0.0330027	0.0295055	28.94	2.9	0	7.5	254.6	18.23	65.2	39.27	212.04	36.63	15.1	265.84	95.49	42.57	28.89	96.13	0	34.51	167.53	190.49	55.84	N/A
chr1	591248	591748	7.04741	4.6852	7.7292	-0.720997	-0.0331744	0.0295002	77.18	0	0	13.75	322.24	416.96	95.8	49.09	79.07	19.53	45.3	141.74	104.8	66.51	64.06	59.69	0	20.39	239.09	236.01	181.17	LOC105378947
chr8	29987553	29988053	4.7604	1.6852	5.49246	-1.69862	-0.040665	0.0294938	9.65	0	0	20	0	148.1	11.98	11.22	0.72	6.1	16.36	163.5	54.57	10.64	11.3	200.01	0	6.27	110.17	40.62	11.17	N/A
chr6	131941088	131941588	5.69313	2.95906	6.40442	-1.11131	-0.0374784	0.0294751	21.71	0	1.62	10	202.91	97.97	27.94	21.04	112.13	21.98	7.55	149.97	98.6	0	27.63	0	4.08	10.98	127.78	163.18	13.65	CCN2-AS1
chr14	75042615	75043115	6.18928	3.7556	6.8774	-0.871081	-0.034081	0.0294664	39.8	0.72	0	23.75	260.98	138.99	46.57	30.86	191.92	63.49	47.81	178.2	102.94	15.96	18.84	65.12	0	3.14	349.26	107.15	49.63	MLH3
chr1	15845950	15846450	5.81332	2.93313	6.53415	-1.15286	-0.0389162	0.0294654	22.91	0	0	16.25	121.24	180	53.22	32.26	0	14.65	18.87	154.68	86.19	15.96	0	57.37	0	47.06	111.31	140.07	16.13	SPEN-AS1
chr4	36052458	36052958	6.4298	4.23365	7.09549	-0.743628	-0.031159	0.0294628	54.27	2.17	0	30	319.69	132.15	65.2	46.28	94.88	21.98	31.45	77.05	62.01	47.89	25.12	636.48	2.04	40.79	143.11	46.92	90.58	ARAP2
chr20	53616853	53617353	4.9056	2.48686	5.59242	-1.16594	-0.0339996	0.0294515	14.47	0.72	1.62	11.25	82.95	45.57	53.22	29.45	0	19.53	11.32	37.64	116.58	23.94	17.58	0.78	0	7.84	217.51	79.14	53.36	LOC105372672
chr1	31216663	31217163	6.24209	4.26867	6.88272	-0.687911	-0.0281592	0.0294443	33.77	22.44	1.62	6.25	300.54	125.32	39.92	44.88	82.66	37.85	28.94	269.95	149.44	63.85	17.58	60.47	4.08	9.41	130.05	162.48	55.84	NKAIN1
chr11	28378235	28378735	7.39433	5.49652	8.02542	-0.545232	-0.0271587	0.0294356	59.09	73.1	3.24	30	479.21	344.05	188.94	68.72	226.42	107.44	22.65	273.48	282.14	82.48	56.52	400.8	144.96	1.57	411.73	280.13	203.5	METTL15
chr1	159997176	159997676	6.49833	4.50796	7.14103	-0.662479	-0.0284542	0.029427	63.92	4.34	0	18.75	184.41	280.25	81.16	42.08	247.98	43.95	6.29	224.67	113.48	66.51	22.61	61.24	18.38	59.61	167.53	159.68	155.11	N/A
chr1	77938257	77938757	5.92091	3.38564	6.61746	-0.964773	-0.0353187	0.0294255	31.35	0	0	8.75	253.32	93.42	37.26	32.26	171.79	29.3	15.1	123.51	102.94	31.93	17.58	64.35	0	9.41	152.2	184.89	27.3	NEXN
chr2	24963954	24964454	5.46774	3.42339	6.11683	-0.835507	-0.0292236	0.0294211	28.94	0	3.24	16.25	65.72	150.38	45.24	30.86	56.78	23.2	16.36	79.99	66.97	13.3	15.07	1.55	4.08	10.98	131.19	162.48	54.6	DNAJC27
chr3	75425356	75425856	7.46766	5.2371	8.13686	-0.634724	-0.0315048	0.0294206	16.88	96.26	0	36.25	822.51	104.81	162.33	25.25	181.14	42.73	46.55	375.82	247.42	55.87	15.07	125.59	0	34.51	288.49	270.33	186.13	FAM86DP
chr2	69269681	69270181	4.94955	2.18914	5.66264	-1.36708	-0.0379487	0.0294054	12.06	0	1.62	22.5	160.16	0	19.96	28.05	2.16	13.43	8.81	48.82	24.8	10.64	2.51	55.04	0	1.57	30.67	91.74	12.41	N/A
chr17	59774762	59775262	5.81826	3.32906	6.51107	-0.965668	-0.034834	0.0293871	30.15	0	0	11.25	256.51	63.8	33.26	37.87	135.13	21.98	28.94	166.44	91.77	29.27	20.1	120.94	0	18.82	145.38	167.38	45.91	VMP1
chr11	118853017	118853517	6.3237	7.26516	4.63239	0.648111	0.0285048	0.0293654	126.62	148.38	186.48	6.25	1.91	4.56	86.49	120.62	270.27	23.2	16.36	249.37	278.42	58.53	48.99	369.02	16.33	61.18	257.26	330.56	95.55	N/A
chr5	65471451	65471951	6.04988	3.47181	6.74979	-0.957142	-0.0358011	0.0293647	32.56	0.72	0	11.25	132.09	239.24	47.9	25.25	429.12	31.74	33.97	71.16	81.85	15.96	20.1	27.91	0	0	165.83	72.83	42.19	ADAMTS6
chr15	29318260	29318760	4.02712	1.27016	4.73998	-1.8916	-0.0378031	0.0293272	7.24	0	0	11.25	2.55	47.85	45.24	25.25	303.33	36.63	25.16	317.59	76.89	5.32	21.35	110.86	0	10.98	206.15	59.53	42.19	ENTREP2
chr5	90313445	90313945	4.36732	1.72089	5.07238	-1.55399	-0.0363951	0.0292803	8.44	1.45	0	1.25	1.91	104.81	26.61	4.21	0.72	23.2	2.52	23.53	2.48	10.64	8.79	3.1	0	3.14	22.72	49.72	4.96	N/A
chr5	11068482	11068982	6.61918	4.38564	7.28868	-0.731562	-0.0317691	0.0292539	62.71	0	0	27.5	185.69	223.29	188.94	47.69	3.59	42.73	45.3	231.73	229.44	143.67	17.58	129.47	2.04	67.45	171.51	192.59	254.38	CTNND2
chr22	45276395	45276895	7.03195	5.08781	7.66896	-0.591035	-0.027981	0.0292461	97.68	4.34	0	8.75	431.35	300.76	73.18	46.28	58.94	50.06	50.33	295.83	193.47	58.53	52.75	125.59	49	45.49	151.06	184.89	99.27	N/A
chr1	95252683	95253183	4.68478	2.04829	5.38911	-1.39127	-0.0368785	0.0292419	8.44	0.72	3.24	12.5	137.83	0	17.3	49.09	66.85	24.42	16.36	88.81	132.08	13.3	6.28	0.78	0	0	120.96	184.89	9.93	N/A
chrX	123877538	123878038	6.96743	5.10348	7.59406	-0.572463	-0.0269045	0.0292366	85.62	9.41	8.11	2.5	381.58	291.64	97.13	89.76	151.67	31.74	22.65	55.28	92.39	37.25	20.1	3.88	44.92	40.79	78.37	114.15	79.42	XIAP
chr7	107269025	107269525	5.79127	3.41856	6.47401	-0.919282	-0.0335191	0.0292178	31.35	0.72	0	8.75	133.36	170.89	42.58	40.67	76.19	9.77	11.32	130.57	45.27	15.96	13.82	93.03	0	20.39	65.88	49.72	31.02	COG5
chr3	182906445	182906945	4.18647	1.00713	4.92391	-2.27823	-0.0418239	0.0292151	6.03	0	0	7.5	0	113.92	0	11.22	120.04	20.76	15.1	20	50.23	5.32	7.54	80.63	0	31.37	6.81	23.81	6.2	ATP11B
chr14	21281603	21282103	6.41708	3.3058	7.15105	-1.11082	-0.041322	0.0292073	28.94	0.72	0	7.5	469.64	50.13	41.25	22.44	0	6.1	1.26	158.8	90.53	10.64	6.28	38.76	0	0	203.31	151.97	26.06	RPGRIP1
chr8	40109985	40110485	5.91297	3.36328	6.61066	-0.972822	-0.0356655	0.0292066	30.15	0.72	0	16.25	272.47	72.91	29.27	49.09	1.44	25.64	22.65	134.09	37.83	34.59	31.4	48.07	0	1.57	140.84	109.25	23.58	LOC105379385
chr7	82052825	82053325	4.66632	2.00713	5.37231	-1.41592	-0.0367705	0.0292006	12.06	0	0	12.5	1.28	141.27	10.64	16.83	1.44	9.77	8.81	6.47	58.29	5.32	17.58	1.55	0	21.96	48.84	52.53	16.13	CACNA2D1
chr18	34069998	34070498	6.76071	4.53821	7.4291	-0.709829	-0.0317019	0.0291725	67.53	2.17	0	16.25	427.52	177.72	67.86	26.65	207.73	39.07	23.91	174.09	186.03	53.21	26.38	241.1	6.13	31.37	197.06	76.34	117.88	NOL4
chr7	33343990	33344490	6.05568	3.94619	6.71214	-0.764808	-0.030259	0.0291702	41	3.62	1.62	16.25	252.69	86.58	63.87	58.91	172.51	36.63	28.94	255.84	189.13	77.15	40.19	239.55	4.08	4.71	251.58	185.59	117.88	BBS9
chr2	133178416	133178916	4.25055	1.45085	4.96625	-1.76825	-0.0380089	0.0291681	6.03	2.17	0	6.25	4.47	95.7	18.63	37.87	160.29	15.87	31.45	53.52	3.1	10.64	5.02	131.02	0	0	53.38	16.11	28.54	NCKAP5
chr9	125199638	125200138	5.51517	6.51293	3.52854	0.882366	0.0326276	0.0291541	103.71	0	170.26	13.75	4.47	0	27.94	56.1	0.72	17.09	15.1	18.82	21.7	10.64	65.31	9.3	12.25	25.1	31.23	51.82	47.15	LOC105376271
chr4	147505635	147506135	5.51033	6.52029	3.44907	0.916763	0.0336018	0.0291515	19.3	55.01	201.07	10	5.74	0	27.94	11.22	119.32	23.2	15.1	151.74	125.88	10.64	21.35	203.11	0	15.69	109.61	121.16	24.82	GTF2F2P1,EDNRA
chr12	47759476	47759976	5.1674	6.23252	2.69938	1.20417	0.0386145	0.0291296	12.06	213.52	0	13.75	0.64	2.28	9.31	14.03	65.41	19.53	11.32	239.96	195.33	5.32	18.84	48.84	2.04	0	69.28	93.14	2.48	SLC48A1
chr7	137819176	137819676	3.91896	1.27016	4.62419	-1.85599	-0.0367261	0.0291265	7.24	0	0	12.5	8.3	75.19	2.66	12.62	98.47	19.53	11.32	70.58	200.29	15.96	6.28	42.64	0	26.67	83.48	144.97	21.09	DGKI
chr3	188490748	188491248	5.10144	2.64869	5.79119	-1.12563	-0.034631	0.0291188	18.09	0.72	0	10	134	45.57	31.93	14.03	83.38	34.19	10.07	161.74	135.8	10.64	17.58	66.67	0	9.41	156.74	72.83	17.37	LPP
chr19	58194554	58195054	5.95152	6.92127	4.12079	0.746701	0.0307211	0.0291062	85.62	162.85	115.13	21.25	0.64	9.11	38.59	54.7	308.36	36.63	25.16	162.33	89.29	21.28	31.4	251.18	0	26.67	127.21	127.46	26.06	ZNF274
chr12	19303973	19304473	3.27487	0.270163	4.00306	-3.84037	-0.0404991	0.0290966	3.62	0	0	10	0	34.18	19.96	8.42	86.97	15.87	2.52	54.7	62.63	21.28	3.77	69.77	53.08	0	111.31	78.44	23.58	PLEKHA5
chr4	109927363	109927863	4.01626	1.17068	4.73493	-2.00677	-0.0390696	0.0290791	6.03	0.72	0	10	92.52	0	3.99	19.64	0.72	21.98	8.81	54.11	41.55	10.64	11.3	2.33	0	0	74.96	30.81	18.61	EGF
chr11	14441351	14441851	3.60964	1.00713	4.31142	-2.087	-0.0363201	0.029061	6.03	0	0	17.5	0	43.29	18.63	8.42	43.85	20.76	25.16	108.22	106.66	26.6	17.58	57.37	0	39.22	107.9	110.65	21.09	LOC105376670
chr14	86406098	86406598	4.81116	2.55312	5.4831	-1.09972	-0.0324005	0.0290501	16.88	0.72	0	21.25	138.47	4.56	14.64	18.23	1.44	15.87	49.07	42.93	42.17	10.64	2.51	4.65	0	3.14	43.16	33.62	52.12	N/A
chr1	241418626	241419126	5.65891	6.72694	3.16538	1.08516	0.0388508	0.0290475	4.82	0	312.96	21.25	0	0	14.64	22.44	17.25	15.87	16.36	20	88.05	7.98	16.33	69	0	42.35	118.12	43.42	19.85	N/A
chr1	184960917	184961417	5.70807	3.45075	6.37993	-0.884714	-0.0322734	0.0290416	31.35	1.45	0	10	215.04	61.52	46.57	40.67	269.55	40.29	56.62	101.75	126.5	63.85	26.38	86.83	0	9.41	153.33	115.56	67.01	NIBAN1
chr11	18934271	18934771	5.96921	3.27016	6.67806	-1.02782	-0.0374944	0.0290236	28.94	0	0	8.75	291.61	54.68	54.55	37.87	0	68.37	17.61	228.78	138.28	31.93	12.56	52.72	2.04	9.41	326.54	95.95	89.34	MRGPRX1
chr1	192508337	192508837	3.88094	1.48114	4.5661	-1.6177	-0.034118	0.0290105	6.03	0.72	1.62	13.75	0.64	36.46	43.91	11.22	1.44	17.09	5.03	77.63	33.49	13.3	8.79	65.12	0	34.51	105.63	58.83	24.82	N/A
chr4	153445327	153445827	4.88907	2.01688	5.6094	-1.47116	-0.0398726	0.0289808	2.41	0	9.73	10	163.99	0	21.29	12.62	106.38	6.1	5.03	36.46	34.73	0	3.77	0.78	0	1.57	89.73	60.23	3.72	N/A
chr18	62892435	62892935	4.40085	5.43437	2.18148	1.31286	0.0359036	0.0289553	18.09	110.02	1.62	7.5	0	0	10.64	9.82	275.3	6.1	12.58	68.22	71.31	13.3	11.3	72.1	6.13	7.84	63.04	46.22	17.37	PHLPP1
chr3	134189298	134189798	6.16012	3.86093	6.83604	-0.822589	-0.032819	0.0289233	39.8	2.17	1.62	11.25	126.34	284.81	34.59	39.27	70.44	14.65	13.84	107.04	202.77	29.27	13.82	27.91	0	3.14	188.54	113.45	35.99	RYK
chr11	104228462	104228962	5.99633	3.81221	6.66078	-0.803451	-0.031448	0.0289194	39.8	0.72	1.62	3.75	275.02	66.08	59.88	32.26	33.78	13.43	8.81	25.88	31.62	23.94	12.56	67.45	0	43.92	93.14	56.03	83.14	N/A
chr15	23225635	23226135	4.95476	2.34057	5.65743	-1.26968	-0.0366808	0.0289185	14.47	0.72	0	16.25	139.11	31.9	14.64	14.03	1.44	19.53	5.03	20.58	15.5	10.64	8.79	168.23	2.04	0	101.65	8.4	23.58	LOC100421667
chr2	54941540	54942040	6.58101	3.9706	7.28339	-0.873603	-0.036589	0.0289128	47.03	0	0	12.5	388.6	159.49	62.54	56.1	86.97	29.3	27.68	180.56	181.69	39.91	26.38	0	0	14.12	140.84	293.44	85.62	EML6
chr9	40085764	40086264	4.144	5.19642	1.78183	1.53886	0.0373457	0.028882	47.03	62.97	0	1.25	3.19	0	9.31	40.67	75.47	58.6	7.55	49.4	58.29	7.98	31.4	82.95	0	0	151.63	99.45	32.26	N/A
chr6	107971504	107972004	4.52264	5.57832	2.13414	1.38202	0.0377318	0.0288497	9.65	0.72	132.97	5	1.91	0	10.64	21.04	5.75	3.66	6.29	58.23	90.53	31.93	22.61	26.36	0	0	78.94	10.51	3.72	N/A
chr19	43607684	43608184	4.57967	2.38564	5.24515	-1.13332	-0.0315975	0.0288432	15.68	0	0	18.75	29.99	52.4	50.56	40.67	86.97	36.63	18.87	106.45	76.27	15.96	20.1	2.33	0	9.41	93.14	67.93	42.19	ZNF428
chr5	151521561	151522061	6.8596	4.73591	7.51761	-0.665508	-0.0306821	0.0288217	75.97	0.72	3.24	16.25	412.85	234.68	69.19	74.33	212.76	18.31	8.81	90.57	70.69	42.57	25.12	481.43	65.33	58.04	298.15	161.08	47.15	FAT2,SLC36A1
chr20	954357	954857	6.48576	4.04275	7.17468	-0.826021	-0.0347091	0.0287922	49.44	0	0	26.25	135.91	321.26	94.47	29.45	0.72	30.52	27.68	34.11	200.91	37.25	22.61	34.89	100.04	1.57	106.77	116.96	99.27	N/A
chr20	3246158	3246658	5.63573	6.63853	3.61877	0.873554	0.0333264	0.0287807	45.83	235.23	17.84	3.75	12.12	0	33.26	35.06	197.67	37.85	25.16	141.74	211.45	21.28	28.89	76.75	0	4.71	124.37	182.79	34.74	N/A
chr1	27219243	27219743	2.74253	3.77709	0.515705	2.84876	0.0356705	0.0287723	15.68	10.86	14.59	3.75	0.64	0	1.33	7.01	166.04	2.44	6.29	1.76	72.55	21.28	10.05	44.19	106.17	4.71	31.8	17.51	21.09	N/A
chr12	14707858	14708358	6.98514	7.78637	5.81074	0.421599	0.0212928	0.0287691	129.04	366.24	167.02	21.25	12.76	125.32	65.2	106.59	209.89	76.92	39	102.92	257.34	37.25	82.9	263.58	263.38	92.55	96.54	172.98	47.15	GUCY2C-AS1
chr18	55627698	55628198	7.03533	4.80091	7.70491	-0.68134	-0.0321624	0.0287527	82	0	1.62	22.5	398.81	312.15	101.12	70.13	186.17	91.57	30.2	179.97	246.18	82.48	43.96	176.76	2.04	14.12	209.56	238.11	176.2	TCF4
chr17	16237863	16238363	4.32084	5.37494	1.94515	1.46165	0.0379112	0.0287485	3.62	120.87	0	8.75	0	0	6.65	7.01	38.81	14.65	11.32	11.76	3.72	2.66	2.51	0	40.83	18.82	14.2	17.51	11.17	PIGL
chr7	64855844	64856344	7.44122	8.28221	6.14269	0.430541	0.0230086	0.028748	600.56	180.95	152.43	1.25	105.29	116.2	59.88	330.99	247.98	194.12	5.03	138.21	65.11	53.21	263.77	337.23	216.42	51.77	131.19	54.63	76.93	ZNF138
chr12	7937265	7937765	6.51106	4.31166	7.17709	-0.733822	-0.0316869	0.0287402	56.68	2.9	0	23.75	164.63	289.37	101.12	49.09	8.63	24.42	45.3	214.67	173.01	42.57	32.66	120.94	0	25.1	140.84	188.39	67.01	N/A
chrX	3597131	3597631	5.63007	3.03184	6.33153	-1.05988	-0.0366387	0.0287328	19.3	3.62	1.62	1.25	302.46	9.11	9.31	12.62	3.59	6.1	12.58	75.87	9.92	7.98	11.3	77.52	6.13	0	81.21	23.11	11.17	N/A
chr12	2899510	2900010	4.15091	1.49256	4.85684	-1.69557	-0.0373068	0.0287196	8.44	0	0	23.75	1.91	41.01	49.23	22.44	21.56	46.39	8.81	124.68	139.52	29.27	6.28	0	112.29	28.24	118.12	176.48	18.61	TULP3
chr4	110565672	110566172	6.28532	4.14758	6.94485	-0.742276	-0.0309804	0.0287087	47.03	2.9	3.24	7.5	317.13	52.4	115.76	49.09	155.26	30.52	22.65	164.09	161.85	63.85	17.58	60.47	2.04	3.14	141.41	149.87	93.07	N/A
chr16	29332268	29332768	6.05699	3.69173	6.73906	-0.866485	-0.0338661	0.0287029	34.97	2.17	1.62	13.75	213.12	113.92	86.49	49.09	210.61	29.3	21.39	222.32	230.68	47.89	27.63	56.59	0	0	119.83	179.29	129.05	SNX29P2
chr1	228465120	228465620	4.36538	1.00713	5.11114	-2.33196	-0.0439599	0.0286948	6.03	0	0	27.5	83.59	20.51	6.65	11.22	0	0	11.32	218.2	86.81	18.62	0	0	0	0	263.51	24.51	4.96	N/A
chr7	138022709	138023209	5.29199	2.63022	5.99817	-1.18627	-0.0372595	0.0286815	12.06	6.51	0	5	228.44	2.28	19.96	22.44	214.2	24.42	22.65	68.22	54.57	5.32	10.05	31.79	2.04	0	98.25	10.51	17.37	LOC100128052
chr15	88559733	88560233	6.10005	6.91201	4.89351	0.497377	0.0218464	0.0286403	114.56	139.69	107.02	18.75	1.91	41.01	57.21	116.41	188.32	78.14	37.75	192.32	122.16	50.55	62.8	141.09	40.83	65.88	158.44	205.9	76.93	N/A
chr1	154235322	154235822	5.94784	2.93313	6.67659	-1.18392	-0.0410543	0.0286403	22.91	0	0	11.25	372.65	0	25.28	33.66	0	28.08	17.61	101.16	94.25	2.66	22.61	162.8	20.42	10.98	200.47	154.77	32.26	UBAP2L
chr7	107243072	107243572	6.32524	4.04979	6.99888	-0.787781	-0.032753	0.0286218	48.24	1.45	0	15	134.64	300.76	61.21	22.44	243.67	15.87	21.39	88.81	91.77	50.55	11.3	75.97	110.25	4.71	257.83	84.04	59.56	COG5
chr2	12551668	12552168	7.76388	5.52819	8.43359	-0.608443	-0.0322933	0.0286016	136.27	2.17	0	10	949.49	330.38	93.14	99.58	130.82	28.08	26.42	307.01	275.94	74.49	31.4	529.49	104.13	23.53	211.83	218.5	218.39	MIR3681HG
chr10	132634550	132635050	6.98625	4.52822	7.67645	-0.760191	-0.0350808	0.0285911	62.71	6.51	0	26.25	652.77	66.08	73.18	49.09	485.18	37.85	8.81	365.23	139.52	13.3	23.86	3.88	0	17.26	318.03	230.41	90.58	INPP5A
chr21	20914092	20914592	6.18079	4.07065	6.83731	-0.746738	-0.0306885	0.0285878	48.24	2.17	0	10	291.61	70.63	85.16	37.87	1.44	34.19	25.16	56.46	53.33	26.6	17.58	169	69.42	32.94	132.89	41.32	99.27	N/A
chr11	108059487	108059987	6.32531	3.38564	7.04974	-1.05593	-0.0403804	0.0285858	31.35	0	0	13.75	469.64	0	46.57	44.88	138.01	17.09	13.84	82.34	138.28	7.98	12.56	136.44	0	40.79	249.31	108.55	44.67	CUL5
chr9	35887921	35888421	7.66903	5.65806	8.3142	-0.554458	-0.0292782	0.0285736	96.48	55.01	0	18.75	656.6	512.66	85.16	100.98	446.37	69.59	41.52	128.21	176.73	29.27	38.94	289.94	55.13	15.69	203.31	216.4	84.38	N/A
chr19	20191267	20191767	4.29074	2.05304	4.96065	-1.26866	-0.0332341	0.028567	3.62	0.72	8.11	22.5	87.42	0	14.64	18.23	76.91	10.99	13.84	184.67	101.7	34.59	12.56	0.78	0	45.49	139.14	124.66	38.47	ZNF486,LOC105372310
chr7	77212177	77212677	5.7909	6.80843	3.68102	0.885419	0.0349969	0.0285623	14.47	81.79	239.99	18.75	0.64	15.95	15.97	15.43	138.73	10.99	8.81	15.88	75.65	2.66	5.02	117.84	0	23.53	71.56	4.9	19.85	CCDC146
chr3	188441610	188442110	7.24501	4.94072	7.92142	-0.679942	-0.0331999	0.0285601	89.24	2.9	0	17.5	563.44	291.64	97.13	50.49	125.79	34.19	12.58	182.32	215.79	74.49	20.1	92.25	0	23.53	169.23	186.99	107.96	LPP
chr17	3762510	3763010	5.00154	6.01704	2.90491	1.048	0.0346131	0.0285568	38.59	47.05	108.64	10	0	0	19.96	26.65	135.85	29.3	8.81	112.92	52.71	5.32	26.38	200.79	42.88	0	61.9	84.04	45.91	ITGAE
chr16	67807475	67807975	5.7918	2.59209	6.53023	-1.32967	-0.0427945	0.0285482	18.09	0	0	6.25	345.21	2.28	15.97	16.83	126.51	12.21	3.77	60.58	96.73	15.96	10.05	0	0	1.57	29.53	126.76	1.24	TSNAXIP1
chrX	39857259	39857759	5.40411	2.49256	6.12685	-1.2941	-0.0401891	0.0285466	16.88	0	0	3.75	248.22	2.28	25.28	12.62	71.16	7.33	2.52	65.87	72.55	7.98	10.05	2.33	2.04	0	118.69	90.34	27.3	N/A
chr1	168142872	168143372	6.24049	3.94954	6.91563	-0.806614	-0.0330684	0.0285463	38.59	2.9	4.86	10	268	166.33	38.59	57.5	46.72	36.63	15.1	238.19	115.96	34.59	25.12	291.49	0	10.98	206.72	226.91	59.56	N/A
chr5	51592346	51592846	5.58844	3.19626	6.27293	-0.970547	-0.0342717	0.0284988	21.71	5.79	0	12.5	155.7	102.53	38.59	46.28	2.88	30.52	8.81	165.27	80.61	26.6	20.1	3.1	2.04	0	159.58	67.93	62.04	N/A
chr8	109497911	109498411	5.6462	3.17068	6.33786	-0.996938	-0.0352939	0.0284694	24.12	2.9	0	6.25	2.55	193.67	121.08	14.03	17.97	48.84	45.3	5.88	109.14	130.36	3.77	6.2	69.42	101.96	3.98	145.67	292.85	PKHD1L1
chr13	88717830	88718330	6.0937	3.78114	6.77089	-0.838843	-0.0333553	0.0284668	39.8	1.45	0	25	108.48	198.23	105.12	37.87	0	34.19	17.61	180.56	52.09	95.78	23.86	170.55	126.59	4.71	174.91	197.49	196.06	N/A
chr16	15931832	15932332	5.09328	2.80162	5.76848	-1.03929	-0.0332757	0.0284582	19.3	0	1.62	12.5	142.3	43.29	19.96	18.23	80.5	13.43	22.65	22.94	140.14	37.25	2.51	0.78	0	3.14	30.1	121.16	16.13	LOC107984869,RPL15P20
chr11	76544494	76544994	4.66484	5.69589	2.4631	1.20613	0.0360229	0.0284573	42.21	35.47	77.83	8.75	0	0	13.31	23.84	146.63	2.44	20.13	51.17	137.66	7.98	26.38	0	38.79	18.82	143.11	88.24	22.34	EMSY
chr7	119819648	119820148	6.68578	4.58729	7.34101	-0.67716	-0.0305994	0.0284393	69.94	2.17	0	35	262.9	241.52	109.11	49.09	4.31	43.95	23.91	112.92	57.05	79.81	37.68	3.88	6.13	21.96	95.98	32.22	183.65	LINC02476
chr7	152623728	152624228	4.93834	2.14463	5.65365	-1.39429	-0.0389424	0.0284327	13.27	0	0	8.75	0.64	180	11.98	4.21	60.38	13.43	10.07	57.64	53.33	21.28	12.56	7.75	71.46	0	56.79	20.31	23.58	N/A
chr9	77525477	77525977	5.68097	2.93313	6.3932	-1.12144	-0.038575	0.0284278	22.91	0	0	16.25	215.68	68.35	35.93	23.84	94.16	46.39	13.84	215.26	147.58	26.6	5.02	256.61	0	1.57	114.15	104.35	70.73	GNA14-AS1,GNA14
chr9	75095828	75096328	6.23541	4.01951	6.90313	-0.778737	-0.0321734	0.0284114	47.03	0	1.62	25	142.3	252.91	58.55	46.28	229.29	32.96	36.49	177.03	78.75	21.28	23.86	162.8	2.04	101.96	152.2	260.52	64.53	OSTF1
chrX	153815762	153816262	6.28621	4.27617	6.93126	-0.695508	-0.0294207	0.02841	56.68	1.45	0	10	163.99	189.11	125.07	40.67	137.29	43.95	17.61	168.21	132.7	90.46	31.4	75.2	198.04	21.96	80.07	147.07	119.12	PDZD4
chr20	32343879	32344379	6.14594	3.49256	6.85151	-0.970119	-0.0374981	0.028408	33.77	0	0	18.75	118.05	266.58	58.55	43.48	295.42	24.42	18.87	168.21	213.31	7.98	10.05	150.4	0	32.94	220.35	166.68	35.99	N/A
chr2	224786805	224787305	6.25944	3.32906	6.98332	-1.06654	-0.0404457	0.028407	30.15	0	0	17.5	285.23	175.44	27.94	30.86	423.37	47.62	10.07	173.5	290.2	21.28	23.86	114.74	0	0	310.64	173.68	26.06	DOCK10
chr19	41026903	41027403	5.39096	2.93313	6.08114	-1.04936	-0.0352905	0.0283957	22.91	0	0	21.25	123.79	59.24	66.53	28.05	58.22	29.3	2.52	159.97	67.59	66.51	18.84	0	0	48.63	70.99	128.86	52.12	CYP2A7P1
chr17	43594638	43595138	4.66555	1.78957	5.38613	-1.58427	-0.0399935	0.0283806	9.65	0.72	0	8.75	118.05	4.56	35.93	5.61	43.13	14.65	18.87	135.86	221.37	23.94	17.58	0	0	0	231.14	99.45	26.06	N/A
chr12	130409215	130409715	6.50911	4.06372	7.19823	-0.823299	-0.0351566	0.0283409	49.44	0.72	0	17.5	394.98	123.04	51.89	74.33	0.72	32.96	32.71	132.92	53.33	39.91	32.66	3.1	0	32.94	147.09	91.74	134.01	PIWIL1,RIMBP2
chr3	77723660	77724160	6.24517	2.93313	6.98888	-1.24977	-0.0439303	0.0283307	22.91	0	0	13.75	474.74	2.28	17.3	35.06	0	7.33	2.52	122.92	57.05	10.64	5.02	0	0	7.84	207.85	5.6	17.37	N/A
chr11	120307301	120307801	5.91037	3.14463	6.62383	-1.07237	-0.0388512	0.0283288	26.53	0	0	11.25	262.26	95.7	25.28	25.25	104.94	17.09	11.32	204.08	66.97	18.62	26.38	197.69	2.04	0	126.64	120.46	42.19	POU2F3
chr10	110111451	110111951	6.08406	3.49256	6.785	-0.956067	-0.0368989	0.0283267	33.77	0	0	18.75	230.35	148.1	43.91	61.71	217.08	39.07	5.03	206.44	207.73	42.57	25.12	48.84	4.08	0	282.25	156.88	88.1	ADD3
chr1	216698161	216698661	5.18377	2.49256	5.89207	-1.23782	-0.0379867	0.0283184	16.88	0	0	20	7.66	136.71	73.18	35.06	0.72	32.96	7.55	5.88	38.45	23.94	5.02	0	0	9.41	2.27	25.21	84.38	ESRRG
chr7	76360429	76360929	5.88792	3.4102	6.57977	-0.94615	-0.0358032	0.0282878	15.68	0	16.22	20	271.83	61.52	29.27	35.06	194.07	36.63	22.65	234.67	155.02	15.96	20.1	45.74	2.04	0	194.22	114.85	12.41	N/A
chrX	87600171	87600671	5.70839	6.66114	3.96338	0.747568	0.029956	0.0282795	34.97	85.41	183.24	11.25	1.91	0	49.23	40.67	43.13	13.43	13.84	25.88	70.69	37.25	16.33	33.34	0	17.26	77.8	30.81	91.82	KLHL4
chr15	95910903	95911403	6.411	3.97831	7.09903	-0.833876	-0.0348506	0.0282606	13.27	34.02	0	13.75	324.79	184.56	25.28	9.82	150.95	24.42	25.16	157.03	148.2	18.62	22.61	97.68	0	10.98	140.27	175.08	26.06	LOC124903582
chr6	27738221	27738721	5.60542	6.63845	3.38962	0.967644	0.0363951	0.0282586	155.57	143.31	0	30	1.28	0	10.64	84.15	135.85	76.92	27.68	219.37	118.44	13.3	66.57	65.9	0	28.24	238.52	159.68	9.93	GPR89P
chr2	159266092	159266592	6.19501	3.59209	6.89682	-0.939187	-0.0370314	0.0282553	36.18	0	0	13.75	1.28	412.4	49.23	47.69	91.29	46.39	13.84	132.92	150.68	53.21	13.82	1.55	83.71	28.24	130.05	212.9	57.08	WDSUB1
chr17	43548260	43548760	4.14624	1.27016	4.86682	-1.92961	-0.0401638	0.0282525	7.24	0	0	13.75	60.62	41.01	1.33	16.83	0	3.66	21.39	57.05	43.41	7.98	15.07	0	0	15.69	1.14	17.51	4.96	N/A
chr6	105981372	105981872	8.88517	6.47981	9.57082	-0.561972	-0.0347138	0.0282246	151.95	115.81	0	13.75	2041.91	829.36	157.01	63.11	769.83	105	22.65	1035.71	764.58	159.63	79.13	213.97	73.5	75.3	888.2	787.88	207.23	N/A
chr17	38552257	38552757	6.27128	3.81448	6.96137	-0.866177	-0.0354085	0.028211	42.21	0	0	15	286.51	134.43	62.54	43.48	74.75	21.98	25.16	163.5	73.17	39.91	25.12	165.13	0	34.51	175.48	209.4	38.47	SRCIN1
chr22	31486380	31486880	5.71908	3.21089	6.41344	-0.995888	-0.0361129	0.0281964	22.91	0	4.86	25	167.82	116.2	31.93	23.84	214.2	20.76	39	248.19	168.67	5.32	8.79	179.08	0	21.96	161.85	119.76	28.54	EIF4ENIF1
chr17	81610642	81611142	6.18445	7.13769	4.43706	0.684625	0.0305608	0.0281711	20.5	291.69	110.27	16.25	1.28	63.8	5.32	18.23	179.7	58.6	7.55	13.53	41.55	2.66	13.82	362.82	75.54	15.69	10.79	6.3	22.34	NPLOC4
chr12	53549082	53549582	5.84829	6.75597	4.30452	0.649095	0.0270629	0.0281661	179.69	139.69	4.86	13.75	4.47	2.28	58.55	144.46	212.04	78.14	47.81	223.49	150.68	37.25	65.31	520.19	100.04	61.18	203.88	248.62	95.55	LOC124902937,ATF7-NPFF,ATF7
chr16	60119806	60120306	5.41298	2.6852	6.12384	-1.1864	-0.038622	0.0281422	19.3	0	0	15	137.83	88.86	37.26	19.64	0	12.21	17.61	48.82	35.97	26.6	18.84	1.55	142.92	0	46.57	12.61	49.63	N/A
chr1	31197078	31197578	6.06266	3.33101	6.77379	-1.02181	-0.0386685	0.0281321	25.32	0	4.86	7.5	114.22	289.37	26.61	29.45	422.65	13.43	15.1	155.86	109.76	5.32	22.61	0.78	0	1.57	145.95	129.56	37.23	NKAIN1
chr20	35277876	35278376	7.51694	4.80821	8.22648	-0.773531	-0.0384952	0.0281131	21.71	0.72	61.62	13.75	1074.55	107.09	2.66	19.64	0	14.65	1.26	371.11	107.28	15.96	21.35	25.58	126.59	28.24	270.89	140.07	16.13	MMP24OS,MMP24-AS1-EDEM2
chr17	21243867	21244367	6.96105	4.6852	7.63472	-0.703278	-0.0332033	0.0281088	77.18	0	0	20	395.62	236.96	142.37	77.14	295.42	42.73	62.91	132.92	140.14	45.23	35.17	275.99	6.13	50.2	212.96	431.41	124.09	NATD1
chr1	19669419	19669919	5.68467	2.59209	6.41766	-1.30462	-0.0422799	0.0280856	18.09	0	0	11.25	0.64	268.86	61.21	18.23	0	36.63	13.84	135.86	313.77	18.62	16.33	0	0	37.65	98.25	94.55	81.9	HTR6
chrX	45326251	45326751	4.60246	5.69234	1.89956	1.57831	0.0418284	0.028071	20.5	134.63	0	3.75	3.19	0	7.98	16.83	0.72	1.22	3.77	39.99	24.8	5.32	5.02	202.34	0	0	41.46	72.13	16.13	LOC105373191
chr6	118736113	118736613	7.06315	4.77691	7.73783	-0.694699	-0.0333672	0.0280602	80.8	1.45	0	26.25	398.17	318.99	110.44	74.33	86.25	21.98	21.39	231.73	210.21	39.91	40.19	96.13	0	43.92	240.22	325.66	78.17	N/A
chr3	42141548	42142048	5.52654	2.98454	6.22362	-1.05774	-0.0366867	0.0280198	20.5	0	3.24	27.5	152.51	68.35	50.56	14.03	173.23	23.2	3.77	38.82	182.31	21.28	21.35	137.22	0	6.27	210.69	141.47	40.95	TRAK1
chr5	55285831	55286331	4.60706	1.6852	5.33043	-1.6555	-0.0409037	0.0280131	9.65	0	0	13.75	127.62	2.28	17.3	22.44	115.73	32.96	20.13	55.28	184.17	7.98	2.51	40.31	0	0	32.94	71.43	8.69	DHX29,CCNO-DT
chr14	103254029	103254529	5.0696	6.03281	3.27257	0.880394	0.0308604	0.0280013	77.18	33.29	85.94	18.75	1.28	0	18.63	46.28	81.22	29.3	12.58	79.4	126.5	7.98	22.61	3.1	108.21	10.98	105.06	81.94	40.95	N/A
chr11	120603772	120604272	5.7768	6.71921	4.08103	0.717974	0.0294769	0.0279782	56.68	74.55	184.86	8.75	3.83	4.56	50.56	56.1	7.91	46.39	11.32	133.51	140.76	21.28	17.58	56.59	0	56.47	76.1	142.87	67.01	GRIK4
chr15	22975189	22975689	4.96427	2.81819	5.6247	-0.99446	-0.0317997	0.0279694	18.09	1.45	1.62	15	154.42	0	27.94	33.66	66.13	36.63	16.36	130.57	271.6	31.93	20.1	51.94	102.09	36.08	141.41	64.43	33.5	CYFIP1
chr12	79694016	79694516	3.81151	4.86198	1.46481	1.72398	0.0380516	0.0279633	7.24	2.17	77.83	3.75	0.64	0	6.65	11.22	52.47	21.98	11.32	5.29	86.81	15.96	5.02	124.81	0	1.57	44.86	29.41	17.37	PPP1R12A-AS2
chr15	60603787	60604287	5.69195	2.77266	6.41516	-1.20727	-0.0408496	0.0279547	20.5	0	0	7.5	299.27	0	34.59	25.25	9.34	15.87	8.81	134.09	15.5	10.64	15.07	95.36	0	25.1	93.7	102.25	16.13	RORA,RORA-AS1
chr2	362408	362908	5.57293	2.38564	6.31076	-1.39969	-0.0433223	0.0279527	15.68	0	0	20	192.71	88.86	15.97	28.05	55.35	0	33.97	18.82	0.62	29.27	13.82	0	0	0	83.48	33.62	8.69	N/A
chr8	87045480	87045980	5.26722	2.73833	5.96325	-1.11996	-0.0365927	0.0279429	19.3	0.72	0	11.25	199.72	0	38.59	15.43	0.72	36.63	11.32	28.23	9.92	21.28	7.54	4.65	2.04	1.57	51.11	44.12	29.78	CNBD1
chr1	53347103	53347603	6.28164	3.72959	6.97952	-0.902311	-0.0368086	0.0279315	39.8	0	0	16.25	335.64	111.64	41.25	40.67	97.76	58.6	32.71	180.56	244.32	23.94	40.19	220.17	0	10.98	243.06	139.37	70.73	N/A
chr1	16043028	16043528	5.74449	3.14463	6.44607	-1.03318	-0.0374138	0.0279154	26.53	0	0	25	177.39	0	146.36	54.7	193.35	47.62	28.94	21.76	12.4	47.89	13.82	0	18.38	20.39	95.41	20.31	129.05	N/A
chr15	42524972	42525472	7.12901	4.79257	7.80843	-0.703072	-0.0341415	0.0279109	80.8	0.72	1.62	2.5	430.72	314.43	149.02	74.33	192.64	37.85	30.2	296.42	248.04	95.78	26.38	79.08	0	25.1	126.64	336.86	153.87	SNAP23
chr20	35812854	35813354	6.12888	3.79791	6.8078	-0.840307	-0.0341007	0.0279052	41	0.72	0	10	269.28	111.64	57.21	39.27	92.01	18.31	22.65	230.55	161.22	47.89	30.14	114.74	0	31.37	120.96	114.15	81.9	PHF20
chr18	7271616	7272116	5.7717	3.03027	6.4835	-1.0948	-0.0390319	0.0279036	15.68	0.72	8.11	20	0.64	273.42	63.87	57.5	283.2	21.98	7.55	104.69	123.4	26.6	21.35	128.69	0	0	149.93	133.06	43.43	N/A
chr19	35581214	35581714	6.008	6.97589	4.18692	0.735114	0.0313796	0.0279018	56.68	142.59	178.37	15	0.64	0	57.21	72.93	42.41	34.19	18.87	117.63	49.61	26.6	27.63	2.33	0	28.24	127.78	100.15	69.49	LOC124904704
chr11	13964431	13964931	6.48193	2.10329	7.25925	-1.78232	-0.0501071	0.0278964	9.65	0	3.24	30	0	0	582.79	35.06	266.67	85.46	11.32	23.53	24.18	481.55	16.33	98.46	71.46	0	0	23.81	948.03	LOC124902637,SPON1
chr4	112286165	112286665	5.28188	6.38521	2.43114	1.38944	0.0435137	0.0278813	20.5	0	230.26	16.25	0	0	5.32	26.65	37.38	17.09	18.87	38.82	191.61	29.27	12.56	0	0	0	30.1	149.17	9.93	N/A
chr3	71126026	71126526	5.20214	6.2121	3.14089	0.981644	0.0348829	0.0278811	121.8	100.61	0	18.75	0	4.56	11.98	81.35	87.69	20.76	8.81	52.93	48.37	29.27	50.24	61.24	0	39.22	134.59	49.02	18.61	FOXP1
chr12	14664832	14665332	4.70459	5.7419	2.45782	1.2208	0.0370587	0.0278795	4.82	13.03	142.7	10	0	0	11.98	5.61	149.51	6.1	13.84	43.52	47.75	7.98	7.54	3.88	0	9.41	96.54	55.33	9.93	GUCY2C
chrX	129513892	129514392	4.71619	1.85513	5.43583	-1.54588	-0.0403592	0.0278765	10.85	0	0	3.75	111.67	52.4	5.32	25.25	0	3.66	17.61	42.93	128.36	26.6	6.28	0	0	14.12	124.94	128.16	16.13	SMARCA1
chr1	206266985	206267485	4.18594	1.27016	4.90894	-1.94202	-0.0407992	0.0278326	7.24	0	0	3.75	1.91	102.53	11.98	30.86	135.13	42.73	23.91	108.8	109.14	2.66	1.26	67.45	2.04	3.14	177.75	136.57	18.61	SRGAP2
chr4	15407879	15408379	4.97601	2.55312	5.66319	-1.14626	-0.0354254	0.0278258	16.88	0.72	0	18.75	156.97	13.67	13.31	14.03	30.19	14.65	22.65	129.98	58.91	13.3	13.82	61.24	2.04	1.57	163.56	100.85	21.09	C1QTNF7-AS1,C1QTNF7
chr11	113320498	113320998	3.86615	4.93726	1.34502	1.86832	0.0404105	0.0278075	21.71	70.21	0	7.5	0	0	2.66	37.87	171.07	9.77	8.81	128.8	97.98	7.98	22.61	131.02	0	15.69	135.73	121.86	18.61	TTC12
chr14	93459840	93460340	4.6492	2.31101	5.32879	-1.20176	-0.0342285	0.0277946	13.27	0	1.62	3.75	1.28	118.48	37.26	26.65	8.63	13.43	15.1	21.17	55.81	29.27	8.79	2.33	0	17.26	96.54	21.01	28.54	UNC79
chr17	41900081	41900581	4.25595	5.35119	1.49604	1.8318	0.0427652	0.0277808	13.27	2.17	107.02	0	0.64	0	10.64	23.84	0	21.98	8.81	59.4	55.19	0	10.05	159.7	0	20.39	27.83	57.43	9.93	ACLY
chr19	12827729	12828229	5.60333	3.25148	6.28417	-0.948491	-0.0344889	0.0277645	18.09	7.24	3.24	20	273.11	0	18.63	42.08	7.91	18.31	15.1	158.21	70.69	26.6	6.28	76.75	12.25	9.41	133.46	105.05	12.41	RTBDN,LOC105372281
chr22	46415709	46416209	6.19457	3.3894	6.91064	-1.02563	-0.0398481	0.0277605	21.71	0	9.73	17.5	0	391.9	71.85	30.86	65.41	15.87	21.39	27.05	123.4	39.91	27.63	0	0	37.65	39.19	286.44	69.49	CELSR1
chr9	76720763	76721263	6.7945	3.89465	7.51653	-0.946791	-0.0408217	0.0277404	44.62	0	0	8.75	461.34	157.21	105.12	51.89	0	40.29	7.55	196.44	99.22	47.89	21.35	0	0	62.75	215.23	99.45	112.92	PRUNE2
chr4	162528756	162529256	6.99311	4.80164	7.65832	-0.672383	-0.0324322	0.0277203	73.56	3.62	6.49	17.5	606.83	70.63	113.1	67.32	21.56	23.2	33.97	238.78	81.23	53.21	41.45	7.75	0	7.84	293.61	59.53	182.41	N/A
chr4	59465204	59465704	4.94771	2.49256	5.63767	-1.17425	-0.0357273	0.027712	16.88	0	0	13.75	3.83	138.99	42.58	30.86	4.31	31.74	11.32	11.17	73.17	31.93	15.07	3.1	0	10.98	48.27	62.33	69.49	N/A
chr6	136433948	136434448	5.88364	3.00713	6.60425	-1.1324	-0.0406303	0.0277095	24.12	0	0	3.75	241.84	111.64	31.93	28.05	73.32	59.82	12.58	117.04	107.28	26.6	15.07	0	0	0	130.62	53.23	54.6	MAP7
chr22	31775675	31776175	3.50064	0.568534	4.22462	-2.87176	-0.0422252	0.0276974	1.21	0	3.24	18.75	0	38.73	17.3	7.01	46	3.66	11.32	12.94	25.42	18.62	7.54	73.65	0	0	89.16	60.93	7.45	DEPDC5
chr10	73278514	73279014	3.76483	0.6852	4.49713	-2.69671	-0.0425727	0.0276969	4.82	0	0	10	0	68.35	11.98	19.64	0	15.87	18.87	24.11	132.08	7.98	16.33	0.78	0	15.69	80.07	38.52	21.09	CFAP70
chr12	51890429	51890929	6.56506	4.14463	7.25203	-0.805652	-0.0353813	0.0276949	53.06	0	0	25	212.49	287.09	85.16	63.11	141.6	52.5	30.2	252.31	275.94	29.27	35.17	68.22	0	18.82	387.31	280.83	84.38	ANKRD33
chr2	74374335	74374835	5.51216	6.55462	3.22724	1.01995	0.0377765	0.0276802	160.39	0	121.62	17.5	0	0	19.96	141.65	51.75	48.84	49.07	17.64	28.52	13.3	104.25	58.14	0	6.27	30.67	27.31	12.41	DCTN1
chr11	62672592	62673092	7.26358	5.06335	7.9297	-0.646146	-0.0325664	0.0276741	91.65	2.17	6.49	17.5	594.07	250.63	113.1	131.84	303.33	69.59	60.39	298.18	184.17	85.14	23.86	272.11	0	17.26	283.95	188.39	129.05	UQCC3
chr6	19221846	19222346	4.72765	1.17068	5.48149	-2.21758	-0.0464648	0.0276635	6.03	0.72	0	11.25	107.84	56.96	2.66	28.05	0	12.21	11.32	0	0	45.23	10.05	229.47	0	0	21.58	23.11	3.72	N/A
chr5	177357737	177358237	5.99422	3.31299	6.70181	-1.01422	-0.0386848	0.0276539	21.71	0	8.11	16.25	336.28	0	63.87	18.23	250.86	25.64	11.32	367.58	31.62	95.78	7.54	0	2.04	15.69	190.25	43.42	55.84	RGS14
chr10	70388822	70389322	5.78288	3.11448	6.48955	-1.05672	-0.0384743	0.0276464	22.91	1.45	1.62	13.75	303.1	0	42.58	21.04	1.44	23.2	22.65	62.93	99.84	10.64	22.61	180.63	0	15.69	212.4	143.57	44.67	N/A
chr6	21534665	21535165	5.89178	2.6852	6.63055	-1.30091	-0.0438496	0.0276417	19.3	0	0	16.25	338.83	0	41.25	43.48	0	31.74	13.84	129.98	131.46	34.59	11.3	97.68	0	1.57	132.89	70.73	49.63	N/A
chr14	103903853	103904353	6.63859	4.60035	7.28697	-0.66242	-0.0304064	0.0276335	71.15	0	1.62	18.75	385.41	152.66	67.86	70.13	281.05	83.02	22.65	186.44	140.14	103.76	28.89	175.98	61.25	70.59	181.73	89.64	80.66	N/A
chr7	129273345	129273845	3.45143	0.270163	4.18896	-3.90569	-0.0435616	0.027629	3.62	0	0	7.5	1.28	61.52	2.66	35.06	0.72	9.77	10.07	131.74	57.67	2.66	6.28	148.85	134.75	0	84.62	51.82	9.93	AHCYL2
chr9	65932476	65932976	3.12705	0.6852	3.81587	-2.46029	-0.0362461	0.0276244	4.82	0	0	11.25	23.61	6.84	14.64	14.03	0.72	12.21	15.1	55.28	19.22	7.98	12.56	0.78	0	10.98	28.96	104.35	26.06	N/A
chr4	184826474	184826974	6.98093	4.35858	7.68421	-0.816607	-0.0379361	0.0276172	56.68	0	4.86	13.75	717.22	79.75	11.98	61.71	66.85	32.96	52.84	280.54	88.67	18.62	47.73	272.11	0	14.12	203.31	128.16	16.13	LOC105377587,ACSL1
chr6	32832462	32832962	5.77901	3.14463	6.48318	-1.04145	-0.0380938	0.0276117	26.53	0	0	20	235.46	63.8	38.59	44.88	113.57	61.05	16.36	150.56	231.3	13.3	8.79	202.34	0	15.69	210.12	172.98	42.19	TAP2
chr14	35312170	35312670	5.47124	2.70316	6.18485	-1.1911	-0.0396026	0.0276117	18.09	1.45	0	16.25	263.53	4.56	6.65	19.64	1.44	9.77	15.1	28.82	86.81	15.96	7.54	0	0	1.57	47.7	73.54	3.72	PSMA6,PRORP-PSMA6
chr5	23166633	23167133	5.82073	6.79519	3.96509	0.775647	0.0321729	0.0275942	60.3	191.81	81.08	5	0.64	2.28	54.55	49.09	60.38	14.65	23.91	84.69	52.09	66.51	33.91	0.78	0	48.63	102.79	21.01	93.07	LOC105374687
chr18	28133150	28133650	5.30798	2.55312	6.0207	-1.23443	-0.0395114	0.0275879	16.88	0.72	0	8.75	230.99	0	19.96	4.21	0.72	2.44	22.65	12.35	57.05	15.96	5.02	114.74	0	43.92	18.17	91.04	23.58	CDH2
chr11	58565014	58565514	5.83136	3.32906	6.52524	-0.968799	-0.0365345	0.0275752	30.15	0	0	7.5	193.98	123.04	43.91	47.69	94.16	37.85	13.84	161.15	97.98	18.62	8.79	41.09	0	15.69	157.31	136.57	18.61	LPXN
chr16	17266427	17266927	6.32954	3.9706	7.01103	-0.818697	-0.0347118	0.0275727	47.03	0	0	15	179.94	227.85	93.14	23.84	117.88	36.63	10.07	147.62	144.48	45.23	27.63	47.29	0	56.47	173.78	273.13	124.09	XYLT1
chr1	87009528	87010028	4.41917	5.5074	1.7333	1.66217	0.0422276	0.027545	18.09	0	118.37	10	0.64	0	2.66	22.44	41.69	2.44	12.58	25.88	64.49	5.32	5.02	0	67.38	0	51.68	74.94	24.82	HS2ST1
chr2	230827794	230828294	8.17712	5.94425	8.84656	-0.572827	-0.0330349	0.0275375	61.5	121.6	1.62	13.75	1247.48	514.93	65.2	63.11	81.22	40.29	21.39	590.49	577.93	69.17	22.61	749.66	34.71	23.53	460.57	463.62	65.77	N/A
chr10	81831086	81831586	4.77833	2.14463	5.48245	-1.35001	-0.0382936	0.0275191	13.27	0	0	16.25	134.64	0	27.94	36.47	173.95	29.3	21.39	31.76	34.73	18.62	20.1	0.78	0	10.98	105.63	30.11	24.82	N/A
chr2	231363408	231363908	3.65843	0.804434	4.37763	-2.42957	-0.040993	0.0274947	3.62	0	1.62	18.75	1.91	47.85	14.64	15.43	97.04	10.99	21.39	85.87	48.99	29.27	23.86	0	0	0	98.81	90.34	18.61	ARMC9
chrX	63303863	63304363	4.46206	2.09122	5.14463	-0.115176	-0.034796	0.0274776	12.06	0.72	0	12.5	3.83	86.58	38.59	26.65	65.41	36.63	3.77	55.87	86.81	23.94	6.28	73.65	0	65.88	70.42	105.05	53.36	SPIN4-AS1
chr19	21735751	21736251	3.99156	0.886893	4.72519	-2.40041	-0.0431649	0.0274755	4.82	0.72	0	13.75	88.06	0	3.99	7.01	0	12.21	21.39	15.88	70.69	2.66	16.33	0	89.83	7.84	83.48	10.51	4.96	ZNF100
chr18	47819462	47819962	6.22549	4.21784	6.87027	-0.702543	-0.030073	0.0274517	48.24	4.34	3.24	10	181.22	182.28	94.47	79.94	5.03	34.19	27.68	18.23	156.26	61.19	27.63	77.52	4.08	28.24	99.38	161.08	81.9	SMAD2
chr10	74009101	74009601	4.85109	2.3571	5.54429	-1.23048	-0.036622	0.0274305	10.85	2.9	1.62	17.5	142.93	2.28	23.95	19.64	140.16	15.87	11.32	107.63	144.48	0	11.3	1.55	0	29.8	143.68	87.54	24.82	VCL
chr1	211261480	211261980	6.00105	3.49256	6.69544	-0.936924	-0.0367116	0.0274175	33.77	0	0	16.25	94.44	234.68	69.19	57.5	156.7	36.63	20.13	272.89	126.5	21.28	25.12	112.41	0	17.26	222.62	181.39	57.08	RCOR3
chr16	86808759	86809259	6.80759	4.45282	7.48871	-0.748684	-0.034639	0.0274155	13.27	42.7	9.73	17.5	106.56	533.16	61.21	37.87	102.07	54.94	20.13	372.88	219.51	55.87	22.61	283.74	0	3.14	357.78	462.92	52.12	N/A
chr1	11644596	11645096	4.99474	6.0017	2.95229	1.02106	0.0346941	0.0274137	7.24	73.1	111.89	22.5	4.47	0	3.99	4.21	1.44	25.64	2.52	2.35	13.64	7.98	5.02	0	6.13	0	9.65	20.31	4.96	N/A
chr7	152515177	152515677	7.78894	5.43474	8.47	-0.639202	-0.0348161	0.0273866	129.04	0.72	0	7.5	819.95	403.29	187.61	70.13	352.93	76.92	44.04	296.42	311.91	90.46	50.24	121.71	0	106.67	258.96	264.73	253.14	N/A
chr16	86345149	86345649	4.62595	1.49256	5.36106	-1.83779	-0.0434764	0.0273826	8.44	0	0	18.75	47.86	91.14	6.65	8.42	281.05	26.86	17.61	197.03	243.7	18.62	12.56	0	0	0	220.91	124.66	4.96	LINC00917
chr1	211624388	211624888	7.27923	4.88709	7.96371	-0.703329	-0.0353473	0.0273805	75.97	1.45	11.35	18.75	856.33	56.96	66.53	77.14	506.75	98.89	28.94	342.29	196.57	61.19	37.68	413.98	24.5	0	316.32	309.55	101.75	N/A
chr2	85326879	85327379	6.74872	7.79824	4.4095	0.821115	0.0390006	0.0273773	27.74	307.61	332.42	25	0	54.68	5.32	5.61	303.33	43.95	28.94	12.94	9.92	13.3	11.3	231.02	38.79	0	0	0	12.41	TGOLN2
chr2	189931974	189932474	4.06087	0.886893	4.79804	-2.42244	-0.0436454	0.0273693	4.82	0.72	0	15	0	84.3	11.98	8.42	218.51	18.31	7.55	14.12	14.88	5.32	2.51	0	140.88	0	6.81	14.71	18.61	C2orf88
chr18	9991096	9991596	5.23009	2.27016	5.95571	-1.38756	-0.0419259	0.0273548	14.47	0	0	16.25	222.7	0	9.31	23.84	61.82	20.76	23.91	196.44	246.8	5.32	23.86	149.62	0	15.69	161.28	146.37	28.54	N/A
chr16	23385435	23385935	5.97748	3.32906	6.68269	-1.00314	-0.0384915	0.0273548	30.15	0	0	16.25	257.15	100.25	37.26	19.64	176.1	28.08	21.39	176.44	195.33	18.62	18.84	76.75	0	3.14	140.27	127.46	39.71	N/A
chr17	31978827	31979327	5.14757	2.72106	5.83507	-1.09776	-0.0354105	0.0273524	9.65	10.13	0	5	97.63	107.09	18.63	23.84	159.57	3.66	7.55	37.05	102.94	7.98	7.54	36.44	0	42.35	141.98	70.73	33.5	SUZ12
chr8	8025520	8026020	2.67771	0	3.40747	-0.113846	-0.0435421	0.0273222	0	0.72	1.62	1.25	1.28	0	39.92	0	1.44	9.77	6.29	12.94	50.85	7.98	1.26	1.55	0	9.41	73.83	127.46	18.61	LOC124901865
chr19	14170534	14171034	4.60245	2.1708	5.2904	-1.28125	-0.0356786	0.0272877	8.44	5.07	0	17.5	95.71	11.39	31.93	32.26	0	32.96	25.16	101.16	98.6	5.32	10.05	111.64	134.75	12.55	140.27	39.92	8.69	ADGRL1-AS1,ADGRL1
chr13	24170929	24171429	6.45651	3.6394	7.17335	-0.976999	-0.0404596	0.0272607	37.38	0	0	5	372.01	161.77	38.59	30.86	67.57	19.53	8.81	142.33	91.77	31.93	18.84	0	0	3.14	172.64	163.88	54.6	SPATA13
chr14	59523545	59524045	6.3554	4.02469	7.03429	-0.803997	-0.034645	0.0272443	43.41	2.17	3.24	10	212.49	191.39	110.44	49.09	0	70.81	16.36	125.86	103.56	53.21	23.86	4.65	0	26.67	59.63	65.83	181.17	CCDC175
chr14	99466221	99466721	5.78894	3.11817	6.49577	-1.0564	-0.0388657	0.0272332	25.32	0.72	0	22.5	230.99	88.86	18.63	21.04	68.29	13.43	11.32	68.81	100.46	31.93	27.63	144.97	0	0	167.53	81.24	32.26	SETD3
chr17	35110966	35111466	6.08383	4.1817	6.71548	-0.682101	-0.0287302	0.0272266	50.65	2.17	1.62	26.25	138.47	189.11	66.53	64.52	69.72	54.94	10.07	205.26	155.02	34.59	23.86	121.71	24.5	61.18	346.42	130.96	111.68	RAD51L3-RFFL,RAD51D
chr17	82426707	82427207	7.26466	5.10163	7.9269	-0.634792	-0.032323	0.0272084	42.21	60.8	0	6.25	621.51	271.14	74.51	16.83	255.89	84.24	44.04	268.19	201.53	29.27	20.1	103.88	138.84	15.69	342.44	290.64	116.64	LOC124904091,HEXD
chr7	157982729	157983229	4.20819	1.49256	4.91821	-1.71365	-0.0394895	0.0271776	8.44	0	0	22.5	0	15.95	82.5	12.62	10.78	20.76	15.1	105.28	43.41	26.6	15.07	69	0	7.84	152.2	71.43	67.01	PTPRN2
chr1	866585	867085	3.6482	0.755718	4.36979	-2.51598	-0.0410225	0.0271675	3.62	1.45	0	17.5	0	0	65.2	32.26	66.85	13.43	23.91	121.74	176.73	47.89	8.79	18.61	0	1.57	130.62	114.85	71.97	LOC107984850
chr17	31217582	31218082	5.18183	2.27016	5.90458	-1.37514	-0.041659	0.027157	14.47	0	0	22.5	213.12	0	3.99	14.03	67.57	17.09	3.77	201.73	93.01	2.66	7.54	0.78	2.04	14.12	107.33	84.04	18.61	NF1
chr15	52472110	52472610	5.34073	2.38564	6.06606	-1.34273	-0.0420919	0.0271512	15.68	0	0	8.75	239.29	0	19.96	18.23	144.48	34.19	12.58	102.34	20.46	21.28	15.07	0	0	23.53	89.16	109.95	17.37	MYO5A
chr4	88116442	88116942	6.21908	3.93654	6.8934	-0.806718	-0.0341394	0.0271459	39.8	2.9	3.24	7.5	369.46	70.63	27.94	19.64	28.03	59.82	11.32	295.24	14.88	13.3	12.56	20.93	153.13	40.79	147.65	31.52	40.95	ABCG2
chr15	31200837	31201337	5.78975	3.44009	6.47039	-0.909448	-0.0350381	0.0271349	32.56	0	0	26.25	222.06	63.8	42.58	37.87	61.1	31.74	22.65	124.68	189.75	13.3	11.3	6.98	0	10.98	160.15	163.88	43.43	N/A
chr6	157156748	157157248	5.33252	2.27016	6.06389	-1.41348	-0.0431716	0.0271219	14.47	0	0	15	239.29	0	13.31	37.87	77.63	18.31	12.58	85.28	105.42	7.98	16.33	0	0	9.41	252.15	149.17	17.37	ARID1B
chr16	19071774	19072274	4.38846	1.49256	5.11025	-1.7688	-0.041631	0.0271191	8.44	0	0	12.5	111.03	0	14.64	25.25	14.38	24.42	5.03	215.26	133.94	2.66	3.77	65.12	112.29	6.27	256.69	151.27	13.65	COQ7
chr17	46444268	46444768	6.79707	4.27617	7.49246	-0.807674	-0.0371703	0.027116	56.68	1.45	0	3.75	402	202.78	111.77	47.69	250.86	7.33	16.36	118.22	241.22	50.55	23.86	44.19	0	14.12	248.74	227.61	81.9	LRRC37A2
chr17	18073844	18074344	5.82212	6.79484	3.97577	0.771701	0.0323836	0.027116	32.56	2.17	298.37	18.75	4.47	9.11	30.6	36.47	109.26	19.53	5.03	81.75	82.47	18.62	12.56	1.55	0	26.67	88.02	49.72	43.43	N/A
chr12	10451206	10451706	5.69362	3.14463	6.39126	-1.02088	-0.037548	0.0270889	26.53	0	0	12.5	116.77	125.32	81.16	46.28	7.19	39.07	23.91	136.45	114.72	13.3	37.68	137.22	0	4.71	61.33	149.17	119.12	KLRC1
chr2	7024230	7024730	5.88153	3.16706	6.59146	-1.05509	-0.0395699	0.0270819	25.32	0	1.62	17.5	277.57	6.84	83.83	46.28	0	48.84	30.2	238.78	214.55	23.94	46.47	200.79	0	42.35	167.53	171.58	95.55	RNF144A
chr8	91388031	91388531	6.54399	4.11153	7.232	-0.813209	-0.036098	0.027068	44.62	7.24	0	20	416.04	77.47	87.82	43.48	144.48	54.94	47.81	305.24	158.12	42.57	13.82	430.26	0	7.84	243.06	158.28	106.71	SLC26A7
chr3	113088883	113089383	6.30729	4.07752	6.97641	-0.773326	-0.0334686	0.027066	50.65	0	0	10	275.66	159.49	58.55	72.93	149.51	37.85	23.91	228.78	137.66	58.53	32.66	3.88	6.13	48.63	205.58	133.06	90.58	NEPRO-AS1,LOLI1
chr4	40569410	40569910	6.78285	4.75229	7.43033	-0.643711	-0.030736	0.0270637	63.92	0.72	16.22	20	289.7	271.14	109.11	43.48	77.63	68.37	23.91	155.27	111	23.94	38.94	107.76	0	65.88	194.79	280.83	102.99	RBM47
[truncated: 3,254 more rows]

## Sheet: ST3B
Supplementary Dataset 3: Overlapping concordantly methylated genes in AA and EA TAS and CAFs. 168 overlapping concordantly methylated genes with the same direction of methylation in AA vs. EA in both TAS and CAFs identified. Methylation enrichment data provided for AA CAFs (n=3) and EA CAFs (n=4) at d0 (without treatment), d1 (with treatment), and d10 (post-treatment).
[truncated: 162 more rows]
[truncated: 32 more columns]

[truncated: 1 more sheets: ST3C]
